# Supplementary material for: Soil carbon debt from land use change in Brazil
Source: Nat Commun. 2026 Jan 26;17:1626. doi: 10.1038/s41467-026-68340-4 (PMC12905268; doi:10.1038/s41467-026-68340-4)
Supplement: Supplementary file 4 — Supplementary Data 1 [file 41467_2026_68340_MOESM4_ESM.xlsx]

## Sheet: Contents
Database 10: Brazilian biomes soil organic carbon stocks database
Amazon
Atlantic Forest
Caatinga
Cerrado
Pampa
Pantanal
Legend
State	Code
Acre	AC
Alagoas	AL
Amapá	AP
Amazonas	AM
Bahia	BA
Ceará	CE
Espírito Santo	ES
Goiás	GO
Maranhão	MA
Mato Grosso	MT
Mato Grosso do Sul	MS
Minas Gerais	MG
Pará	PA
Paraíba	PB
Paraná	PR
Pernambuco	PE
Piauí	PI
Rio de Janeiro	RJ
Rio Grande do Norte	RN
Rio Grande do Sul	RS
Rondônia	RO
Roraima	RR
Santa Catarina	SC
São Paulo	SP
Sergipe	SE
Tocantins	TO
Altitude - meters above sea level (m.a.s.l.)	m
Climate (Köppen climate classification)
Tropical rainforest climate	Af
Tropical monsoon climate	Am
Tropical Savanna, dry winter	As
Tropical Savanna, dry summer	Aw
Hot semi-arid	BSh
Humid subtropical climate	Cfa
subtropical highland climate	Cfb
Monsoon-influenced humid subtropical climate	Cwa
Subtropical highland climate	Cwb
Cold subtropical highland climate	Cwc
Annual average accumulated rainfall	mm
Temperature (average)	°C
Soil depth	cm
Soil Organic Carbon Stock - (SOCstock)	Mg C ha-1)

## Sheet: Amazon
Reference	Biome	State	Municipality	Lat (°S)	Long (°W)	Land Use	Altitude (m.a.s.l.)	Climate (Köppen climate classification)	Annual average accumulated rainfall (mm)	Temperature (average) °C	Soil classification (U.S)	Soil depth (cm)	Bulk density (g cm⁻³)	SOCstock (Mg C ha-1)	DOI
De Oliveira et al.,2022	Amazon	PA	Tomé Açu	-2.348	-48.262	Agriculture	54	Am	2400	26	Oxisol	0 - 10	1.39	29.5534	https://doi.org/10.1007/s42729-022-00947-0
De Oliveira et al.,2022	Amazon	PA	Tomé Açu	-2.348	-48.262	Agriculture	54	Am	2400	26	Oxisol	0 - 10	1.64	24.2828	https://doi.org/10.1007/s42729-022-00947-0
De Oliveira et al.,2022	Amazon	PA	Tomé Açu	-2.348	-48.262	Agriculture	54	Am	2400	26	Oxisol	0 - 10	1.31	28.5818	https://doi.org/10.1007/s42729-022-00947-0
De Oliveira et al.,2022	Amazon	PA	Tomé Açu	-2.348	-48.262	Agriculture	54	Am	2400	26	Oxisol	0 - 10	1.25	20.0658	https://doi.org/10.1007/s42729-022-00947-0
De Oliveira et al.,2022	Amazon	PA	Tomé Açu	-2.348	-48.262	Agriculture	54	Am	2400	26	Oxisol	0 - 20	1.43	47.6344	https://doi.org/10.1007/s42729-022-00947-0
De Oliveira et al.,2022	Amazon	PA	Tomé Açu	-2.348	-48.262	Agriculture	54	Am	2400	26	Oxisol	0 - 20	1.64	41.5328	https://doi.org/10.1007/s42729-022-00947-0
De Oliveira et al.,2022	Amazon	PA	Tomé Açu	-2.348	-48.262	Agriculture	54	Am	2400	26	Oxisol	0 - 20	1.37	45.5693	https://doi.org/10.1007/s42729-022-00947-0
De Oliveira et al.,2022	Amazon	PA	Tomé Açu	-2.348	-48.262	Agriculture	54	Am	2400	26	Oxisol	0 - 20	1.32	35.29	https://doi.org/10.1007/s42729-022-00947-0
De Oliveira et al.,2022	Amazon	PA	Tomé Açu	-2.348	-48.262	Agriculture	54	Am	2400	26	Oxisol	0 - 30	1.45	62.5624	https://doi.org/10.1007/s42729-022-00947-0
De Oliveira et al.,2022	Amazon	PA	Tomé Açu	-2.348	-48.262	Agriculture	54	Am	2400	26	Oxisol	0 - 30	1.62	53.3908	https://doi.org/10.1007/s42729-022-00947-0
De Oliveira et al.,2022	Amazon	PA	Tomé Açu	-2.348	-48.262	Agriculture	54	Am	2400	26	Oxisol	0 - 30	1.41	57.9893	https://doi.org/10.1007/s42729-022-00947-0
De Oliveira et al.,2022	Amazon	PA	Tomé Açu	-2.348	-48.262	Agriculture	54	Am	2400	26	Oxisol	0 - 30	1.39	47.163	https://doi.org/10.1007/s42729-022-00947-0
Abrell et al.,2024	Amazônia	PA	Paragomi-s	-2.69222	-47.8931	Agriculture	60	Am	1200	26.6	Oxisol	0 - 30	1.4	34.5	https://doi.org/10.1016/j.agee.2023.108793
Abrell et al.,2024	Amazônia	PA	Paragomi-s	-2.53417	-46.9569	Agriculture	60	Am	1200	26.6	Oxisol	0 - 30	1.4	27.3	https://doi.org/10.1016/j.agee.2023.108793
Abrell et al.,2024	Amazônia	PA	Paragomi-s	-2.53417	-46.9569	Agriculture	60	Am	1200	26.6	Oxisol	0 - 30	1.39	25.7	https://doi.org/10.1016/j.agee.2023.108793
Batjes,2005	-	-	-	-	-	Native Vegetation	-	Am	-	-	Alfisol	0 - 30	-	28	https://doi.org/10.1111/j.1475-2743.2005.tb00102.x
Batjes,2005	-	-	-	-	-	Native Vegetation	-	Am	-	-	Alfisol	0 - 30	-	43	https://doi.org/10.1111/j.1475-2743.2005.tb00102.x
Batjes,2005	-	-	-	-	-	Native Vegetation	-	Am	-	-	Alfisol	0 - 100	-	70	https://doi.org/10.1111/j.1475-2743.2005.tb00102.x
Batjes,2005	-	-	-	-	-	Native Vegetation	-	Am	-	-	Entisol	0 - 30	-	24	https://doi.org/10.1111/j.1475-2743.2005.tb00102.x
Batjes,2005	-	-	-	-	-	Native Vegetation	-	Am	-	-	Entisol	0 - 30	-	46	https://doi.org/10.1111/j.1475-2743.2005.tb00102.x
Batjes,2005	-	-	-	-	-	Native Vegetation	-	Am	-	-	Entisol	0 - 30	-	52	https://doi.org/10.1111/j.1475-2743.2005.tb00102.x
Batjes,2005	-	-	-	-	-	Native Vegetation	-	Am	-	-	Inceptisol	0 - 30	-	48	https://doi.org/10.1111/j.1475-2743.2005.tb00102.x
Batjes,2005	-	-	-	-	-	Native Vegetation	-	Am	-	-	Inceptisol	0 - 100	-	80	https://doi.org/10.1111/j.1475-2743.2005.tb00102.x
Batjes,2005	-	-	-	-	-	Native Vegetation	-	Am	-	-	Oxisol	0 - 30	-	52	https://doi.org/10.1111/j.1475-2743.2005.tb00102.x
Batjes,2005	-	-	-	-	-	Native Vegetation	-	Am	-	-	Oxisol	0 - 30	-	58	https://doi.org/10.1111/j.1475-2743.2005.tb00102.x
Batjes,2005	-	-	-	-	-	Native Vegetation	-	Am	-	-	Oxisol	0 - 30	-	31	https://doi.org/10.1111/j.1475-2743.2005.tb00102.x
Batjes,2005	-	-	-	-	-	Native Vegetation	-	Am	-	-	Oxisol	0 - 30	-	60	https://doi.org/10.1111/j.1475-2743.2005.tb00102.x
Batjes,2005	-	-	-	-	-	Native Vegetation	-	Am	-	-	Oxisol	0 - 100	-	96	https://doi.org/10.1111/j.1475-2743.2005.tb00102.x
Batjes,2005	-	-	-	-	-	Native Vegetation	-	Am	-	-	Oxisol	0 - 100	-	92	https://doi.org/10.1111/j.1475-2743.2005.tb00102.x
Batjes,2005	-	-	-	-	-	Native Vegetation	-	Am	-	-	Oxisol	0 - 100	-	103	https://doi.org/10.1111/j.1475-2743.2005.tb00102.x
Batjes,2005	-	-	-	-	-	Native Vegetation	-	Am	-	-	Ultisol	0 - 30	-	45	https://doi.org/10.1111/j.1475-2743.2005.tb00102.x
Batjes,2005	-	-	-	-	-	Native Vegetation	-	Am	-	-	Ultisol	0 - 30	-	46	https://doi.org/10.1111/j.1475-2743.2005.tb00102.x
Batjes,2005	-	-	-	-	-	Native Vegetation	-	Am	-	-	Ultisol	0 - 30	-	61	https://doi.org/10.1111/j.1475-2743.2005.tb00102.x
Batjes,2005	-	-	-	-	-	Native Vegetation	-	Am	-	-	Ultisol	0 - 30	-	42	https://doi.org/10.1111/j.1475-2743.2005.tb00102.x
Batjes,2005	-	-	-	-	-	Native Vegetation	-	Am	-	-	Ultisol	0 - 100	-	79	https://doi.org/10.1111/j.1475-2743.2005.tb00102.x
Batjes,2005	-	-	-	-	-	Native Vegetation	-	Am	-	-	Ultisol	0 - 100	-	72	https://doi.org/10.1111/j.1475-2743.2005.tb00102.x
Batjes,2005	-	-	-	-	-	Native Vegetation	-	Am	-	-	Ultisol	0 - 100	-	96	https://doi.org/10.1111/j.1475-2743.2005.tb00102.x
Batjes,2005	-	-	-	-	-	Native Vegetation	-	Am	-	-	Ultisol	0 - 100	-	75	https://doi.org/10.1111/j.1475-2743.2005.tb00102.x
Carvalho et al.,2009	Amazônia	RO	Vilhe-	-12.4833	-60	Native Vegetation	409.373	Am	2464.77	25.1668	Oxisol	0 - 10	-	21.3	http://dx.doi.org/10.1016/j.still.2008.10.022
Carvalho et al.,2009	Amazônia	RO	Vilhe-	-12.4833	-60	Native Vegetation	409.373	Am	2464.77	25.1668	Oxisol	0 - 30	0.77	48.1	http://dx.doi.org/10.1016/j.still.2008.10.022
Carvalho et al.,2009	Amazônia	RO	Vilhe-	-12.4833	-60	Agriculture	409.373	Am	2464.77	25.1668	Oxisol	0 - 10	-	17.8	http://dx.doi.org/10.1016/j.still.2008.10.022
Carvalho et al.,2009	Amazônia	RO	Vilhe-	-12.4833	-60	Agriculture	409.373	Am	2464.77	25.1668	Oxisol	0 - 10	-	24.2	http://dx.doi.org/10.1016/j.still.2008.10.022
Carvalho et al.,2009	Amazônia	RO	Vilhe-	-12.4833	-60	Agriculture	409.373	Am	2464.77	25.1668	Oxisol	0 - 10	-	24.2	http://dx.doi.org/10.1016/j.still.2008.10.022
Carvalho et al.,2009	Amazônia	RO	Vilhe-	-12.4833	-60	Agriculture	409.373	Am	2464.77	25.1668	Oxisol	0 - 10	-	19	http://dx.doi.org/10.1016/j.still.2008.10.022
Carvalho et al.,2009	Amazônia	RO	Vilhe-	-12.4833	-60	Agriculture	409.373	Am	2464.77	25.1668	Oxisol	0 - 10	-	19.5	http://dx.doi.org/10.1016/j.still.2008.10.022
Carvalho et al.,2009	Amazônia	RO	Vilhe-	-12.4833	-60	Agriculture	600	Aw	2170	18 to 23	Oxisol	0 - 30	1	47.4	http://dx.doi.org/10.1016/j.still.2008.10.022
Carvalho et al.,2009	Amazônia	RO	Vilhe-	-12.4833	-60	Agriculture	600	Aw	2170	18 to 23	Oxisol	0 - 30	0.93	58.5	http://dx.doi.org/10.1016/j.still.2008.10.022
Carvalho et al.,2009	Amazônia	RO	Vilhe-	-12.4833	-60	Agriculture	600	Aw	2170	18 to 23	Oxisol	0 - 30	1.11	65.6	http://dx.doi.org/10.1016/j.still.2008.10.022
Carvalho et al.,2009	Amazônia	RO	Vilhe-	-12.4833	-60	Agriculture	600	Aw	2170	18 to 23	Oxisol	0 - 30	0.98	47.4	http://dx.doi.org/10.1016/j.still.2008.10.022
Carvalho et al.,2009	Amazônia	RO	Vilhe-	-12.4833	-60	Agriculture	600	Aw	2170	18 to 23	Oxisol	0 - 30	1.14	59	http://dx.doi.org/10.1016/j.still.2008.10.022
Carvalho et al.,2010	Amazônia	MT	Santa Carmem	-12.0667	-55.35	Native Vegetation	353.733	Am	2578.58	25.8297	Oxisol	0 - 10	0.87	33.4	http://dx.doi.org/10.1016/j.still.2010.07.011
Carvalho et al.,2010	Amazônia	RO	Chupinguaia	-12.6333	-60.8833	Native Vegetation	329.967	Am	2347.48	25.3076	Oxisol	0 - 10	0.91	28.4	http://dx.doi.org/10.1016/j.still.2010.07.011
Carvalho et al.,2010	Amazônia	MT	Santa Carmem	-12.0667	-55.35	Native Vegetation	353.733	Am	2578.58	25.8297	Oxisol	0 - 20	0.89	56.6	http://dx.doi.org/10.1016/j.still.2010.07.011
Carvalho et al.,2010	Amazônia	RO	Chupinguaia	-12.6333	-60.8833	Native Vegetation	329.967	Am	2347.48	25.3076	Oxisol	0 - 20	0.82	44.5	http://dx.doi.org/10.1016/j.still.2010.07.011
Carvalho et al.,2010	Amazônia	RO	Chupinguaia	-12.6333	-60.8833	Native Vegetation	329.967	Am	2347.48	25.3076	Oxisol	0 - 30	0.92	56.3	http://dx.doi.org/10.1016/j.still.2010.07.011
Carvalho et al.,2010	Amazônia	MT	Santa Carmem	-12.0667	-55.35	Native Vegetation	353.733	Am	2578.58	25.8297	Oxisol	0 - 30	0.96	74.1	http://dx.doi.org/10.1016/j.still.2010.07.011
Carvalho et al.,2010	Amazônia	RO	Chupinguaia	-12.6333	-60.8833	Grassland	360	Am	2200	26	Oxisol	0 - 10	0.99	32.3	http://dx.doi.org/10.1016/j.still.2010.07.011
Carvalho et al.,2010	Amazônia	RO	Chupinguaia	-12.6333	-60.8833	Grassland	360	Am	2200	26	Oxisol	0 - 10	0.98	29.1	http://dx.doi.org/10.1016/j.still.2010.07.011
Carvalho et al.,2010	Amazônia	RO	Chupinguaia	-12.6333	-60.8833	Agriculture	360	Am	2200	26	Oxisol	0 - 10	1.3	26.4	http://dx.doi.org/10.1016/j.still.2010.07.011
Carvalho et al.,2010	Amazônia	RO	Chupinguaia	-12.6333	-60.8833	Agriculture	360	Am	2200	26	Oxisol	0 - 10	1.15	23	http://dx.doi.org/10.1016/j.still.2010.07.011
Carvalho et al.,2010	Amazônia	RO	Chupinguaia	-12.6333	-60.8833	Agriculture	360	Am	2200	26	Oxisol	0 - 10	1.21	22.2	http://dx.doi.org/10.1016/j.still.2010.07.011
Carvalho et al.,2010	Amazônia	RO	Chupinguaia	-12.6333	-60.8833	Agriculture	360	Am	2200	26	Oxisol	0 - 10	1.22	28.7	http://dx.doi.org/10.1016/j.still.2010.07.011
Carvalho et al.,2010	Amazônia	MT	Santa Carmem	-12.0667	-55.35	Grassland	386	Am	2000	28	Oxisol	0 - 10	1.12	28.3	http://dx.doi.org/10.1016/j.still.2010.07.011
Carvalho et al.,2010	Amazônia	MT	Santa Carmem	-12.0667	-55.35	Grassland	386	Am	2000	28	Oxisol	0 - 10	1.09	26.1	http://dx.doi.org/10.1016/j.still.2010.07.011
Carvalho et al.,2010	Amazônia	MT	Santa Carmem	-12.0667	-55.35	Agriculture	386	Am	2000	28	Oxisol	0 - 10	1.13	27.3	http://dx.doi.org/10.1016/j.still.2010.07.011
Carvalho et al.,2010	Amazônia	MT	Santa Carmem	-12.0667	-55.35	Agriculture	386	Am	2000	28	Oxisol	0 - 10	0.97	27	http://dx.doi.org/10.1016/j.still.2010.07.011
Carvalho et al.,2010	Amazônia	MT	Santa Carmem	-12.0667	-55.35	Agriculture	386	Am	2000	28	Oxisol	0 - 10	1.12	31.5	http://dx.doi.org/10.1016/j.still.2010.07.011
Carvalho et al.,2010	Amazônia	MT	Santa Carmem	-12.0667	-55.35	Agriculture	386	Am	2000	28	Oxisol	0 - 10	1.12	28.3	http://dx.doi.org/10.1016/j.still.2010.07.011
Carvalho et al.,2010	Amazônia	MT	Santa Carmem	-12.0667	-55.35	Agriculture	386	Am	2000	28	Oxisol	0 - 10	1.04	30.7	http://dx.doi.org/10.1016/j.still.2010.07.011
Carvalho et al.,2010	Amazônia	RO	Chupinguaia	-12.6333	-60.8833	Grassland	360	Am	2200	26	Oxisol	0 - 20	1	51.4	http://dx.doi.org/10.1016/j.still.2010.07.011
Carvalho et al.,2010	Amazônia	RO	Chupinguaia	-12.6333	-60.8833	Grassland	360	Am	2200	26	Oxisol	0 - 20	0.98	46.9	http://dx.doi.org/10.1016/j.still.2010.07.011
Carvalho et al.,2010	Amazônia	RO	Chupinguaia	-12.6333	-60.8833	Agriculture	360	Am	2200	26	Oxisol	0 - 20	1.26	43.1	http://dx.doi.org/10.1016/j.still.2010.07.011
Carvalho et al.,2010	Amazônia	RO	Chupinguaia	-12.6333	-60.8833	Agriculture	360	Am	2200	26	Oxisol	0 - 20	1.15	42.9	http://dx.doi.org/10.1016/j.still.2010.07.011
Carvalho et al.,2010	Amazônia	RO	Chupinguaia	-12.6333	-60.8833	Agriculture	360	Am	2200	26	Oxisol	0 - 20	1.25	39.4	http://dx.doi.org/10.1016/j.still.2010.07.011
Carvalho et al.,2010	Amazônia	RO	Chupinguaia	-12.6333	-60.8833	Agriculture	360	Am	2200	26	Oxisol	0 - 20	1.19	48	http://dx.doi.org/10.1016/j.still.2010.07.011
Carvalho et al.,2010	Amazônia	MT	Santa Carmem	-12.0667	-55.35	Grassland	386	Am	2000	28	Oxisol	0 - 20	1.1	49.1	http://dx.doi.org/10.1016/j.still.2010.07.011
Carvalho et al.,2010	Amazônia	MT	Santa Carmem	-12.0667	-55.35	Grassland	386	Am	2000	28	Oxisol	0 - 20	1.09	46.1	http://dx.doi.org/10.1016/j.still.2010.07.011
Carvalho et al.,2010	Amazônia	MT	Santa Carmem	-12.0667	-55.35	Agriculture	386	Am	2000	28	Oxisol	0 - 20	1.13	48.4	http://dx.doi.org/10.1016/j.still.2010.07.011
Carvalho et al.,2010	Amazônia	MT	Santa Carmem	-12.0667	-55.35	Agriculture	386	Am	2000	28	Oxisol	0 - 20	0.99	47.7	http://dx.doi.org/10.1016/j.still.2010.07.011
Carvalho et al.,2010	Amazônia	MT	Santa Carmem	-12.0667	-55.35	Agriculture	386	Am	2000	28	Oxisol	0 - 20	1.08	52.3	http://dx.doi.org/10.1016/j.still.2010.07.011
Carvalho et al.,2010	Amazônia	MT	Santa Carmem	-12.0667	-55.35	Agriculture	386	Am	2000	28	Oxisol	0 - 20	1.04	48.1	http://dx.doi.org/10.1016/j.still.2010.07.011
Carvalho et al.,2010	Amazônia	MT	Santa Carmem	-12.0667	-55.35	Agriculture	386	Am	2000	28	Oxisol	0 - 20	1.1	54.2	http://dx.doi.org/10.1016/j.still.2010.07.011
Carvalho et al.,2010	Amazônia	RO	Chupinguaia	-12.6333	-60.8833	Grassland	360	Am	2200	26	Oxisol	0 - 30	1.01	65.8	http://dx.doi.org/10.1016/j.still.2010.07.011
Carvalho et al.,2010	Amazônia	RO	Chupinguaia	-12.6333	-60.8833	Grassland	360	Am	2200	26	Oxisol	0 - 30	1	61.2	http://dx.doi.org/10.1016/j.still.2010.07.011
Carvalho et al.,2010	Amazônia	RO	Chupinguaia	-12.6333	-60.8833	Agriculture	360	Am	2200	26	Oxisol	0 - 30	1.22	49.2	http://dx.doi.org/10.1016/j.still.2010.07.011
Carvalho et al.,2010	Amazônia	RO	Chupinguaia	-12.6333	-60.8833	Agriculture	360	Am	2200	26	Oxisol	0 - 30	1.13	53.5	http://dx.doi.org/10.1016/j.still.2010.07.011
Carvalho et al.,2010	Amazônia	RO	Chupinguaia	-12.6333	-60.8833	Agriculture	360	Am	2200	26	Oxisol	0 - 30	1.25	58.1	http://dx.doi.org/10.1016/j.still.2010.07.011
Carvalho et al.,2010	Amazônia	RO	Chupinguaia	-12.6333	-60.8833	Agriculture	360	Am	2200	26	Oxisol	0 - 30	1.2	61.5	http://dx.doi.org/10.1016/j.still.2010.07.011
Carvalho et al.,2010	Amazônia	MT	Santa Carmem	-12.0667	-55.35	Grassland	386	Am	2000	28	Oxisol	0 - 30	1.08	57.1	http://dx.doi.org/10.1016/j.still.2010.07.011
Carvalho et al.,2010	Amazônia	MT	Santa Carmem	-12.0667	-55.35	Grassland	386	Am	2000	28	Oxisol	0 - 30	1.09	54.3	http://dx.doi.org/10.1016/j.still.2010.07.011
Carvalho et al.,2010	Amazônia	MT	Santa Carmem	-12.0667	-55.35	Agriculture	386	Am	2000	28	Oxisol	0 - 30	1.09	56.4	http://dx.doi.org/10.1016/j.still.2010.07.011
Carvalho et al.,2010	Amazônia	MT	Santa Carmem	-12.0667	-55.35	Agriculture	386	Am	2000	28	Oxisol	0 - 30	1.01	59.1	http://dx.doi.org/10.1016/j.still.2010.07.011
Carvalho et al.,2010	Amazônia	MT	Santa Carmem	-12.0667	-55.35	Agriculture	386	Am	2000	28	Oxisol	0 - 30	1.08	62.8	http://dx.doi.org/10.1016/j.still.2010.07.011
Carvalho et al.,2010	Amazônia	MT	Santa Carmem	-12.0667	-55.35	Agriculture	386	Am	2000	28	Oxisol	0 - 30	1.05	59.1	http://dx.doi.org/10.1016/j.still.2010.07.011
Carvalho et al.,2010	Amazônia	MT	Santa Carmem	-12.0667	-55.35	Agriculture	386	Am	2000	28	Oxisol	0 - 30	1.09	62.8	http://dx.doi.org/10.1016/j.still.2010.07.011
Ceddia et al.,2015	Amazônia	MA	Coari	-4.08433	-63.1378	Native Vegetation	67.5815	Af	2714.27	26.0721	Inceptisol	0 - 30	-	30.8	http://dx.doi.org/10.1016/j.scitotenv.2015.03.121
Ceddia et al.,2015	Amazônia	MA	Coari	-4.08433	-63.1378	Native Vegetation	67.5815	Af	2714.27	26.0721	Inceptisol	0 - 30	-	35.4	http://dx.doi.org/10.1016/j.scitotenv.2015.03.121
Ceddia et al.,2015	Amazônia	MA	Coari	-4.08433	-63.1378	Native Vegetation	67.5815	Af	2714.27	26.0721	Inceptisol	0 - 30	-	39.7	http://dx.doi.org/10.1016/j.scitotenv.2015.03.121
Ceddia et al.,2015	Amazônia	MA	Coari	-4.08433	-63.1378	Native Vegetation	67.5815	Af	2714.27	26.0721	Inceptisol	0 - 30	-	33.2	http://dx.doi.org/10.1016/j.scitotenv.2015.03.121
Ceddia et al.,2015	Amazônia	MA	Coari	-4.08433	-63.1378	Native Vegetation	67.5815	Af	2714.27	26.0721	Inceptisol	0 - 100	-	60.3	http://dx.doi.org/10.1016/j.scitotenv.2015.03.121
Ceddia et al.,2015	Amazônia	MA	Coari	-4.08433	-63.1378	Native Vegetation	67.5815	Af	2714.27	26.0721	Inceptisol	0 - 100	-	74	http://dx.doi.org/10.1016/j.scitotenv.2015.03.121
Ceddia et al.,2015	Amazônia	MA	Coari	-4.08433	-63.1378	Native Vegetation	67.5815	Af	2714.27	26.0721	Inceptisol	0 - 100	-	87.3	http://dx.doi.org/10.1016/j.scitotenv.2015.03.121
Ceddia et al.,2015	Amazônia	MA	Coari	-4.08433	-63.1378	Native Vegetation	67.5815	Af	2714.27	26.0721	Inceptisol	0 - 100	-	79	http://dx.doi.org/10.1016/j.scitotenv.2015.03.121
Ceddia et al.,2015	Amazônia	MA	Coari	-4.08433	-63.1378	Native Vegetation	67.5815	Af	2714.27	26.0721	Ultisol	0 - 30	-	36.3	http://dx.doi.org/10.1016/j.scitotenv.2015.03.121
Ceddia et al.,2015	Amazônia	MA	Coari	-4.08433	-63.1378	Native Vegetation	67.5815	Af	2714.27	26.0721	Ultisol	0 - 30	-	28.2	http://dx.doi.org/10.1016/j.scitotenv.2015.03.121
Ceddia et al.,2015	Amazônia	MA	Coari	-4.08433	-63.1378	Native Vegetation	67.5815	Af	2714.27	26.0721	Ultisol	0 - 30	-	25.3	http://dx.doi.org/10.1016/j.scitotenv.2015.03.121
Ceddia et al.,2015	Amazônia	MA	Coari	-4.08433	-63.1378	Native Vegetation	67.5815	Af	2714.27	26.0721	Ultisol	0 - 100	-	78.2	http://dx.doi.org/10.1016/j.scitotenv.2015.03.121
Ceddia et al.,2015	Amazônia	MA	Coari	-4.08433	-63.1378	Native Vegetation	67.5815	Af	2714.27	26.0721	Ultisol	0 - 100	-	80.2	http://dx.doi.org/10.1016/j.scitotenv.2015.03.121
Cerri et al.,2003	Amazônia	RO	Ariquemes	-10.1675	-62.8212	Native Vegetation	165.9	Am	2451.48	25.9348	Ultisol	0 - 10	1.28	15.7	https://doi.org/10.2136/sssaj2003.1879
Cerri et al.,2003	Amazônia	RO	Ariquemes	-10.1675	-62.8212	Native Vegetation	165.9	Am	2451.48	25.9348	Ultisol	0 - 30	1.36	34.4	https://doi.org/10.2136/sssaj2003.1879
Cerri et al.,2003	Amazônia	RO	Ariquemes	-10.1675	-62.8212	Grassland	142	Aw	2200	25.6	Ultisol	0 - 10	-	14.3	https://doi.org/10.2136/sssaj2003.1879
Cerri et al.,2003	Amazônia	RO	Ariquemes	-10.1675	-62.8212	Grassland	142	Aw	2200	25.6	Ultisol	0 - 10	-	17.1	https://doi.org/10.2136/sssaj2003.1879
Cerri et al.,2003	Amazônia	RO	Ariquemes	-10.1675	-62.8212	Grassland	142	Aw	2200	25.6	Ultisol	0 - 10	-	16.3	https://doi.org/10.2136/sssaj2003.1879
Cerri et al.,2003	Amazônia	RO	Ariquemes	-10.1675	-62.8212	Grassland	142	Aw	2200	25.6	Ultisol	0 - 10	-	24.2	https://doi.org/10.2136/sssaj2003.1879
Cerri et al.,2003	Amazônia	RO	Ariquemes	-10.1675	-62.8212	Grassland	142	Aw	2200	25.6	Ultisol	0 - 10	-	23.1	https://doi.org/10.2136/sssaj2003.1879
Cerri et al.,2003	Amazônia	RO	Ariquemes	-10.1675	-62.8212	Grassland	142	Aw	2200	25.6	Ultisol	0 - 10	-	24.3	https://doi.org/10.2136/sssaj2003.1879
Cerri et al.,2003	Amazônia	RO	Ariquemes	-10.1675	-62.8212	Grassland	142	Aw	2200	25.6	Ultisol	0 - 10	-	21.9	https://doi.org/10.2136/sssaj2003.1879
Cerri et al.,2003	Amazônia	RO	Ariquemes	-10.1675	-62.8212	Grassland	142	Aw	2200	25.6	Ultisol	0 - 10	-	28.1	https://doi.org/10.2136/sssaj2003.1879
Cerri et al.,2003	Amazônia	RO	Ariquemes	-10.1675	-62.8212	Grassland	142	Aw	2200	25.6	Ultisol	0 - 10	-	21.2	https://doi.org/10.2136/sssaj2003.1879
Cerri et al.,2003	Amazônia	RO	Ariquemes	-10.1675	-62.8212	Grassland	142	Aw	2200	25.6	Ultisol	0 - 10	-	19.9	https://doi.org/10.2136/sssaj2003.1879
Cerri et al.,2003	Amazônia	RO	Ariquemes	-10.1675	-62.8212	Grassland	142	Aw	2200	25.6	Ultisol	0 - 10	-	23.2	https://doi.org/10.2136/sssaj2003.1879
Cerri et al.,2003	Amazônia	RO	Ariquemes	-10.1675	-62.8212	Grassland	142	Aw	2200	25.6	Ultisol	0 - 10	-	14.5	https://doi.org/10.2136/sssaj2003.1879
Cerri et al.,2003	Amazônia	RO	Ariquemes	-10.1675	-62.8212	Grassland	142	Aw	2200	25.6	Ultisol	0 - 10	-	22.3	https://doi.org/10.2136/sssaj2003.1879
Cerri et al.,2003	Amazônia	RO	Ariquemes	-10.1675	-62.8212	Grassland	142	Aw	2200	25.6	Ultisol	0 - 10	-	20.3	https://doi.org/10.2136/sssaj2003.1879
Cerri et al.,2003	Amazônia	RO	Ariquemes	-10.1675	-62.8212	Grassland	142	Aw	2200	25.6	Ultisol	0 - 10	-	24.3	https://doi.org/10.2136/sssaj2003.1879
Cerri et al.,2003	Amazônia	RO	Ariquemes	-10.1675	-62.8212	Grassland	142	Aw	2200	25.6	Ultisol	0 - 10	-	26.4	https://doi.org/10.2136/sssaj2003.1879
Cerri et al.,2003	Amazônia	RO	Ariquemes	-10.1675	-62.8212	Grassland	142	Aw	2200	25.6	Ultisol	0 - 10	-	23.1	https://doi.org/10.2136/sssaj2003.1879
Cerri et al.,2003	Amazônia	RO	Ariquemes	-10.1675	-62.8212	Grassland	142	Aw	2200	25.6	Ultisol	0 - 10	-	28.3	https://doi.org/10.2136/sssaj2003.1879
Cerri et al.,2003	Amazônia	RO	Ariquemes	-10.1675	-62.8212	Grassland	142	Aw	2200	25.6	Ultisol	0 - 10	-	26.8	https://doi.org/10.2136/sssaj2003.1879
Cerri et al.,2003	Amazônia	RO	Ariquemes	-10.1675	-62.8212	Grassland	142	Aw	2200	25.6	Ultisol	0 - 10	-	24.9	https://doi.org/10.2136/sssaj2003.1879
Cerri et al.,2003	Amazônia	RO	Ariquemes	-10.1675	-62.8212	Grassland	142	Aw	2200	25.6	Ultisol	0 - 20	-	26.904	https://doi.org/10.2136/sssaj2003.1879
Cerri et al.,2003	Amazônia	RO	Ariquemes	-10.1675	-62.8212	Grassland	142	Aw	2200	25.6	Ultisol	0 - 20	-	34.226	https://doi.org/10.2136/sssaj2003.1879
Cerri et al.,2003	Amazônia	RO	Ariquemes	-10.1675	-62.8212	Grassland	142	Aw	2200	25.6	Ultisol	0 - 20	-	33.736	https://doi.org/10.2136/sssaj2003.1879
Cerri et al.,2003	Amazônia	RO	Ariquemes	-10.1675	-62.8212	Grassland	142	Aw	2200	25.6	Ultisol	0 - 20	-	29.3	https://doi.org/10.2136/sssaj2003.1879
Cerri et al.,2003	Amazônia	RO	Ariquemes	-10.1675	-62.8212	Grassland	142	Aw	2200	25.6	Ultisol	0 - 20	-	32.1802	https://doi.org/10.2136/sssaj2003.1879
Cerri et al.,2003	Amazônia	RO	Ariquemes	-10.1675	-62.8212	Grassland	142	Aw	2200	25.6	Ultisol	0 - 20	-	37.776	https://doi.org/10.2136/sssaj2003.1879
Cerri et al.,2003	Amazônia	RO	Ariquemes	-10.1675	-62.8212	Grassland	142	Aw	2200	25.6	Ultisol	0 - 30	-	27.8	https://doi.org/10.2136/sssaj2003.1879
Cerri et al.,2003	Amazônia	RO	Ariquemes	-10.1675	-62.8212	Grassland	142	Aw	2200	25.6	Ultisol	0 - 30	-	35.3	https://doi.org/10.2136/sssaj2003.1879
Cerri et al.,2003	Amazônia	RO	Ariquemes	-10.1675	-62.8212	Grassland	142	Aw	2200	25.6	Ultisol	0 - 30	-	34	https://doi.org/10.2136/sssaj2003.1879
Cerri et al.,2003	Amazônia	RO	Ariquemes	-10.1675	-62.8212	Grassland	142	Aw	2200	25.6	Ultisol	0 - 30	-	44.6	https://doi.org/10.2136/sssaj2003.1879
Cerri et al.,2003	Amazônia	RO	Ariquemes	-10.1675	-62.8212	Grassland	142	Aw	2200	25.6	Ultisol	0 - 30	-	43.9	https://doi.org/10.2136/sssaj2003.1879
Cerri et al.,2003	Amazônia	RO	Ariquemes	-10.1675	-62.8212	Grassland	142	Aw	2200	25.6	Ultisol	0 - 30	-	41.2	https://doi.org/10.2136/sssaj2003.1879
Cerri et al.,2003	Amazônia	RO	Ariquemes	-10.1675	-62.8212	Grassland	142	Aw	2200	25.6	Ultisol	0 - 30	-	39.3	https://doi.org/10.2136/sssaj2003.1879
Cerri et al.,2003	Amazônia	RO	Ariquemes	-10.1675	-62.8212	Grassland	142	Aw	2200	25.6	Ultisol	0 - 30	-	49.4	https://doi.org/10.2136/sssaj2003.1879
Cerri et al.,2003	Amazônia	RO	Ariquemes	-10.1675	-62.8212	Grassland	142	Aw	2200	25.6	Ultisol	0 - 30	-	36.4	https://doi.org/10.2136/sssaj2003.1879
Cerri et al.,2003	Amazônia	RO	Ariquemes	-10.1675	-62.8212	Grassland	142	Aw	2200	25.6	Ultisol	0 - 30	-	35.9	https://doi.org/10.2136/sssaj2003.1879
Cerri et al.,2003	Amazônia	RO	Ariquemes	-10.1675	-62.8212	Grassland	142	Aw	2200	25.6	Ultisol	0 - 30	-	43.9	https://doi.org/10.2136/sssaj2003.1879
Cerri et al.,2003	Amazônia	RO	Ariquemes	-10.1675	-62.8212	Grassland	142	Aw	2200	25.6	Ultisol	0 - 30	-	29.8	https://doi.org/10.2136/sssaj2003.1879
Cerri et al.,2003	Amazônia	RO	Ariquemes	-10.1675	-62.8212	Grassland	142	Aw	2200	25.6	Ultisol	0 - 30	-	39.8	https://doi.org/10.2136/sssaj2003.1879
Cerri et al.,2003	Amazônia	RO	Ariquemes	-10.1675	-62.8212	Grassland	142	Aw	2200	25.6	Ultisol	0 - 30	-	38.6	https://doi.org/10.2136/sssaj2003.1879
Cerri et al.,2003	Amazônia	RO	Ariquemes	-10.1675	-62.8212	Grassland	142	Aw	2200	25.6	Ultisol	0 - 30	-	43.9	https://doi.org/10.2136/sssaj2003.1879
Cerri et al.,2003	Amazônia	RO	Ariquemes	-10.1675	-62.8212	Grassland	142	Aw	2200	25.6	Ultisol	0 - 30	-	48.6	https://doi.org/10.2136/sssaj2003.1879
Cerri et al.,2003	Amazônia	RO	Ariquemes	-10.1675	-62.8212	Grassland	142	Aw	2200	25.6	Ultisol	0 - 30	-	46.3	https://doi.org/10.2136/sssaj2003.1879
Cerri et al.,2003	Amazônia	RO	Ariquemes	-10.1675	-62.8212	Grassland	142	Aw	2200	25.6	Ultisol	0 - 30	-	41.1	https://doi.org/10.2136/sssaj2003.1879
Cerri et al.,2003	Amazônia	RO	Ariquemes	-10.1675	-62.8212	Grassland	142	Aw	2200	25.6	Ultisol	0 - 30	-	50	https://doi.org/10.2136/sssaj2003.1879
Cerri et al.,2003	Amazônia	RO	Ariquemes	-10.1675	-62.8212	Grassland	142	Aw	2200	25.6	Ultisol	0 - 30	-	52.6	https://doi.org/10.2136/sssaj2003.1879
Conceição et al.,2017	Amazônia	MT	Sinop	-11.85	-55.5833	Native Vegetation	384	Am	2550	25	Oxisol	0 - 30	-	74.9	https://doi.org/10.4236/as.2017.89066
Conceição et al.,2017	Amazônia	MT	Sinop	-11.85	-55.5833	Agriculture	384	Am	2550	25	Oxisol	0 - 30	-	65.68	https://doi.org/10.4236/as.2017.89066
Conceição et al.,2017	Amazônia	MT	Sinop	-11.85	-55.5833	Agriculture	384	Am	2550	25	Oxisol	0 - 30	-	68.4	https://doi.org/10.4236/as.2017.89066
Conceição et al.,2017	Amazônia	MT	Sinop	-11.85	-55.5833	Agriculture	384	Am	2550	25	Oxisol	0 - 30	-	68.1	https://doi.org/10.4236/as.2017.89066
Conceição et al.,2017	Amazônia	MT	Sinop	-11.85	-55.5833	Agriculture	384	Am	2550	25	Oxisol	0 - 30	-	64.5	https://doi.org/10.4236/as.2017.89066
Conceição et al.,2017	Amazônia	MT	Sinop	-11.85	-55.5833	Agriculture	384	Am	2550	25	Oxisol	0 - 30	-	66.3	https://doi.org/10.4236/as.2017.89066
Conceição et al.,2017	Amazônia	MT	Sinop	-11.85	-55.5833	Agriculture	384	Am	2550	25	Oxisol	0 - 30	-	68.5	https://doi.org/10.4236/as.2017.89066
Conceição et al.,2017	Amazônia	MT	Sinop	-11.85	-55.5833	Agriculture	384	Am	2550	25	Oxisol	0 - 30	-	70.9	https://doi.org/10.4236/as.2017.89066
Conceição et al.,2017	Amazônia	MT	Sinop	-11.85	-55.5833	Agriculture	384	Am	2550	25	Oxisol	0 - 30	-	70.13	https://doi.org/10.4236/as.2017.89066
Damian et al.,2021a			Nova Guarita	-10.152	-55.529	Native Vegetation	380	Am	2628	25.9	Oxisol	0 - 30	-	50.5	https://doi.org/10.1016/j.catena.2021.105238
Damian et al.,2021a	Amazônia		Nova Guarita	-10.152	-55.529	Grassland	380	Am	2628	25.9	Oxisol	0 - 30	1.21	34.74	https://doi.org/10.1016/j.catena.2021.105238
Damian et al.,2021a	Amazônia		Nova Guarita	-10.152	-55.529	Agriculture	380	Am	2628	25.9	Oxisol	0 - 30	1.42	54.45	https://doi.org/10.1016/j.catena.2021.105238
Damian et al.,2021a	Amazônia		Nova Guarita	-10.152	-55.529	Agriculture	380	Am	2628	25.9	Oxisol	0 - 30	1.43	41.41	https://doi.org/10.1016/j.catena.2021.105238
Damian et al.,2021b	Amazon	PA	Paragomi-s	-2.997	-47.358	Native Vegetation	145	Am	1920	26	Oxisol	0 - 30	-	64.38	https://doi.org/10.1007/s10113-021-01796-w
Damian et al.,2021b	Amazon	PA	Paragomi-s	-2.997	-47.358	Native Vegetation	145	Am	1920	26	Oxisol	0 - 30	-	53.31	https://doi.org/10.1007/s10113-021-01796-w
Damian et al.,2021b	Amazon	PA	Paragomi-s	-2.997	-47.358	Native Vegetation	145	Am	1920	26	Oxisol	0 - 30	-	51.52	https://doi.org/10.1007/s10113-021-01796-w
Damian et al.,2021b	Amazon	PA	Paragomi-s	-2.997	-47.358	Native Vegetation	145	Am	1920	26	Oxisol	0 - 30	-	52.18	https://doi.org/10.1007/s10113-021-01796-w
Damian et al.,2021b	Amazon	PA	Paragomi-s	-2.997	-47.358	Native Vegetation	145	Am	1920	26	Oxisol	0 - 30	-	49.1	https://doi.org/10.1007/s10113-021-01796-w
Damian et al.,2021b	Amazon	PA	Santarém	-2.443	-54.708	Native Vegetation	145	Am	1920	26	Oxisol	0 - 30	-	52.94	https://doi.org/10.1007/s10113-021-01796-w
Damian et al.,2021b	Amazon	PA	Santarém	-2.443	-54.708	Native Vegetation	145	Am	1920	26	Oxisol	0 - 30	-	50.1	https://doi.org/10.1007/s10113-021-01796-w
Damian et al.,2021b	Amazon	PA	Santarém	-2.443	-54.708	Native Vegetation	145	Am	1920	26	Oxisol	0 - 30	-	54.28	https://doi.org/10.1007/s10113-021-01796-w
Damian et al.,2021b	Amazon	PA	Santarém	-2.443	-54.708	Native Vegetation	145	Am	1920	26	Oxisol	0 - 30	-	57.61	https://doi.org/10.1007/s10113-021-01796-w
Damian et al.,2021b	Amazon	PA	Santarém	-2.443	-54.708	Native Vegetation	145	Am	1920	26	Oxisol	0 - 30	-	52.52	https://doi.org/10.1007/s10113-021-01796-w
Damian et al.,2021b	Amazon	PA	Santarém	-2.443	-54.708	Native Vegetation	145	Am	1920	26	Oxisol	0 - 30	-	57.55	https://doi.org/10.1007/s10113-021-01796-w
Damian et al.,2021b	Amazônia		Paragomi-s	-2.997	-47.358	Grassland	145	Am	1920	26	Oxisol	0 - 30	-	44.74	https://doi.org/10.1007/s10113-021-01796-w
Damian et al.,2021b	Amazônia		Paragomi-s	-2.997	-47.358	Agriculture	145	Am	1920	26	Oxisol	0 - 30	-	59.09	https://doi.org/10.1007/s10113-021-01796-w
Damian et al.,2021b	Amazônia	PA	Santarém	-2.443	-54.708	Grassland	145	Am	1920	26	Oxisol	0 - 30	-	48.48	https://doi.org/10.1007/s10113-021-01796-w
Damian et al.,2021b	Amazônia	PA	Santarém	-2.443	-54.708	Agriculture	145	Am	1920	26	Oxisol	0 - 30	-	48.74	https://doi.org/10.1007/s10113-021-01796-w
De Camargo et al.,1999	Amazônia	PA	Paragomi-s	-2.98333	-47.5167	Native Vegetation	115.813	Am	2256.46	27.5301	Oxisol	0 - 10	-	26	https://onlinelibrary.wiley.com/journal/13652486
De Camargo et al.,1999	Amazônia	PA	Paragomi-s	2.98333	47.5167	Native Vegetation	115.813	Am	2256.46	27.5301	Oxisol	0 - 10	-	25	https://onlinelibrary.wiley.com/journal/13652486
De Camargo et al.,1999	Amazônia	PA	Paragomi-s	2.98333	47.5167	Native Vegetation	115.813	Am	2256.46	27.5301	Oxisol	0 - 100	-	102	https://onlinelibrary.wiley.com/journal/13652486
De Camargo et al.,1999	Amazônia	PA	Paragomi-s	2.98333	47.5167	Native Vegetation	115.813	Am	2256.46	27.5301	Oxisol	0 - 100	-	103	https://onlinelibrary.wiley.com/journal/13652486
De Camargo et al.,1999	Amazônia	PA	Paragomi-s	-2.98333	-47.5167	Grassland	115.813	Am	2256.46	27.5301	Oxisol	0 - 10	-	22	https://onlinelibrary.wiley.com/journal/13652486
De Camargo et al.,1999	Amazônia	PA	Paragomi-s	-2.98333	-47.5167	Grassland	115.813	Am	2256.46	27.5301	Oxisol	0 - 10	-	23	https://onlinelibrary.wiley.com/journal/13652486
De Camargo et al.,1999	Amazônia	PA	Paragomi-s	-2.98333	-47.5167	Grassland	115.813	Am	1975	25	Oxisol	0 - 100	-	100	https://onlinelibrary.wiley.com/journal/13652486
De Camargo et al.,1999	Amazônia	PA	Paragomi-s	-2.98333	-47.5167	Grassland	115.813	Am	1975	25	Oxisol	0 - 100	-	107	https://onlinelibrary.wiley.com/journal/13652486
Desjardins et al.,1994	Amazônia	PA	Capitão Poço	-1.73333	-47.15	Native Vegetation	74.2269	Am	2579.48	27.6501	Oxisol	0 - 10	1.19	18.2	https://doi.org/10.1016/0016-7061(94)90013-2
Desjardins et al.,1994	Amazônia	PA	Capitão Poço	-1.73333	-47.15	Native Vegetation	74.2269	Am	2579.48	27.6501	Oxisol	0 - 10	1.19	19.2	https://doi.org/10.1016/0016-7061(94)90013-2
Desjardins et al.,1994	Amazônia	PA	Capitão Poço	-1.73333	-47.15	Native Vegetation	74.2269	Am	2579.48	27.6501	Oxisol	0 - 20	1.27	31.4122	https://doi.org/10.1016/0016-7061(94)90013-2
Desjardins et al.,1994	Amazônia	PA	Capitão Poço	-1.73333	-47.15	Native Vegetation	74.2269	Am	2579.48	27.6501	Oxisol	0 - 20	1.27	29.7	https://doi.org/10.1016/0016-7061(94)90013-2
Desjardins et al.,1994	Amazônia	PA	Capitão Poço	-1.73333	-47.15	Grassland	73	Am	2500	26.7	Oxisol	0 - 10	1.19	9.5	https://doi.org/10.1016/0016-7061(94)90013-2
Desjardins et al.,1994	Amazônia	PA	Capitão Poço	-1.73333	-47.15	Grassland	73	Am	2500	26.7	Oxisol	0 - 10	1.19	8.4	https://doi.org/10.1016/0016-7061(94)90013-2
Desjardins et al.,1994	Amazônia	PA	Capitão Poço	-1.73333	-47.15	Grassland	73	Am	2500	26.7	Oxisol	0 - 10	1.19	8.7	https://doi.org/10.1016/0016-7061(94)90013-2
Desjardins et al.,1994	Amazônia	PA	Capitão Poço	-1.73333	-47.15	Grassland	73	Am	2500	26.7	Oxisol	0 - 10	1.19	9.8	https://doi.org/10.1016/0016-7061(94)90013-2
Desjardins et al.,1994	Amazônia	PA	Capitão Poço	-1.73333	-47.15	Grassland	73	Am	2500	26.7	Oxisol	0 - 20	1.31	12.5	https://doi.org/10.1016/0016-7061(94)90013-2
Desjardins et al.,1994	Amazônia	PA	Capitão Poço	-1.73333	-47.15	Grassland	73	Am	2500	26.7	Oxisol	0 - 20	1.31	11.1	https://doi.org/10.1016/0016-7061(94)90013-2
Desjardins et al.,1994	Amazônia	PA	Capitão Poço	-1.73333	-47.15	Grassland	73	Am	2500	26.7	Oxisol	0 - 20	1.31	17.2	https://doi.org/10.1016/0016-7061(94)90013-2
Desjardins et al.,1994	Amazônia	PA	Capitão Poço	-1.73333	-47.15	Grassland	73	Am	2500	26.7	Oxisol	0 - 20	1.31	18.6	https://doi.org/10.1016/0016-7061(94)90013-2
Durigan et al.,2017	Amazônia	PA	Santarém	-2.44167	-54.7083	Native Vegetation	80.8332	Am	2163.14	27.4641	-	0 - 30	1.00333	56	https://doi.org/10.3390/su9030379
Durigan et al.,2017	Amazônia	PA	Santarém	-2.44167	-54.7083	Agriculture	80.8332	Am	2163.14	27.4641	-	0 - 30	1.12	40	https://doi.org/10.3390/su9030379
Durigan et al.,2017	Amazônia	PA	Santarém	-2.44167	-54.7083	Grassland	80.8332	Am	2163.14	27.4641	-	0 - 30	1.15333	52	https://doi.org/10.3390/su9030379
Durigan et al.,2017	Amazônia	PA	Santarém	-2.44167	-54.7083	Agriculture	80.8332	Am	2163.14	27.4641	-	0 - 30	1.07	48	https://doi.org/10.3390/su9030379
Filho et al.,2024	Amazon	TO	Araguaí-	-7.09581	-48.2062	Native Vegetation	239	Aw	1800	28	Entisol	0 - 30	1.49	18.54	https://doi.org/10.1016/j.scitotenv.2023.168251
Filho et al.,2024	Amazon	TO	Araguaí-	-7.09581	-48.2062	Native Vegetation	239	Aw	1800	28	Entisol	0 - 100	1.51	44.53	https://doi.org/10.1016/j.scitotenv.2023.168251
Filho et al.,2024	Amazon	TO	Araguaí-	-7.09581	-48.2062	Agriculture	239	Aw	1800	28	Entisol	0 - 30	1.54	29.77	https://doi.org/10.1016/j.scitotenv.2023.168251
Filho et al.,2024	Amazon	TO	Araguaí-	-7.09581	-48.2062	Agriculture	239	Aw	1800	28	Entisol	0 - 30	1.53	24.13	https://doi.org/10.1016/j.scitotenv.2023.168251
Filho et al.,2024	Amazon	TO	Araguaí-	-7.09581	-48.2062	Agriculture	239	Aw	1800	28	Entisol	0 - 30	1.5	29.3	https://doi.org/10.1016/j.scitotenv.2023.168251
Filho et al.,2024	Amazon	TO	Araguaí-	-7.09581	-48.2062	Grassland	239	Aw	1800	28	Entisol	0 - 30	1.57	22.32	https://doi.org/10.1016/j.scitotenv.2023.168251
Filho et al.,2024	Amazon	TO	Araguaí-	-7.09581	-48.2062	Agriculture	239	Aw	1800	28	Entisol	0 - 30	1.63	17.27	https://doi.org/10.1016/j.scitotenv.2023.168251
Filho et al.,2024	Amazon	TO	Araguaí-	-7.09581	-48.2062	Agriculture	239	Aw	1800	28	Entisol	0 - 100	1.54	56.09	https://doi.org/10.1016/j.scitotenv.2023.168251
Filho et al.,2024	Amazon	TO	Araguaí-	-7.09581	-48.2062	Agriculture	239	Aw	1800	28	Entisol	0 - 100	1.51	46.55	https://doi.org/10.1016/j.scitotenv.2023.168251
Filho et al.,2024	Amazon	TO	Araguaí-	-7.09581	-48.2062	Agriculture	239	Aw	1800	28	Entisol	0 - 100	1.47	52.62	https://doi.org/10.1016/j.scitotenv.2023.168251
Filho et al.,2024	Amazon	TO	Araguaí-	-7.09581	-48.2062	Grassland	239	Aw	1800	28	Entisol	0 - 100	1.57	58.4	https://doi.org/10.1016/j.scitotenv.2023.168251
Filho et al.,2024	Amazon	TO	Araguaí-	-7.09581	-48.2062	Agriculture	239	Aw	1800	28	Entisol	0 - 100	1.62	43.37	https://doi.org/10.1016/j.scitotenv.2023.168251
Frazão et al.,2013	Amazônia	PA	Tailândia	-2.45	-48.7667	Native Vegetation	59.9725	Am	2600.35	27.831	Oxisol	0 - 30	1.26	30.2	https://doi.org/10.1111/j.1757-1707.2012.01196.x
Frazão et al.,2013	Amazônia	PA	Tailândia	-2.45	-48.7667	Grassland	49	Am	2500	26.6	Oxisol	0 - 30	1.35	38.5	https://doi.org/10.1111/j.1757-1707.2012.01196.x
Frazão et al.,2013	Amazônia	PA	Tailândia	-2.45	-48.7667	Agriculture	49	Am	2500	26.6	Oxisol	0 - 30	1.29	33.2	https://doi.org/10.1111/j.1757-1707.2012.01196.x
Frazão et al.,2013	Amazônia	PA	Tailândia	-2.45	-48.7667	Agriculture	49	Am	2500	26.6	Oxisol	0 - 30	1.29	26.6	https://doi.org/10.1111/j.1757-1707.2012.01196.x
Frazão et al.,2013	Amazônia	PA	Tailândia	-2.45	-48.7667	Agriculture	49	Am	2500	26.6	Oxisol	0 - 30	1.29	22.7	https://doi.org/10.1111/j.1757-1707.2012.01196.x
Hughes et al.,2002	Amazônia	MT	Colniza	-9.2	-60.05	Native Vegetation	152.713	Am	2873.55	26.5167	Ultisol	0 - 10	0.96	19	https://doi.org/10.1007/s10021-001-0069-1
Hughes et al.,2002	Amazônia	MT	Colniza	-9.2	-60.05	Native Vegetation	152.713	Am	2873.55	26.5167	Ultisol	0 - 30	1.09	44	https://doi.org/10.1007/s10021-001-0069-1
Hughes et al.,2002	Amazônia	MT	Colniza	-9.2	-60.05	Native Vegetation	152.713	Am	2873.55	26.5167	Ultisol	0 - 100	1.14	87	https://doi.org/10.1007/s10021-001-0069-1
Hughes et al.,2002	Amazônia	MT	Colniza	-9.2	-60.05	Grassland	152.713	Am	2873.55	26.5167	Ultisol	0 - 10	-	15	https://doi.org/10.1007/s10021-001-0069-1
Hughes et al.,2002	Amazônia	MT	Colniza	-9.2	-60.05	Grassland	152.713	Am	2873.55	26.5167	Ultisol	0 - 30	-	34	https://doi.org/10.1007/s10021-001-0069-1
Hughes et al.,2002	Amazônia	MT	Colniza	-9.2	-60.05	Grassland	152.713	Am	2873.55	26.5167	Ultisol	0 - 100	-	75	https://doi.org/10.1007/s10021-001-0069-1
Isernhagen et al.,2017	Amazônia	MT	Sinop	-12.7088	-55.6191	Native Vegetation	384	Aw	2550	29	Oxisol	0 - 30	-	87.6	http://dx.doi.org/10.5935/2318-7670.v05nespa09
Isernhagen et al.,2017	Amazônia	MT	Sinop	-12.7088	-55.6191	Grassland	384	Aw	2550	29	Oxisol	0 - 30	-	70	http://dx.doi.org/10.5935/2318-7670.v05nespa09
Isernhagen et al.,2017	Amazônia	MT	Sinop	-12.7088	-55.6191	Agriculture	384	Aw	2550	29	Oxisol	0 - 30	-	71	http://dx.doi.org/10.5935/2318-7670.v05nespa09
Isernhagen et al.,2017	Amazônia	MT	Sinop	-12.7088	-55.6191	Agriculture	384	Aw	2550	29	Oxisol	0 - 30	-	70	http://dx.doi.org/10.5935/2318-7670.v05nespa09
Isernhagen et al.,2017	Amazônia	MT	Sinop	-12.7088	-55.6191	Agriculture	384	Aw	2550	29	Oxisol	0 - 30	-	78	http://dx.doi.org/10.5935/2318-7670.v05nespa09
Isernhagen et al.,2017	Amazônia	MT	Sinop	-12.7088	-55.6191	Agriculture	384	Aw	2550	29	Oxisol	0 - 30	-	69	http://dx.doi.org/10.5935/2318-7670.v05nespa09
Isernhagen et al.,2017	Amazônia	MT	Sinop	-12.7088	-55.6191	Agriculture	384	Aw	2550	29	Oxisol	0 - 30	-	67	http://dx.doi.org/10.5935/2318-7670.v05nespa09
Isernhagen et al.,2017	Amazônia	MT	Sinop	-12.7088	-55.6191	Agriculture	384	Aw	2550	29	Oxisol	0 - 30	-	68	http://dx.doi.org/10.5935/2318-7670.v05nespa09
Isernhagen et al.,2017	Amazônia	MT	Sinop	-12.7088	-55.6191	Agriculture	384	Aw	2550	29	Oxisol	0 - 30	-	73	http://dx.doi.org/10.5935/2318-7670.v05nespa09
Isernhagen et al.,2017	Amazônia	MT	Sinop	-12.7088	-55.6191	Agriculture	384	Aw	2550	29	Oxisol	0 - 30	-	72	http://dx.doi.org/10.5935/2318-7670.v05nespa09
Isernhagen et al.,2017	Amazônia	MT	Sinop	-12.7088	-55.6191	Agriculture	384	Aw	2550	29	Oxisol	0 - 30	-	75	http://dx.doi.org/10.5935/2318-7670.v05nespa09
Isernhagen et al.,2017	Amazônia	MT	Sinop	-12.7088	-55.6191	Agriculture	384	Aw	2550	29	Oxisol	0 - 30	-	70	http://dx.doi.org/10.5935/2318-7670.v05nespa09
Koutika et al.,1997	Amazônia	PA	Paragomi-s	-2.41667	-48.9	Native Vegetation	115.813	Am	2256.46	27.5301	Oxisol	0 - 10	0.87	28.1	https://doi.org/10.1016/S0016-7061(96)00105-X
Koutika et al.,1997	Amazônia	PA	Paragomi-s	-2.41667	-48.9	Native Vegetation	115.813	Am	2256.46	27.5301	Oxisol	0 - 20	0.93	47.5	https://doi.org/10.1016/S0016-7061(96)00105-X
Koutika et al.,1997	Amazônia	PA	Paragomi-s	-2.41667	-48.9	Native Vegetation	115.813	Am	2256.46	27.5301	Oxisol	0 - 30	0.99	64.1	https://doi.org/10.1016/S0016-7061(96)00105-X
Koutika et al.,1997	Amazônia	PA	Paragomi-s	-2.41667	-48.9	Grassland	115.813	Am	2256.46	27.5301	Oxisol	0 - 10	1.04	29.6	https://doi.org/10.1016/S0016-7061(96)00105-X
Koutika et al.,1997	Amazônia	PA	Paragomi-s	-2.41667	-48.9	Grassland	115.813	Am	2256.46	27.5301	Oxisol	0 - 10	1.09	32.1	https://doi.org/10.1016/S0016-7061(96)00105-X
Koutika et al.,1997	Amazônia	PA	Paragomi-s	-2.41667	-48.9	Grassland	115.813	Am	2256.46	27.5301	Oxisol	0 - 10	1.19	37.8	https://doi.org/10.1016/S0016-7061(96)00105-X
Koutika et al.,1997	Amazônia	PA	Paragomi-s	-2.41667	-48.9	Grassland	115.813	Am	2256.46	27.5301	Oxisol	0 - 20	1.1	46.9	https://doi.org/10.1016/S0016-7061(96)00105-X
Koutika et al.,1997	Amazônia	PA	Paragomi-s	-2.41667	-48.9	Grassland	115.813	Am	2256.46	27.5301	Oxisol	0 - 20	1.17	48	https://doi.org/10.1016/S0016-7061(96)00105-X
Koutika et al.,1997	Amazônia	PA	Paragomi-s	-2.41667	-48.9	Grassland	115.813	Am	2256.46	27.5301	Oxisol	0 - 20	1.23	57	https://doi.org/10.1016/S0016-7061(96)00105-X
Koutika et al.,1997	Amazônia	PA	Paragomi-s	-2.41667	-48.9	Grassland	115.813	Am	2256.46	27.5301	Oxisol	0 - 30	1.11	59.9	https://doi.org/10.1016/S0016-7061(96)00105-X
Koutika et al.,1997	Amazônia	PA	Paragomi-s	-2.41667	-48.9	Grassland	115.813	Am	2256.46	27.5301	Oxisol	0 - 30	1.21	61.3	https://doi.org/10.1016/S0016-7061(96)00105-X
Koutika et al.,1997	Amazônia	PA	Paragomi-s	-2.41667	-48.9	Grassland	115.813	Am	2256.46	27.5301	Oxisol	0 - 30	1.26	71.9	https://doi.org/10.1016/S0016-7061(96)00105-X
Lemos et al.,2016	Amazônia	PA	Mãe do Rio	-2.01639	-47.5501	Agriculture	48.2368	Am	2500	25	Oxisol	0 - 10	1.47	15	http://dx.doi.org/10.1111/sum.12308
Lemos et al.,2016	Amazônia	PA	Mãe do Rio	-2.01639	-47.5501	Agriculture	48.2368	Am	2500	25	Oxisol	0 - 10	1.36	17.6	http://dx.doi.org/10.1111/sum.12308
Lemos et al.,2016	Amazônia	PA	Mãe do Rio	-2.01639	-47.5501	Agriculture	48.2368	Am	2500	25	Oxisol	0 - 10	1.33	20.6	http://dx.doi.org/10.1111/sum.12308
Lemos et al.,2016	Amazônia	PA	Mãe do Rio	-2.01639	-47.5501	Agriculture	48.2368	Am	2500	25	Oxisol	0 - 20	1.5	28.1	http://dx.doi.org/10.1111/sum.12308
Lemos et al.,2016	Amazônia	PA	Mãe do Rio	-2.01639	-47.5501	Agriculture	48.2368	Am	2500	25	Oxisol	0 - 20	1.4	33.7	http://dx.doi.org/10.1111/sum.12308
Lemos et al.,2016	Amazônia	PA	Mãe do Rio	-2.01639	-47.5501	Agriculture	48.2368	Am	2500	25	Oxisol	0 - 20	1.36	37.1	http://dx.doi.org/10.1111/sum.12308
Lemos et al.,2016	Amazônia	PA	Mãe do Rio	-2.01639	-47.5501	Agriculture	48.2368	Am	2500	25	Oxisol	0 - 30	1.52	38.7	http://dx.doi.org/10.1111/sum.12308
Lemos et al.,2016	Amazônia	PA	Mãe do Rio	-2.01639	-47.5501	Agriculture	48.2368	Am	2500	25	Oxisol	0 - 30	1.46	47.1	http://dx.doi.org/10.1111/sum.12308
Lemos et al.,2016	Amazônia	PA	Mãe do Rio	-2.01639	-47.5501	Agriculture	48.2368	Am	2500	25	Oxisol	0 - 30	1.38	48.8	http://dx.doi.org/10.1111/sum.12308
Lemos et al.,2016	Amazônia	PA	Mãe do Rio	-2.01639	-47.5501	Agriculture	48.2368	Am	2500	25	Oxisol	0 - 100	1.52	85.4	http://dx.doi.org/10.1111/sum.12308
Lemos et al.,2016	Amazônia	PA	Mãe do Rio	-2.01639	-47.5501	Agriculture	48.2368	Am	2500	25	Oxisol	0 - 100	1.46	108	http://dx.doi.org/10.1111/sum.12308
Lemos et al.,2016	Amazônia	PA	Mãe do Rio	-2.01639	-47.5501	Agriculture	48.2368	Am	2500	25	Oxisol	0 - 100	1.6	127.2	http://dx.doi.org/10.1111/sum.12308
Lima et al., 2024	Amazônia	AM	Manicoré	-5.79285	-61.2771	Native Vegetation	72	Am	2500	26	Ultisol	0 - 10	0.83	9.54	https://doi.org/10.3390/agronomy14040677
Lima et al., 2024	Amazônia	AM	Manicoré	-5.79285	-61.2771	Grassland	72	Am	2500	26	Ultisol	0 - 10	1.4	20.88	https://doi.org/10.3390/agronomy14040677
Lopes et al.,2015	Amazônia	PA	Paragomi-s	-2.95667	-47.5267	Native Vegetation	115.813	Am	2256.46	27.5301	Oxisol	0 - 10	1.1	32.3	https://doi.org/10.1590/1678-4499.03914
Maia et al.,2009	Amazônia	RO	Rio Crespo	-9.70133	-62.8932	Native Vegetation	153.273	Am	2464.8	26.0442	-	0 - 30	1.36	38.93	http://dx.doi.org/10.1016/j.geoderma.2008.11.023
Maia et al.,2009	Amazônia	MT	Vila Rica	-10.0072	-51.1095	Native Vegetation	290.377	Aw	2200.13	26.4726	-	0 - 30	1.18	45.75	http://dx.doi.org/10.1016/j.geoderma.2008.11.023
Maia et al.,2009	Amazônia	RO	Rio Crespo	-9.70133	-62.8932	Grassland	153.273	Am	2464.8	26.0442	-	0 - 30	1.44	44.56	http://dx.doi.org/10.1016/j.geoderma.2008.11.023
Maia et al.,2009	Amazônia	RO	Rio Crespo	-9.70133	-62.8932	Grassland	153.273	Am	2464.8	26.0442	-	0 - 30	1.39	44.75	http://dx.doi.org/10.1016/j.geoderma.2008.11.023
Maia et al.,2009	Amazônia	MT	Vila Rica	-10.0072	-51.1095	Grassland	290.377	Aw	2200.13	26.4726	-	0 - 30	1.21	36.52	http://dx.doi.org/10.1016/j.geoderma.2008.11.023
Maia et al.,2009	Amazônia	MT	Nova Monte Verde	-9.97583	-57.5343	Native Vegetation	278.729	Am	3029.43	26.3252	Oxisol	0 - 30	1.36	35.44	http://dx.doi.org/10.1016/j.geoderma.2008.11.023
Maia et al.,2009	Amazônia	MT	Nova Monte Verde	-9.97583	-57.5343	Native Vegetation	278.729	Am	3029.43	26.3252	Oxisol	0 - 30	1.13	46.23	http://dx.doi.org/10.1016/j.geoderma.2008.11.023
Maia et al.,2009	Amazônia	RO	Pimenteiras do Oeste	-13.4762	-61.0413	Native Vegetation	186.306	Am	2288.48	25.6224	Oxisol	0 - 30	0.95	46.52	http://dx.doi.org/10.1016/j.geoderma.2008.11.023
Maia et al.,2009	Amazônia	RO	Pimenteiras do Oeste	-13.4762	-61.0413	Native Vegetation	186.306	Am	2288.48	25.6224	Oxisol	0 - 30	1.25	33.4	http://dx.doi.org/10.1016/j.geoderma.2008.11.023
Maia et al.,2009	Amazônia	MT	São José do Xingu	-10.8023	-52.7397	Native Vegetation	310.449	Am	2380.64	26.2792	Oxisol	0 - 30	1.16	36.06	http://dx.doi.org/10.1016/j.geoderma.2008.11.023
Maia et al.,2009	Amazônia	RO	Santa Luzia D'Oeste	-11.8533	-61.7833	Native Vegetation	341.625	Am	2299.54	25.2421	Oxisol	0 - 30	1.3	55.69	http://dx.doi.org/10.1016/j.geoderma.2008.11.023
Maia et al.,2009	Amazônia	RO	Theobroma	-10.2367	-62.355	Native Vegetation	178.316	Am	2452.78	25.9941	Oxisol	0 - 30	1.3	46.79	http://dx.doi.org/10.1016/j.geoderma.2008.11.023
Maia et al.,2009	Amazônia	MT	Itaúba	-11.0572	-55.2722	Native Vegetation	344.964	Am	2802.59	25.9904	Oxisol	0 - 30	1.01	54.38	http://dx.doi.org/10.1016/j.geoderma.2008.11.023
Maia et al.,2009	Amazônia	MT	Itaúba	-11.0572	-55.2722	Native Vegetation	344.964	Am	2802.59	25.9904	Oxisol	0 - 30	1.24	41.31	http://dx.doi.org/10.1016/j.geoderma.2008.11.023
Maia et al.,2009	Amazônia	MT	Conquista D'Oeste	-14.5547	-59.5698	Native Vegetation	498.479	Am	1863.47	24.3523	Oxisol	0 - 30	1.16	65.34	http://dx.doi.org/10.1016/j.geoderma.2008.11.023
Maia et al.,2009	Amazônia	MT	Conquista D'Oeste	-14.5547	-59.5698	Native Vegetation	498.479	Am	1863.47	24.3523	Oxisol	0 - 30	1.36	39.25	http://dx.doi.org/10.1016/j.geoderma.2008.11.023
Maia et al.,2009	Amazônia	MT	Nova Monte Verde	-9.97583	-57.5343	Grassland	278.729	Am	3029.43	26.3252	Oxisol	0 - 30	1.46	31.93	http://dx.doi.org/10.1016/j.geoderma.2008.11.023
Maia et al.,2009	Amazônia	MT	Nova Monte Verde	-9.97583	-57.5343	Grassland	278.729	Am	3029.43	26.3252	Oxisol	0 - 30	1.2	46.16	http://dx.doi.org/10.1016/j.geoderma.2008.11.023
Maia et al.,2009	Amazônia	RO	Pimenteiras do Oeste	-13.4762	-61.0413	Grassland	186.306	Am	2288.48	25.6224	Oxisol	0 - 30	1.38	38.05	http://dx.doi.org/10.1016/j.geoderma.2008.11.023
Maia et al.,2009	Amazônia	RO	Pimenteiras do Oeste	-13.4762	-61.0413	Grassland	186.306	Am	2288.48	25.6224	Oxisol	0 - 30	1.49	26.46	http://dx.doi.org/10.1016/j.geoderma.2008.11.023
Maia et al.,2009	Amazônia	MT	São José do Xingu	-10.8023	-52.7397	Grassland	310.449	Am	2380.64	26.2792	Oxisol	0 - 30	1.33	37.6	http://dx.doi.org/10.1016/j.geoderma.2008.11.023
Maia et al.,2009	Amazônia	MT	São José do Xingu	-10.8023	-52.7397	Grassland	310.449	Am	2380.64	26.2792	Oxisol	0 - 30	1.28	30.57	http://dx.doi.org/10.1016/j.geoderma.2008.11.023
Maia et al.,2009	Amazônia	MT	São José do Xingu	-10.8023	-52.7397	Grassland	310.449	Am	2380.64	26.2792	Oxisol	0 - 30	1.25	35.13	http://dx.doi.org/10.1016/j.geoderma.2008.11.023
Maia et al.,2009	Amazônia	RO	Santa Luzia D'Oeste	-11.8533	-61.7833	Grassland	341.625	Am	2299.54	25.2421	Oxisol	0 - 30	1.39	74.97	http://dx.doi.org/10.1016/j.geoderma.2008.11.023
Maia et al.,2009	Amazônia	RO	Theobroma	-10.2367	-62.355	Grassland	178.316	Am	2452.78	25.9941	Oxisol	0 - 30	1.39	57.68	http://dx.doi.org/10.1016/j.geoderma.2008.11.023
Maia et al.,2009	Amazônia	RO	Theobroma	-10.2367	-62.355	Grassland	178.316	Am	2452.78	25.9941	Oxisol	0 - 30	1.37	55	http://dx.doi.org/10.1016/j.geoderma.2008.11.023
Maia et al.,2009	Amazônia	RO	Theobroma	-10.2367	-62.355	Grassland	178.316	Am	2452.78	25.9941	Oxisol	0 - 30	1.29	55.53	http://dx.doi.org/10.1016/j.geoderma.2008.11.023
Maia et al.,2009	Amazônia	MT	Ribeirão Cascalheira	-12.9385	-51.821	Grassland	287.979	Aw	2056.73	25.9398	Oxisol	0 - 30	1.29	34.22	http://dx.doi.org/10.1016/j.geoderma.2008.11.023
Maia et al.,2009	Amazônia	MT	Ribeirão Cascalheira	-12.9385	-51.821	Grassland	287.979	Aw	2056.73	25.9398	Oxisol	0 - 30	1.39	28	http://dx.doi.org/10.1016/j.geoderma.2008.11.023
Maia et al.,2009	Amazônia	MT	Conquista D'Oeste	-14.5547	-59.5698	Grassland	498.479	Am	1863.47	24.3523	Oxisol	0 - 30	1.33	52.81	http://dx.doi.org/10.1016/j.geoderma.2008.11.023
Maia et al.,2009	Amazônia	MT	Conquista D'Oeste	-14.5547	-59.5698	Grassland	498.479	Am	1863.47	24.3523	Oxisol	0 - 30	1.5	41.64	http://dx.doi.org/10.1016/j.geoderma.2008.11.023
Maia et al.,2009	Amazônia	MT	Itaúba	-11.0572	-55.2722	Grassland	344.964	Am	2802.59	25.9904	Oxisol	0 - 30	1.21	55.94	http://dx.doi.org/10.1016/j.geoderma.2008.11.023
Maia et al.,2009	Amazônia	MT	Itaúba	-11.0572	-55.2722	Grassland	344.964	Am	2802.59	25.9904	Oxisol	0 - 30	1.35	38.53	http://dx.doi.org/10.1016/j.geoderma.2008.11.023
Maia et al.,2009	Amazônia	MT	Guarantã do Norte	-9.786	-54.906	Native Vegetation	382.931	Am	2937.17	26.0566	Ultisol	0 - 30	1.35	31.16	http://dx.doi.org/10.1016/j.geoderma.2008.11.023
Maia et al.,2009	Amazônia	MT	Guarantã do Norte	-9.786	-54.906	Grassland	382.931	Am	2937.17	26.0566	Ultisol	0 - 30	1.37	37.46	http://dx.doi.org/10.1016/j.geoderma.2008.11.023
Maia et al.,2009	Amazônia	MT	Guarantã do Norte	-9.786	-54.906	Grassland	382.931	Am	2937.17	26.0566	Ultisol	0 - 30	1.39	47.78	http://dx.doi.org/10.1016/j.geoderma.2008.11.023
Maia et al.,2010	Amazônia	MT	Pontes e Lacerda	-15.2222	-59.3343	Native Vegetation	351.903	Aw	1729.75	24.6798	Oxisol	0 - 30	1.25	47.61	http://dx.doi.org/10.1016/j.still.2009.12.005
Maia et al.,2010	Amazônia	RO	Ariquemes	-9.908	-63.0378	Native Vegetation	165.9	Am	2451.48	25.9348	Oxisol	0 - 30	1.28	46.68	http://dx.doi.org/10.1016/j.still.2009.12.005
Maia et al.,2010	Amazônia	RO	Santa Luzia D’Oeste	-11.8533	-61.7833	Native Vegetation	341.625	Am	2299.54	25.2421	Oxisol	0 - 30	1.3	52.96	http://dx.doi.org/10.1016/j.still.2009.12.005
Maia et al.,2010	Amazônia	RO	Santa Luzia D’Oeste	-11.8533	-61.7833	Native Vegetation	341.625	Am	2299.54	25.2421	Oxisol	0 - 30	1.24	55.68	http://dx.doi.org/10.1016/j.still.2009.12.005
Maia et al.,2010	Amazônia	RO	Theobroma	-10.2367	-62.355	Native Vegetation	178.316	Am	2452.78	25.9941	Oxisol	0 - 30	1.3	46.79	http://dx.doi.org/10.1016/j.still.2009.12.005
Maia et al.,2010	Amazônia	MT	Itaúba	-11.0572	-55.2722	Native Vegetation	344.964	Am	2802.59	25.9904	Oxisol	0 - 30	1.01	54.37	http://dx.doi.org/10.1016/j.still.2009.12.005
Maia et al.,2010	Amazônia	RO	Pimenteiras do Oeste	-13.4762	-61.0413	Native Vegetation	186.306	Am	2288.48	25.6224	Oxisol	0 - 30	1.25	32.35	http://dx.doi.org/10.1016/j.still.2009.12.005
Maia et al.,2010	Amazônia	MT	Ribeirão Cascalheira	-12.9385	-51.821	Native Vegetation	287.979	Aw	2056.73	25.9398	Oxisol	0 - 30	1.14	38.49	http://dx.doi.org/10.1016/j.still.2009.12.005
Maia et al.,2010	Amazônia	MT	Pontes e Lacerda	-15.2222	-59.3343	Agriculture	351.903	Aw	1729.75	24.6798	Oxisol	0 - 30	1.43	44.46	http://dx.doi.org/10.1016/j.still.2009.12.005
Maia et al.,2010	Amazônia	RO	Ariquemes	-9.908	-63.0378	Agriculture	165.9	Am	2451.48	25.9348	Oxisol	0 - 30	1.27	48.05	http://dx.doi.org/10.1016/j.still.2009.12.005
Maia et al.,2010	Amazônia	RO	Ariquemes	-9.908	-63.0378	Agriculture	165.9	Am	2451.48	25.9348	Oxisol	0 - 30	1.26	44.46	http://dx.doi.org/10.1016/j.still.2009.12.005
Maia et al.,2010	Amazônia	RO	Ariquemes	-9.908	-63.0378	Agriculture	165.9	Am	2451.48	25.9348	Oxisol	0 - 30	1.19	49.93	http://dx.doi.org/10.1016/j.still.2009.12.005
Maia et al.,2010	Amazônia	RO	Santa Luzia D’Oeste	-11.8533	-61.7833	Agriculture	341.625	Am	2299.54	25.2421	Oxisol	0 - 30	1.46	43.04	http://dx.doi.org/10.1016/j.still.2009.12.005
Maia et al.,2010	Amazônia	RO	Santa Luzia D’Oeste	-11.8533	-61.7833	Agriculture	341.625	Am	2299.54	25.2421	Oxisol	0 - 30	1.33	44.74	http://dx.doi.org/10.1016/j.still.2009.12.005
Maia et al.,2010	Amazônia	RO	Santa Luzia D’Oeste	-11.8533	-61.7833	Agriculture	341.625	Am	2299.54	25.2421	Oxisol	0 - 30	1.46	39.34	http://dx.doi.org/10.1016/j.still.2009.12.005
Maia et al.,2010	Amazônia	RO	Theobroma	-10.2367	-62.355	Agriculture	178.316	Am	2452.78	25.9941	Oxisol	0 - 30	1.22	51.46	http://dx.doi.org/10.1016/j.still.2009.12.005
Maia et al.,2010	Amazônia	RO	Theobroma	-10.2367	-62.355	Agriculture	178.316	Am	2452.78	25.9941	Oxisol	0 - 30	1.43	41.23	http://dx.doi.org/10.1016/j.still.2009.12.005
Maia et al.,2010	Amazônia	RO	Pimenteiras do Oeste	-13.4762	-61.0413	Agriculture	186.306	Am	2288.48	25.6224	Oxisol	0 - 30	1.03	37.35	http://dx.doi.org/10.1016/j.still.2009.12.005
Maia et al.,2010	Cerrado	MT	Itaúba	-11.0572	-55.2722	Agriculture	344.964	Am	2802.59	25.9904	Oxisol	0 - 30	1.2	45.95	http://dx.doi.org/10.1016/j.still.2009.12.005
Maia et al.,2010	Amazônia	MT	Ribeirão Cascalheira	-12.9385	-51.821	Agriculture	287.979	Aw	2056.73	25.9398	Oxisol	0 - 30	1.24	30.97	http://dx.doi.org/10.1016/j.still.2009.12.005
Mantovanelli et al.,2015	Amazônia	AM	Humaitá	-7.90417	-63.2888	Native Vegetation	71.9234	Am	2614.22	26.5188	Inceptisol	0 - 10	1.43	23.32	https://doi.editoracubo.com.br/10.4322/rca.1822
Mantovanelli et al.,2015	Amazônia	AM	Humaitá	-7.90417	-63.2888	Grassland	65	Am	2500	27	Inceptisol	0 - 10	1.48	20.6	https://doi.editoracubo.com.br/10.4322/rca.1822
Mantovanelli et al.,2015	Amazônia	AM	Humaitá	-7.90417	-63.2888	Agriculture	65	Am	2500	27	Inceptisol	0 - 10	1.26	20.04	https://doi.editoracubo.com.br/10.4322/rca.1822
Moraes et al.,1996	Amazônia	RO	Ariquemes e Jaru	-10.1675	-62.8212	Native Vegetation	165.9	Am	2451.48	25.9348	Oxisol	0 - 30	1.43	36	https://doi.org/10.1016/0016-7061(95)00072-0
Moraes et al.,1996	Amazônia	RO	Ariquemes e Jaru	-10.1675	-62.8212	Grassland	142	Am	2270	25.6	Oxisol	0 - 30	1.42	40	https://doi.org/10.1016/0016-7061(95)00072-0
Moraes et al.,1996	Amazônia	RO	Ariquemes e Jaru	-10.1675	-62.8212	Grassland	142	Am	2270	25.6	Oxisol	0 - 30	1.43	41	https://doi.org/10.1016/0016-7061(95)00072-0
Moraes et al.,1996	Amazônia	RO	Ariquemes e Jaru	-10.1675	-62.8212	Grassland	142	Am	2270	25.6	Oxisol	0 - 30	1.55	46	https://doi.org/10.1016/0016-7061(95)00072-0
Moraes et al.,1996	Amazônia	RO	Ariquemes e Jaru	-10.1675	-62.8212	Grassland	142	Am	2270	25.6	Oxisol	0 - 30	1.45	45	https://doi.org/10.1016/0016-7061(95)00072-0
Moraes et al.,1996	Amazônia	RO	Ariquemes e Jaru	-10.1675	-62.8212	Grassland	142	Am	2270	25.6	Oxisol	0 - 30	1.43	47	https://doi.org/10.1016/0016-7061(95)00072-0
Moraes et al.,1996	Amazônia	RO	Ariquemes e Jaru	-10.1675	-62.8212	Native Vegetation	165.9	Am	2451.48	25.9348	Ultisol	0 - 30	1.43	33	https://doi.org/10.1016/0016-7061(95)00072-0
Moraes et al.,1996	Amazônia	RO	Ariquemes e Jaru	-10.1675	-62.8212	Grassland	142	Am	2270	25.6	Ultisol	0 - 30	1.32	35	https://doi.org/10.1016/0016-7061(95)00072-0
Moraes et al.,1996	Amazônia	RO	Ariquemes e Jaru	-10.1675	-62.8212	Grassland	142	Am	2270	25.6	Ultisol	0 - 30	1.45	40	https://doi.org/10.1016/0016-7061(95)00072-0
Moraes et al.,1996	Amazônia	RO	Ariquemes e Jaru	-10.1675	-62.8212	Grassland	142	Am	2270	25.6	Ultisol	0 - 30	1.37	48	https://doi.org/10.1016/0016-7061(95)00072-0
Moraes et al.,1996	Amazônia	RO	Ariquemes e Jaru	-10.1675	-62.8212	Grassland	142	Am	2270	25.6	Ultisol	0 - 30	1.46	72	https://doi.org/10.1016/0016-7061(95)00072-0
Muller et al.,2001	Amazônia	PA	Jacundá	-4.5	-49.0833	Native Vegetation	103.849	Am	2117.94	27.6892	Ultisol	0 - 10	1.2	25.895	http://dx.doi.org/10.1590/S0100-204X2001001100012
Muller et al.,2001	Amazônia	PA	Jacundá	-4.5	-49.0833	Native Vegetation	103.849	Am	2117.94	27.6892	Ultisol	0 - 20	-	48.9536	http://dx.doi.org/10.1590/S0100-204X2001001100012
Muller et al.,2001	Amazônia	PA	Jacundá	-4.5	-49.0833	Native Vegetation	103.849	Am	2117.94	27.6892	Ultisol	0 - 30	-	63.0473	http://dx.doi.org/10.1590/S0100-204X2001001100012
Muller et al.,2001	Amazônia	PA	Jacundá	-4.5	-49.0833	Grassland	103.849	Am	2117.94	27.6892	Ultisol	0 - 10	-	25.3669	http://dx.doi.org/10.1590/S0100-204X2001001100012
Muller et al.,2001	Amazônia	PA	Jacundá	-4.5	-49.0833	Grassland	103.849	Am	2117.94	27.6892	Ultisol	0 - 10	-	28.7888	http://dx.doi.org/10.1590/S0100-204X2001001100012
Muller et al.,2001	Amazônia	PA	Jacundá	-4.5	-49.0833	Grassland	103.849	Am	2117.94	27.6892	Ultisol	0 - 10	-	15.1366	http://dx.doi.org/10.1590/S0100-204X2001001100012
Muller et al.,2001	Amazônia	PA	Jacundá	-4.5	-49.0833	Grassland	103.849	Am	2117.94	27.6892	Ultisol	0 - 10	-	27.1205	http://dx.doi.org/10.1590/S0100-204X2001001100012
Muller et al.,2001	Amazônia	PA	Jacundá	-4.5	-49.0833	Grassland	103.849	Am	2117.94	27.6892	Ultisol	0 - 20	1.37	32.2259	http://dx.doi.org/10.1590/S0100-204X2001001100012
Muller et al.,2001	Amazônia	PA	Jacundá	-4.5	-49.0833	Grassland	103.849	Am	2117.94	27.6892	Ultisol	0 - 20	1.44	37.7468	http://dx.doi.org/10.1590/S0100-204X2001001100012
Muller et al.,2001	Amazônia	PA	Jacundá	-4.5	-49.0833	Grassland	103.849	Am	2117.94	27.6892	Ultisol	0 - 20	1.46	33.6282	http://dx.doi.org/10.1590/S0100-204X2001001100012
Muller et al.,2001	Amazônia	PA	Jacundá	-4.5	-49.0833	Grassland	103.849	Am	2117.94	27.6892	Ultisol	0 - 20	1.37	26.5466	http://dx.doi.org/10.1590/S0100-204X2001001100012
Muller et al.,2001	Amazônia	PA	Jacundá	-4.5	-49.0833	Grassland	103.849	Am	2117.94	27.6892	Ultisol	0 - 30	-	48.0378	http://dx.doi.org/10.1590/S0100-204X2001001100012
Muller et al.,2001	Amazônia	PA	Jacundá	-4.5	-49.0833	Grassland	103.849	Am	2117.94	27.6892	Ultisol	0 - 30	-	69.3276	http://dx.doi.org/10.1590/S0100-204X2001001100012
Muller et al.,2001	Amazônia	PA	Jacundá	-4.5	-49.0833	Grassland	103.849	Am	2117.94	27.6892	Ultisol	0 - 30	-	75.6804	http://dx.doi.org/10.1590/S0100-204X2001001100012
Muller et al.,2001	Amazônia	PA	Jacundá	-4.5	-49.0833	Grassland	103.849	Am	2117.94	27.6892	Ultisol	0 - 30	-	70.345	http://dx.doi.org/10.1590/S0100-204X2001001100012
Neill et al.,1996	Amazônia	RO	Ariquemes	-10.5	-62.5	Native Vegetation	165.9	Am	2451.48	25.9348	Ultisol	0 - 10	1.39	16.17	https://doi.org/10.1007/BF00582241
Neill et al.,1996	Amazônia	RO	Ariquemes	-10.5	-62.5	Native Vegetation	165.9	Am	2451.48	25.9348	Ultisol	0 - 20	1.33	25	https://doi.org/10.1007/BF00582241
Neill et al.,1996	Amazônia	RO	Ariquemes	-10.5	-62.5	Native Vegetation	165.9	Am	2451.48	25.9348	Ultisol	0 - 30	1.36	32.3	https://doi.org/10.1007/BF00582241
Neill et al.,1996	Amazônia	RO	Ariquemes	-10.5	-62.5	Grassland	142	Aw	2200	25.6	Ultisol	0 - 10	1.36	16.8	https://doi.org/10.1007/BF00582241
Neill et al.,1996	Amazônia	RO	Ariquemes	-10.5	-62.5	Grassland	142	Aw	2200	25.6	Ultisol	0 - 10	1.37	23.7	https://doi.org/10.1007/BF00582241
Neill et al.,1996	Amazônia	RO	Ariquemes	-10.5	-62.5	Grassland	142	Aw	2200	25.6	Ultisol	0 - 10	1.5	23.5	https://doi.org/10.1007/BF00582241
Neill et al.,1996	Amazônia	RO	Ariquemes	-10.5	-62.5	Grassland	142	Aw	2200	25.6	Ultisol	0 - 10	1.39	20.6	https://doi.org/10.1007/BF00582241
Neill et al.,1996	Amazônia	RO	Ariquemes	-10.5	-62.5	Grassland	142	Aw	2200	25.6	Ultisol	0 - 10	1.31	21.3	https://doi.org/10.1007/BF00582241
Neill et al.,1996	Amazônia	RO	Ariquemes	-10.5	-62.5	Grassland	142	Aw	2200	25.6	Ultisol	0 - 10	1.36	24.7	https://doi.org/10.1007/BF00582241
Neill et al.,1996	Amazônia	RO	Ariquemes	-10.5	-62.5	Grassland	142	Aw	2200	25.6	Ultisol	0 - 10	1.33	27.4	https://doi.org/10.1007/BF00582241
Neill et al.,1996	Amazônia	RO	Ariquemes	-10.5	-62.5	Grassland	142	Aw	2200	25.6	Ultisol	0 - 20	1.37	26.9	https://doi.org/10.1007/BF00582241
Neill et al.,1996	Amazônia	RO	Ariquemes	-10.5	-62.5	Grassland	142	Aw	2200	25.6	Ultisol	0 - 20	1.37	34.7	https://doi.org/10.1007/BF00582241
Neill et al.,1996	Amazônia	RO	Ariquemes	-10.5	-62.5	Grassland	142	Aw	2200	25.6	Ultisol	0 - 20	1.5	34	https://doi.org/10.1007/BF00582241
Neill et al.,1996	Amazônia	RO	Ariquemes	-10.5	-62.5	Grassland	142	Aw	2200	25.6	Ultisol	0 - 20	1.4	29.3	https://doi.org/10.1007/BF00582241
Neill et al.,1996	Amazônia	RO	Ariquemes	-10.5	-62.5	Grassland	142	Aw	2200	25.6	Ultisol	0 - 20	1.32	30.3	https://doi.org/10.1007/BF00582241
Neill et al.,1996	Amazônia	RO	Ariquemes	-10.5	-62.5	Grassland	142	Aw	2200	25.6	Ultisol	0 - 20	1.38	37.8	https://doi.org/10.1007/BF00582241
Neill et al.,1996	Amazônia	RO	Ariquemes	-10.5	-62.5	Grassland	142	Aw	2200	25.6	Ultisol	0 - 20	1.37	41.2	https://doi.org/10.1007/BF00582241
Neill et al.,1996	Amazônia	RO	Ariquemes	-10.5	-62.5	Grassland	142	Aw	2200	25.6	Ultisol	0 - 30	1.37	34.7	https://doi.org/10.1007/BF00582241
Neill et al.,1996	Amazônia	RO	Ariquemes	-10.5	-62.5	Grassland	142	Aw	2200	25.6	Ultisol	0 - 30	1.36	43.8	https://doi.org/10.1007/BF00582241
Neill et al.,1996	Amazônia	RO	Ariquemes	-10.5	-62.5	Grassland	142	Aw	2200	25.6	Ultisol	0 - 30	1.49	40.1	https://doi.org/10.1007/BF00582241
Neill et al.,1996	Amazônia	RO	Ariquemes	-10.5	-62.5	Grassland	142	Aw	2200	25.6	Ultisol	0 - 30	1.4	35.6	https://doi.org/10.1007/BF00582241
Neill et al.,1996	Amazônia	RO	Ariquemes	-10.5	-62.5	Grassland	142	Aw	2200	25.6	Ultisol	0 - 30	1.36	38.8	https://doi.org/10.1007/BF00582241
Neill et al.,1996	Amazônia	RO	Ariquemes	-10.5	-62.5	Grassland	142	Aw	2200	25.6	Ultisol	0 - 30	1.4	47	https://doi.org/10.1007/BF00582241
Neill et al.,1996	Amazônia	RO	Ariquemes	-10.5	-62.5	Grassland	142	Aw	2200	25.6	Ultisol	0 - 30	1.4	50	https://doi.org/10.1007/BF00582241
Neill et al.,1997	Amazônia	RO	Porto Velho	-8.75717	-63.9023	Native Vegetation	120.262	Am	2497.78	25.8585	Oxisol	0 - 30	-	62	https://doi.org/10.1890/1051-0761(1997)007[1216:SCANSF]2.0.CO;2
Neill et al.,1997	Amazônia	RO	Ariquemes	-9.908	-63.0378	Native Vegetation	165.9	Am	2451.48	25.9348	Oxisol	0 - 30	-	32.3	https://doi.org/10.1890/1051-0761(1997)007[1216:SCANSF]2.0.CO;2
Neill et al.,1997	Amazônia	RO	Ouro Preto do Oeste	-10.7422	-62.2095	Native Vegetation	220.007	Am	2352.07	25.8178	Oxisol	0 - 30	-	48.1	https://doi.org/10.1890/1051-0761(1997)007[1216:SCANSF]2.0.CO;2
Neill et al.,1997	Amazônia	RO	Vilhe-	-12.7377	-60.1408	Native Vegetation	409.373	Am	2464.77	25.1668	Oxisol	0 - 30	-	50.4	https://doi.org/10.1890/1051-0761(1997)007[1216:SCANSF]2.0.CO;2
Neill et al.,1997	Amazônia	RO	Porto Velho	-8.75717	-63.9023	Grassland	120.262	Am	2497.78	25.8585	Oxisol	0 - 30	-	61	https://doi.org/10.1890/1051-0761(1997)007[1216:SCANSF]2.0.CO;2
Neill et al.,1997	Amazônia	RO	Ariquemes	-9.908	-63.0378	Grassland	165.9	Am	2451.48	25.9348	Oxisol	0 - 30	-	34.6	https://doi.org/10.1890/1051-0761(1997)007[1216:SCANSF]2.0.CO;2
Neill et al.,1997	Amazônia	RO	Ariquemes	-9.908	-63.0378	Grassland	165.9	Am	2451.48	25.9348	Oxisol	0 - 30	-	43.8	https://doi.org/10.1890/1051-0761(1997)007[1216:SCANSF]2.0.CO;2
Neill et al.,1997	Amazônia	RO	Ariquemes	-9.908	-63.0378	Grassland	165.9	Am	2451.48	25.9348	Oxisol	0 - 30	-	39.8	https://doi.org/10.1890/1051-0761(1997)007[1216:SCANSF]2.0.CO;2
Neill et al.,1997	Amazônia	RO	Ariquemes	-9.908	-63.0378	Grassland	165.9	Am	2451.48	25.9348	Oxisol	0 - 30	-	35.5	https://doi.org/10.1890/1051-0761(1997)007[1216:SCANSF]2.0.CO;2
Neill et al.,1997	Amazônia	RO	Ariquemes	-9.908	-63.0378	Grassland	165.9	Am	2451.48	25.9348	Oxisol	0 - 30	-	38.8	https://doi.org/10.1890/1051-0761(1997)007[1216:SCANSF]2.0.CO;2
Neill et al.,1997	Amazônia	RO	Ariquemes	-9.908	-63.0378	Grassland	165.9	Am	2451.48	25.9348	Oxisol	0 - 30	-	46.9	https://doi.org/10.1890/1051-0761(1997)007[1216:SCANSF]2.0.CO;2
Neill et al.,1997	Amazônia	RO	Ariquemes	-9.908	-63.0378	Grassland	165.9	Am	2451.48	25.9348	Oxisol	0 - 30	-	50	https://doi.org/10.1890/1051-0761(1997)007[1216:SCANSF]2.0.CO;2
Neill et al.,1997	Amazônia	RO	Ouro Preto do Oeste	-10.7422	-62.2095	Grassland	220.007	Am	2352.07	25.8178	Oxisol	0 - 30	-	45.6	https://doi.org/10.1890/1051-0761(1997)007[1216:SCANSF]2.0.CO;2
Neill et al.,1997	Amazônia	RO	Ouro Preto do Oeste	-10.7422	-62.2095	Grassland	220.007	Am	2352.07	25.8178	Oxisol	0 - 30	-	51.5	https://doi.org/10.1890/1051-0761(1997)007[1216:SCANSF]2.0.CO;2
Neill et al.,1997	Amazônia	RO	Vilhe-	-12.7377	-60.1408	Grassland	409.373	Am	2464.77	25.1668	Oxisol	0 - 30	-	47.6	https://doi.org/10.1890/1051-0761(1997)007[1216:SCANSF]2.0.CO;2
Neill et al.,1997	Amazônia	RO	Vilhe-	-12.7377	-60.1408	Grassland	409.373	Am	2464.77	25.1668	Oxisol	0 - 30	-	54.3	https://doi.org/10.1890/1051-0761(1997)007[1216:SCANSF]2.0.CO;2
Neill et al.,1997	Amazônia	RO	Cacaulândia	-10.3368	-62.8905	Native Vegetation	191.547	Am	2422.58	25.7986	Ultisol	0 - 30	-	39.3	https://doi.org/10.1890/1051-0761(1997)007[1216:SCANSF]2.0.CO;2
Neill et al.,1997	Amazônia	RO	Ariquemes	-9.908	-63.0378	Native Vegetation	165.9	Am	2451.48	25.9348	Ultisol	0 - 30	-	27.4	https://doi.org/10.1890/1051-0761(1997)007[1216:SCANSF]2.0.CO;2
Neill et al.,1997	Amazônia	RO	Ouro Preto do Oeste	-10.7422	-62.2095	Native Vegetation	220.007	Am	2352.07	25.8178	Ultisol	0 - 30	-	29.7	https://doi.org/10.1890/1051-0761(1997)007[1216:SCANSF]2.0.CO;2
Neill et al.,1997	Amazônia	RO	Cacaulândia	-10.3368	-62.8905	Grassland	191.547	Am	2422.58	25.7986	Ultisol	0 - 30	-	32.1	https://doi.org/10.1890/1051-0761(1997)007[1216:SCANSF]2.0.CO;2
Neill et al.,1997	Amazônia	RO	Ariquemes	-9.908	-63.0378	Grassland	165.9	Am	2451.48	25.9348	Ultisol	0 - 30	-	39.7	https://doi.org/10.1890/1051-0761(1997)007[1216:SCANSF]2.0.CO;2
Neill et al.,1997	Amazônia	RO	Ariquemes	-9.908	-63.0378	Grassland	165.9	Am	2451.48	25.9348	Ultisol	0 - 30	-	36.5	https://doi.org/10.1890/1051-0761(1997)007[1216:SCANSF]2.0.CO;2
Neill et al.,1997	Amazônia	RO	Ariquemes	-9.908	-63.0378	Grassland	165.9	Am	2451.48	25.9348	Ultisol	0 - 30	-	39.2	https://doi.org/10.1890/1051-0761(1997)007[1216:SCANSF]2.0.CO;2
Neill et al.,1997	Amazônia	RO	Ouro Preto do Oeste	-10.7422	-62.2095	Grassland	220.007	Am	2352.07	25.8178	Ultisol	0 - 30	-	38.5	https://doi.org/10.1890/1051-0761(1997)007[1216:SCANSF]2.0.CO;2
Neill et al.,1997	Amazônia	RO	Ouro Preto do Oeste	-10.7422	-62.2095	Grassland	220.007	Am	2352.07	25.8178	Ultisol	0 - 30	-	44.6	https://doi.org/10.1890/1051-0761(1997)007[1216:SCANSF]2.0.CO;2
Oliveira et al.,2018	Amazônia	MT	Nova Ca-ã do Norte	-10.6369	-55.7089	Grassland	308.276	Am	1954	26	Oxisol	0 - 30	-	55.05	https://doi.org/10.1007/s10113-017-1146-0
Oliveira et al.,2018	Amazônia	MT	Nova Ca-ã do Norte	-10.6369	-55.7089	Agriculture	308.276	Am	1954	26	Oxisol	0 - 30	-	55.22	https://doi.org/10.1007/s10113-017-1146-0
Oliveira et al.,2018	Amazônia	MT	Nova Ca-ã do Norte	-10.6369	-55.7089	Agriculture	308.276	Am	1954	26	Oxisol	0 - 30	-	62.05	https://doi.org/10.1007/s10113-017-1146-0
Oliveira et al.,2018	Amazônia	MT	Nova Ca-ã do Norte	-10.6369	-55.7089	Grassland	308.276	Am	1954	26	Oxisol	0 - 100	-	110.66	https://doi.org/10.1007/s10113-017-1146-0
Oliveira et al.,2018	Amazônia	MT	Nova Ca-ã do Norte	-10.6369	-55.7089	Agriculture	308.276	Am	1954	26	Oxisol	0 - 100	-	110.22	https://doi.org/10.1007/s10113-017-1146-0
Oliveira et al.,2018	Amazônia	MT	Nova Ca-ã do Norte	-10.6369	-55.7089	Agriculture	308.276	Am	1954	26	Oxisol	0 - 100	-	128.34	https://doi.org/10.1007/s10113-017-1146-0
Petter et al.,2017	Amazônia	MT	Sinop	-12.2333	-55.6667	Native Vegetation	357.445	Am	2638.27	25.8343	Oxisol	0 - 10	0.9	26	http://dx.doi.org/10.1016/j.geodrs.2017.09.001
Petter et al.,2017	Amazônia	MT	Sinop	-12.2333	-55.6667	Native Vegetation	357.445	Am	2638.27	25.8343	Oxisol	0 - 20	0.9	51	http://dx.doi.org/10.1016/j.geodrs.2017.09.001
Petter et al.,2017	Amazônia	MT	Sinop	-12.2333	-55.6667	Agriculture	373	Aw	2000	29	Oxisol	0 - 10	1.02	18	http://dx.doi.org/10.1016/j.geodrs.2017.09.001
Petter et al.,2017	Amazônia	MT	Sinop	-12.2333	-55.6667	Agriculture	373	Aw	2000	29	Oxisol	0 - 10	1.01	21.1	http://dx.doi.org/10.1016/j.geodrs.2017.09.001
Petter et al.,2017	Amazônia	MT	Sinop	-12.2333	-55.6667	Agriculture	373	Aw	2000	29	Oxisol	0 - 10	1	22.2	http://dx.doi.org/10.1016/j.geodrs.2017.09.001
Petter et al.,2017	Amazônia	MT	Sinop	-12.2333	-55.6667	Agriculture	373	Aw	2000	29	Oxisol	0 - 10	0.98	25.8	http://dx.doi.org/10.1016/j.geodrs.2017.09.001
Petter et al.,2017	Amazônia	MT	Sinop	-12.2333	-55.6667	Agriculture	373	Aw	2000	24-34	Oxisol	0 - 20	1.01	39	http://dx.doi.org/10.1016/j.geodrs.2017.09.001
Petter et al.,2017	Amazônia	MT	Sinop	-12.2333	-55.6667	Agriculture	373	Aw	2000	24-34	Oxisol	0 - 20	1	42.3	http://dx.doi.org/10.1016/j.geodrs.2017.09.001
Petter et al.,2017	Amazônia	MT	Sinop	-12.2333	-55.6667	Agriculture	373	Aw	2000	24-34	Oxisol	0 - 20	0.99	43.8	http://dx.doi.org/10.1016/j.geodrs.2017.09.001
Petter et al.,2017	Amazônia	MT	Sinop	-12.2333	-55.6667	Agriculture	373	Aw	2000	24-34	Oxisol	0 - 20	0.975	50.8	http://dx.doi.org/10.1016/j.geodrs.2017.09.001
Rittl et al.,2017	Amazon	RO	Corumbiara	-12.936	-61.134	Native Vegetation	300	Aw	1985	24.1	Oxisol	0 - 30	1.2	71	http://dx.doi.org/10.1016/j.geodrs.2017.07.004
Rittl et al.,2017	Amazon	RO	Corumbiara	-12.936	-61.134	Agriculture	300	Aw	1985	24.1	Oxisol	0 - 10	1.35	39.365	http://dx.doi.org/10.1016/j.geodrs.2017.07.004
Rittl et al.,2017	Amazon	RO	Corumbiara	-12.936	-61.134	Agriculture	300	Aw	1985	24.1	Oxisol	0 - 10	1.35	42.375	http://dx.doi.org/10.1016/j.geodrs.2017.07.004
Rittl et al.,2017	Amazon	RO	Corumbiara	-12.936	-61.134	Agriculture	300	Aw	1985	24.1	Oxisol	0 - 10	1.35	45.03	http://dx.doi.org/10.1016/j.geodrs.2017.07.004
Rittl et al.,2017	Amazon	RO	Corumbiara	-12.936	-61.134	Agriculture	300	Aw	1985	24.1	Oxisol	0 - 10	1.4	33.04	http://dx.doi.org/10.1016/j.geodrs.2017.07.004
Rittl et al.,2017	Amazon	RO	Corumbiara	-12.936	-61.134	Agriculture	300	Aw	1985	24.1	Oxisol	0 - 10	1.5	30.75	http://dx.doi.org/10.1016/j.geodrs.2017.07.004
Rittl et al.,2017	Amazon	RO	Corumbiara	-12.936	-61.134	Agriculture	300	Aw	1985	24.1	Oxisol	0 - 10	1.5	26.1	http://dx.doi.org/10.1016/j.geodrs.2017.07.004
Rittl et al.,2017	Amazon	RO	Corumbiara	-12.936	-61.134	Agriculture	300	Aw	1985	24.1	Oxisol	0 - 20	1.3	58.805	http://dx.doi.org/10.1016/j.geodrs.2017.07.004
Rittl et al.,2017	Amazon	RO	Corumbiara	-12.936	-61.134	Agriculture	300	Aw	1985	24.1	Oxisol	0 - 20	1.3	60.965	http://dx.doi.org/10.1016/j.geodrs.2017.07.004
Rittl et al.,2017	Amazon	RO	Corumbiara	-12.936	-61.134	Agriculture	300	Aw	1985	24.1	Oxisol	0 - 20	1.33	65.18	http://dx.doi.org/10.1016/j.geodrs.2017.07.004
Rittl et al.,2017	Amazon	RO	Corumbiara	-12.936	-61.134	Agriculture	300	Aw	1985	24.1	Oxisol	0 - 20	1.33	49.48	http://dx.doi.org/10.1016/j.geodrs.2017.07.004
Rittl et al.,2017	Amazon	RO	Corumbiara	-12.936	-61.134	Agriculture	300	Aw	1985	24.1	Oxisol	0 - 20	1.53	53.15	http://dx.doi.org/10.1016/j.geodrs.2017.07.004
Rittl et al.,2017	Amazon	RO	Corumbiara	-12.936	-61.134	Agriculture	300	Aw	1985	24.1	Oxisol	0 - 20	1.5	42.75	http://dx.doi.org/10.1016/j.geodrs.2017.07.004
Rittl et al.,2017	Amazon	RO	Corumbiara	-12.936	-61.134	Agriculture	300	Aw	1985	24.1	Oxisol	0 - 30	1.3	70.7	http://dx.doi.org/10.1016/j.geodrs.2017.07.004
Rittl et al.,2017	Amazon	RO	Corumbiara	-12.936	-61.134	Agriculture	300	Aw	1985	24.1	Oxisol	0 - 30	1.28	69.8	http://dx.doi.org/10.1016/j.geodrs.2017.07.004
Rittl et al.,2017	Amazon	RO	Corumbiara	-12.936	-61.134	Agriculture	300	Aw	1985	24.1	Oxisol	0 - 30	1.32	76.5	http://dx.doi.org/10.1016/j.geodrs.2017.07.004
Rittl et al.,2017	Amazon	RO	Corumbiara	-12.936	-61.134	Agriculture	300	Aw	1985	24.1	Oxisol	0 - 30	1.32	60.3	http://dx.doi.org/10.1016/j.geodrs.2017.07.004
Rittl et al.,2017	Amazon	RO	Corumbiara	-12.936	-61.134	Agriculture	300	Aw	1985	24.1	Oxisol	0 - 30	1.52	54.21	http://dx.doi.org/10.1016/j.geodrs.2017.07.004
Rittl et al.,2017	Amazon	RO	Corumbiara	-12.936	-61.134	Agriculture	300	Aw	1985	24.1	Oxisol	0 - 30	1.45	48	http://dx.doi.org/10.1016/j.geodrs.2017.07.004
Sales et al.,2018	Amazônia	PA	Paragomi-s	-2.95819	-47.3862	Native Vegetation	116	Aw	1743	25	Oxisol	0 - 10	0.89	28.74	https://journal.unoeste.br/index.php/ca/article/view/1989
Sales et al.,2018	Amazônia	PA	Paragomi-s	-2.95819	-47.3862	Native Vegetation	116	Aw	1743	25	Oxisol	0 - 20	1.02	49.43	https://journal.unoeste.br/index.php/ca/article/view/1989
Sales et al.,2018	Amazônia	PA	Paragomi-s	-2.95819	-47.3862	Native Vegetation	116	Aw	1743	25	Oxisol	0 - 30	1.07	61.88	https://journal.unoeste.br/index.php/ca/article/view/1989
Sales et al.,2018	Amazônia	PA	Paragomi-s	-2.95819	-47.3862	Native Vegetation	116	Aw	1743	25	Oxisol	0 - 100	1.13	91.78	https://journal.unoeste.br/index.php/ca/article/view/1989
Sales et al.,2018	Amazônia	PA	Paragomi-s	-2.95819	-47.3862	Agriculture	116	Aw	1743	25	Oxisol	0 - 10	1.21	18.24	https://journal.unoeste.br/index.php/ca/article/view/1989
Sales et al.,2018	Amazônia	PA	Paragomi-s	-2.95819	-47.3862	Grassland	116	Aw	1743	25	Oxisol	0 - 10	1.1	31.61	https://journal.unoeste.br/index.php/ca/article/view/1989
Sales et al.,2018	Amazônia	PA	Paragomi-s	-2.95819	-47.3862	Agriculture	116	Aw	1743	25	Oxisol	0 - 10	1.05	18.79	https://journal.unoeste.br/index.php/ca/article/view/1989
Sales et al.,2018	Amazônia	PA	Paragomi-s	-2.95819	-47.3862	Agriculture	116	Aw	1743	25	Oxisol	0 - 20	1.2	36.04	https://journal.unoeste.br/index.php/ca/article/view/1989
Sales et al.,2018	Amazônia	PA	Paragomi-s	-2.95819	-47.3862	Grassland	116	Aw	1743	25	Oxisol	0 - 20	1.25	48.9	https://journal.unoeste.br/index.php/ca/article/view/1989
Sales et al.,2018	Amazônia	PA	Paragomi-s	-2.95819	-47.3862	Agriculture	116	Aw	1743	25	Oxisol	0 - 20	1.1	37.02	https://journal.unoeste.br/index.php/ca/article/view/1989
Sales et al.,2018	Amazônia	PA	Paragomi-s	-2.95819	-47.3862	Agriculture	116	Aw	1743	25	Oxisol	0 - 30	1.31	49.59	https://journal.unoeste.br/index.php/ca/article/view/1989
Sales et al.,2018	Amazônia	PA	Paragomi-s	-2.95819	-47.3862	Grassland	116	Aw	1743	25	Oxisol	0 - 30	1.2	61.59	https://journal.unoeste.br/index.php/ca/article/view/1989
Sales et al.,2018	Amazônia	PA	Paragomi-s	-2.95819	-47.3862	Agriculture	116	Aw	1743	25	Oxisol	0 - 30	1.15	48.75	https://journal.unoeste.br/index.php/ca/article/view/1989
Sales et al.,2018	Amazônia	PA	Paragomi-s	-2.95819	-47.3862	Agriculture	116	Aw	1743	25	Oxisol	0 - 100	1.22	81.23	https://journal.unoeste.br/index.php/ca/article/view/1989
Sales et al.,2018	Amazônia	PA	Paragomi-s	-2.95819	-47.3862	Grassland	116	Aw	1743	25	Oxisol	0 - 100	1.35	93.12	https://journal.unoeste.br/index.php/ca/article/view/1989
Sales et al.,2018	Amazônia	PA	Paragomi-s	-2.95819	-47.3862	Agriculture	116	Aw	1743	25	Oxisol	0 - 100	1.2	78.01	https://journal.unoeste.br/index.php/ca/article/view/1989
Silva et al.,2017	Amazônia	AM	Novo Aripuanã	-5.80917	-61.3	Native Vegetation	87.9675	Am	2906.27	26.8469	Oxisol	0 - 10	1.32	30.46	https://www.researchgate.net/publication/322721808
Silva et al.,2017	Amazônia	AM	Novo Aripuanã	-5.80917	-61.3	Native Vegetation	87.9675	Am	2906.27	26.8469	Oxisol	0 - 20	1.33	55.21	https://www.researchgate.net/publication/322721808
Silva et al.,2023	Amazon	RO	Alto Paraíso	-10	-57	Native Vegetation	317	Am	2500	27.5	Oxisol	0 - 20	1.2	35.11	https://doi.org/10.1590/1807-1929/agriambi.v28n1e270888
Silva et al.,2023	Amazon	RO	Alto Paraíso	-10	-57	Grassland	317	Am	2500	27.5	Oxisol	0 - 20	1.45	30.9	https://doi.org/10.1590/1807-1929/agriambi.v28n1e270888
Silva et al.,2023	Amazon	RO	Alto Paraíso	-10	-57	Native Vegetation	317	Am	2500	27.5	Ultisol	0 - 20	1.2	32.11	https://doi.org/10.1590/1807-1929/agriambi.v28n1e270888
Silva et al.,2023	Amazon	RO	Alto Paraíso	-10	-57	Native Vegetation	317	Am	2500	27.5	Ultisol	0 - 20	1.2	36.8	https://doi.org/10.1590/1807-1929/agriambi.v28n1e270888
Silva et al.,2023	Amazon	RO	Alto Paraíso	-10	-57	Native Vegetation	317	Am	2500	27.5	Ultisol	0 - 20	1.2	39.2	https://doi.org/10.1590/1807-1929/agriambi.v28n1e270888
Silva et al.,2023	Amazon	RO	Alto Paraíso	-10	-57	Native Vegetation	317	Am	2500	27.5	Ultisol	0 - 20	1.2	29.4	https://doi.org/10.1590/1807-1929/agriambi.v28n1e270888
Silva et al.,2023	Amazon	RO	Alto Paraíso	-10	-57	Native Vegetation	317	Am	2500	27.5	Ultisol	0 - 20	1.2	21.22	https://doi.org/10.1590/1807-1929/agriambi.v28n1e270888
Silva et al.,2023	Amazon	RO	Alto Paraíso	-10	-57	Native Vegetation	317	Am	2500	27.5	Ultisol	0 - 20	1.2	37.7	https://doi.org/10.1590/1807-1929/agriambi.v28n1e270888
Silva et al.,2023	Amazon	RO	Alto Paraíso	-10	-57	Native Vegetation	317	Am	2500	27.5	Ultisol	0 - 20	1.2	37.5	https://doi.org/10.1590/1807-1929/agriambi.v28n1e270888
Silva et al.,2023	Amazon	RO	Alto Paraíso	-10	-57	Grassland	317	Am	2500	27.5	Ultisol	0 - 20	1.45	21	https://doi.org/10.1590/1807-1929/agriambi.v28n1e270888
Silva et al.,2023	Amazon	RO	Alto Paraíso	-10	-57	Grassland	317	Am	2500	27.5	Ultisol	0 - 20	1.45	33	https://doi.org/10.1590/1807-1929/agriambi.v28n1e270888
Silva et al.,2023	Amazon	RO	Alto Paraíso	-10	-57	Grassland	317	Am	2500	27.5	Ultisol	0 - 20	1.45	27.2	https://doi.org/10.1590/1807-1929/agriambi.v28n1e270888
Silva et al.,2023	Amazon	RO	Alto Paraíso	-10	-57	Grassland	317	Am	2500	27.5	Ultisol	0 - 20	1.45	23	https://doi.org/10.1590/1807-1929/agriambi.v28n1e270888
Silva et al.,2023	Amazon	RO	Alto Paraíso	-10	-57	Grassland	317	Am	2500	27.5	Ultisol	0 - 20	1.45	20.28	https://doi.org/10.1590/1807-1929/agriambi.v28n1e270888
Silva et al.,2023	Amazon	RO	Alto Paraíso	-10	-57	Grassland	317	Am	2500	27.5	Ultisol	0 - 20	1.45	32.6	https://doi.org/10.1590/1807-1929/agriambi.v28n1e270888
Silva et al.,2023	Amazon	RO	Alto Paraíso	-10	-57	Grassland	317	Am	2500	27.5	Ultisol	0 - 20	1.45	36.6	https://doi.org/10.1590/1807-1929/agriambi.v28n1e270888
Smith et al.,2002	Amazônia	PA	Santarém	-2	-54	Agriculture	180	Am	1900	26	Oxisol	0 - 20	0.84	71	https://doi.org/10.1016/S0378-1127(01)00599-0
Soares et al.,2020	Amazônia	MT	Querência	-12.5967	-52.1967	Agriculture	350	Am	1900	24	Oxisol	0 - 10	-	11.82	https://doi.org/10.1016/j.catena.2019.104279
Soares et al.,2020	Amazônia	MT	Querência	-12.5967	-52.1967	Agriculture	350	Am	1900	24	Oxisol	0 - 10	-	19.17	https://doi.org/10.1016/j.catena.2019.104279
Soares et al.,2020	Amazônia	MT	Querência	-12.5967	-52.1967	Agriculture	350	Am	1900	24	Oxisol	0 - 10	-	22.76	https://doi.org/10.1016/j.catena.2019.104279
Soares et al.,2020	Amazônia	MT	Querência	-12.5967	-52.1967	Agriculture	350	Am	1900	24	Oxisol	0 - 10	-	17.33	https://doi.org/10.1016/j.catena.2019.104279
Soares et al.,2020	Amazônia	MT	Querência	-12.5967	-52.1967	Agriculture	350	Am	1900	24	Oxisol	0 - 10	-	12.43	https://doi.org/10.1016/j.catena.2019.104279
Soares et al.,2020	Amazônia	MT	Querência	-12.5967	-52.1967	Agriculture	350	Am	1900	24	Oxisol	0 - 10	-	13.32	https://doi.org/10.1016/j.catena.2019.104279
Soares et al.,2020	Amazônia	MT	Querência	-12.5967	-52.1967	Agriculture	350	Am	1600 and 2200	24	Oxisol	0 - 20	-	34.1	https://doi.org/10.1016/j.catena.2019.104279
Soares et al.,2020	Amazônia	MT	Querência	-12.5967	-52.1967	Agriculture	350	Am	1600 and 2200	24	Oxisol	0 - 20	-	31	https://doi.org/10.1016/j.catena.2019.104279
Soares et al.,2020	Amazônia	MT	Querência	-12.5967	-52.1967	Agriculture	350	Am	1600 and 2200	24	Oxisol	0 - 20	-	32.7	https://doi.org/10.1016/j.catena.2019.104279
Soares et al.,2020	Amazônia	MT	Querência	-12.5967	-52.1967	Agriculture	350	Am	1600 and 2200	24	Oxisol	0 - 20	-	35.5	https://doi.org/10.1016/j.catena.2019.104279
Soares et al.,2020	Amazônia	MT	Querência	-12.5967	-52.1967	Agriculture	350	Am	1600 and 2200	24	Oxisol	0 - 20	-	37.5	https://doi.org/10.1016/j.catena.2019.104279
Soares et al.,2020	Amazônia	MT	Querência	-12.5967	-52.1967	Agriculture	350	Am	1600 and 2200	24	Oxisol	0 - 20	-	39	https://doi.org/10.1016/j.catena.2019.104279
Soares et al.,2020	Amazônia	MT	Querência	-12.5967	-52.1967	Agriculture	350	Am	1600 and 2200	24	Oxisol	0 - 20	-	30	https://doi.org/10.1016/j.catena.2019.104279
Soares et al.,2020	Amazônia	MT	Querência	-12.5967	-52.1967	Agriculture	350	Am	1600 and 2200	24	Oxisol	0 - 20	-	35	https://doi.org/10.1016/j.catena.2019.104279
Soares et al.,2020	Amazônia	MT	Querência	-12.5967	-52.1967	Agriculture	350	Am	1600 and 2200	24	Oxisol	0 - 20	-	37.5	https://doi.org/10.1016/j.catena.2019.104279
Soares et al.,2020	Amazônia	MT	Querência	-12.5967	-52.1967	Agriculture	350	Am	1600 and 2200	24	Oxisol	0 - 20	-	32.5	https://doi.org/10.1016/j.catena.2019.104279
Soares et al.,2020	Amazônia	MT	Querência	-12.5967	-52.1967	Agriculture	350	Am	1600 and 2200	24	Oxisol	0 - 20	-	33.5	https://doi.org/10.1016/j.catena.2019.104279
Sommer et al.,2000	Amazônia	PA	Igarapé-Açu	-1.124	-47.6187	Native Vegetation	39.2314	Am	2845.5	27.7505	Oxisol	0 - 100	-	90	https://doi.org/10.1023/A:1004772301158
Sommer et al.,2000	Amazônia	PA	Igarapé-Açu	-1.124	-47.6187	Agriculture	50	Am	2400	25	Oxisol	0 - 100	-	93	https://doi.org/10.1023/A:1004772301158
Sommer et al.,2000	Amazônia	PA	Igarapé-Açu	-1.124	-47.6187	Agriculture	50	Am	2400	25	Oxisol	0 - 100	-	86	https://doi.org/10.1023/A:1004772301158
Sommer et al.,2000	Amazônia	PA	Igarapé-Açu	-1.124	-47.6187	Agriculture	50	Am	2400	25	Oxisol	0 - 100	-	82	https://doi.org/10.1023/A:1004772301158
Sommer et al.,2000	Amazônia	PA	Igarapé-Açu	-1.124	-47.6187	Agriculture	50	Am	2400	25	Oxisol	0 - 100	-	63	https://doi.org/10.1023/A:1004772301158
Sommer et al.,2000	Amazônia	PA	Igarapé-Açu	-1.124	-47.6187	Agriculture	50	Am	2400	25	Oxisol	0 - 100	-	74	https://doi.org/10.1023/A:1004772301158
Sommer et al.,2000	Amazônia	PA	Igarapé-Açu	-1.124	-47.6187	Agriculture	50	Am	2400	25	Oxisol	0 - 100	-	82	https://doi.org/10.1023/A:1004772301158
Vasconcelos et al 2012	Amazônia	PA	Marapanim	-1.00111	-47.6342	Agriculture	22.9686	Am	2922.84	27.7998	Ultisol	0 - 10	-	20.1
Vasconcelos et al 2012	Amazônia	PA	Marapanim	-1.00111	-47.6342	Agriculture	22.9686	Am	2922.84	27.7998	Ultisol	0 - 10	-	16.7
Vasconcelos et al 2012	Amazônia	PA	Marapanim	-1.00111	-47.6342	Agriculture	22.9686	Am	2922.84	27.7998	Ultisol	0 - 10	-	16.7
Vasconcelos et al 2012	Amazônia	PA	Marapanim	-1.00111	-47.6342	Agriculture	22.9686	Am	2922.84	27.7998	Ultisol	0 - 10	-	17.3
Vasconcelos et al 2012	Amazônia	PA	Marapanim	-1.00111	-47.6342	Agriculture	22.9686	Am	2922.84	27.7998	Ultisol	0 - 10	-	19.8
Vasconcelos et al 2012	Amazônia	PA	Marapanim	-1.00111	-47.6342	Agriculture	22.9686	Am	2922.84	27.7998	Ultisol	0 - 10	-	17
Vasconcelos et al 2012	Amazônia	PA	Marapanim	-1.00111	-47.6342	Agriculture	22.9686	Am	2922.84	27.7998	Ultisol	0 - 10	-	17
Vasconcelos et al 2012	Amazônia	PA	Marapanim	-1.00111	-47.6342	Agriculture	22.9686	Am	2922.84	27.7998	Ultisol	0 - 10	-	15.4
Vasconcelos et al 2012	Amazônia	PA	Marapanim	-1.00111	-47.6342	Agriculture	22.9686	Am	2922.84	27.7998	Ultisol	0 - 10	-	19.9
Vasconcelos et al 2012	Amazônia	PA	Marapanim	-1.00111	-47.6342	Agriculture	22.9686	Am	2922.84	27.7998	Ultisol	0 - 20	-	32.1
Vasconcelos et al 2012	Amazônia	PA	Marapanim	-1.00111	-47.6342	Agriculture	22.9686	Am	2922.84	27.7998	Ultisol	0 - 20	-	30.6
Vasconcelos et al 2012	Amazônia	PA	Marapanim	-1.00111	-47.6342	Agriculture	22.9686	Am	2922.84	27.7998	Ultisol	0 - 20	-	30.6
Vasconcelos et al 2012	Amazônia	PA	Marapanim	-1.00111	-47.6342	Agriculture	22.9686	Am	2922.84	27.7998	Ultisol	0 - 20	-	27.8
Vasconcelos et al 2012	Amazônia	PA	Marapanim	-1.00111	-47.6342	Agriculture	22.9686	Am	2922.84	27.7998	Ultisol	0 - 20	-	33.4
Vasconcelos et al 2012	Amazônia	PA	Marapanim	-1.00111	-47.6342	Agriculture	22.9686	Am	2922.84	27.7998	Ultisol	0 - 20	-	31.9
Vasconcelos et al 2012	Amazônia	PA	Marapanim	-1.00111	-47.6342	Agriculture	22.9686	Am	2922.84	27.7998	Ultisol	0 - 20	-	27.2
Vasconcelos et al 2012	Amazônia	PA	Marapanim	-1.00111	-47.6342	Agriculture	22.9686	Am	2922.84	27.7998	Ultisol	0 - 20	-	25.9
Vasconcelos et al 2012	Amazônia	PA	Marapanim	-1.00111	-47.6342	Agriculture	22.9686	Am	2922.84	27.7998	Ultisol	0 - 20	-	32.2
Vasconcelos et al 2012	Amazônia	PA	Marapanim	-1.00111	-47.6342	Agriculture	22.9686	Am	2922.84	27.7998	Ultisol	0 - 30	-	42
Vasconcelos et al 2012	Amazônia	PA	Marapanim	-1.00111	-47.6342	Agriculture	22.9686	Am	2922.84	27.7998	Ultisol	0 - 30	-	41.7
Vasconcelos et al 2012	Amazônia	PA	Marapanim	-1.00111	-47.6342	Agriculture	22.9686	Am	2922.84	27.7998	Ultisol	0 - 30	-	41.6
Vasconcelos et al 2012	Amazônia	PA	Marapanim	-1.00111	-47.6342	Agriculture	22.9686	Am	2922.84	27.7998	Ultisol	0 - 30	-	38.1
Vasconcelos et al 2012	Amazônia	PA	Marapanim	-1.00111	-47.6342	Agriculture	22.9686	Am	2922.84	27.7998	Ultisol	0 - 30	-	43.4
Vasconcelos et al 2012	Amazônia	PA	Marapanim	-1.00111	-47.6342	Agriculture	22.9686	Am	2922.84	27.7998	Ultisol	0 - 30	-	43.6
Vasconcelos et al 2012	Amazônia	PA	Marapanim	-1.00111	-47.6342	Agriculture	22.9686	Am	2922.84	27.7998	Ultisol	0 - 30	-	35
Vasconcelos et al 2012	Amazônia	PA	Marapanim	-1.00111	-47.6342	Agriculture	22.9686	Am	2922.84	27.7998	Ultisol	0 - 30	-	35.9
Vasconcelos et al 2012	Amazônia	PA	Marapanim	-1.00111	-47.6342	Agriculture	22.9686	Am	2922.84	27.7998	Ultisol	0 - 30	-	41.6

## Sheet: Atlantic Forest
Reference	Biome	State	Municipality	Lat (°S)	Long (°W)	Land Use	Altitude (m.a.s.l.)	Climate (Köppen climate classification)	Annual average accumulated rainfall (mm)	Temperature (average) °C	Soil classification (U.S)	Soil depth (cm)	SOCstock (Mg C ha-1)	DOI
Bieluczyk et al.,2023	Atlantic Forest	SP	Itu	-23.2147	-47.1792	Agriculture	670	Cwa	1299	21.3	Ultisol	0 - 30	37.38	https://doi.org/10.1016/j.jenvman.2023.118573
Quartuccia et al.,2023	Atlantic Forest	SP	Iperó	-24.134	-51.485	Agriculture	615	Cfa	1219	19.6	Oxisol	0 - 20	39	https://doi.org/10.1016/j.foreco.2023.121403
Quartuccia et al.,2023	Atlantic Forest	SP	Iperó	-24.134	-51.485	Agriculture	615	Cfa	1219	19.6	Oxisol	0 - 20	77.2	https://doi.org/10.1016/j.foreco.2023.121403
Quartuccia et al.,2023	Atlantic Forest	SP	Iperó	-24.134	-51.485	Agriculture	615	Cfa	1219	19.6	Oxisol	0 - 20	26	https://doi.org/10.1016/j.foreco.2023.121403
Quartuccia et al.,2023	Atlantic Forest	SP	Iperó	-24.134	-51.485	Agriculture	615	Cfa	1219	19.6	Oxisol	0 - 100	119.5	https://doi.org/10.1016/j.foreco.2023.121403
Quartuccia et al.,2023	Atlantic Forest	SP	Iperó	-24.134	-51.485	Agriculture	615	Cfa	1219	19.6	Oxisol	0 - 100	183.9	https://doi.org/10.1016/j.foreco.2023.121403
Quartuccia et al.,2023	Atlantic Forest	SP	Iperó	-24.134	-51.485	Agriculture	615	Cfa	1219	19.6	Oxisol	0 - 100	101.8	https://doi.org/10.1016/j.foreco.2023.121403
Ajayi et al.,2021	Atlantic Forest	PR	Londrina	-23.3603	-51.1628	Agriculture	570.244	Cfa	1651	21	Oxisol	0 - 10	16.0821	https://doi.org/10.1016/j.geoderma.2021.115306
Ajayi et al.,2021	Atlantic Forest	PR	Londrina	-23.3603	-51.1628	Agriculture	570.244	Cfa	1651	21	Oxisol	0 - 10	27.9336	https://doi.org/10.1016/j.geoderma.2021.115306
Ajayi et al.,2021	Atlantic Forest	PR	Londrina	-23.3603	-51.1628	Agriculture	570.244	Cfa	1651	21	Oxisol	0 - 20	33.8166	https://doi.org/10.1016/j.geoderma.2021.115306
Ajayi et al.,2021	Atlantic Forest	PR	Londrina	-23.3603	-51.1628	Agriculture	570.244	Cfa	1651	21	Oxisol	0 - 20	50.448	https://doi.org/10.1016/j.geoderma.2021.115306
Ajayi et al.,2021	Atlantic Forest	PR	Londrina	-23.3603	-51.1628	Agriculture	570.244	Cfa	1651	21	Oxisol	0 - 30	48.5321	https://doi.org/10.1016/j.geoderma.2021.115306
Ajayi et al.,2021	Atlantic Forest	PR	Londrina	-23.3603	-51.1628	Agriculture	570.244	Cfa	1651	21	Oxisol	0 - 30	65.0534	https://doi.org/10.1016/j.geoderma.2021.115306
Albuquerque et al.,2015	Atlantic Forest	PR	Ponta Grossa	-25.0117	-50.1536	Agriculture	877	Cfb	1750	16.5	Oxisol	0 - 10	32.234	https://doi.org/10.1111/sum.12173
Albuquerque et al.,2015	Atlantic Forest	PR	Ponta Grossa	-25.0117	-50.1536	Agriculture	877	Cfb	1750	16.5	Oxisol	0 - 10	34.2275	https://doi.org/10.1111/sum.12173
Albuquerque et al.,2015	Atlantic Forest	PR	Ponta Grossa	-25.0117	-50.1536	Agriculture	877	Cfb	1750	16.5	Oxisol	0 - 10	31.0245	https://doi.org/10.1111/sum.12173
Albuquerque et al.,2015	Atlantic Forest	PR	Ponta Grossa	-25.0117	-50.1536	Agriculture	877	Cfb	1750	16.5	Oxisol	0 - 10	31.809	https://doi.org/10.1111/sum.12173
Albuquerque et al.,2015	Atlantic Forest	PR	Ponta Grossa	-25.0117	-50.1536	Agriculture	877	Cfb	1750	16.5	Oxisol	0 - 10	34.6995	https://doi.org/10.1111/sum.12173
Albuquerque et al.,2015	Atlantic Forest	PR	Ponta Grossa	-25.0117	-50.1536	Agriculture	877	Cfb	1750	16.5	Oxisol	0 - 10	34.188	https://doi.org/10.1111/sum.12173
Albuquerque et al.,2015	Atlantic Forest	PR	Ponta Grossa	-25.0117	-50.1536	Agriculture	877	Cfb	1750	16.5	Oxisol	0 - 20	58.522	https://doi.org/10.1111/sum.12173
Albuquerque et al.,2015	Atlantic Forest	PR	Ponta Grossa	-25.0117	-50.1536	Agriculture	877	Cfb	1750	16.5	Oxisol	0 - 20	61.3595	https://doi.org/10.1111/sum.12173
Albuquerque et al.,2015	Atlantic Forest	PR	Ponta Grossa	-25.0117	-50.1536	Agriculture	877	Cfb	1750	16.5	Oxisol	0 - 20	60.3535	https://doi.org/10.1111/sum.12173
Albuquerque et al.,2015	Atlantic Forest	PR	Ponta Grossa	-25.0117	-50.1536	Agriculture	877	Cfb	1750	16.5	Oxisol	0 - 20	59.581	https://doi.org/10.1111/sum.12173
Albuquerque et al.,2015	Atlantic Forest	PR	Ponta Grossa	-25.0117	-50.1536	Agriculture	877	Cfb	1750	16.5	Oxisol	0 - 20	63.2115	https://doi.org/10.1111/sum.12173
Albuquerque et al.,2015	Atlantic Forest	PR	Ponta Grossa	-25.0117	-50.1536	Agriculture	877	Cfb	1750	16.5	Oxisol	0 - 20	62.916	https://doi.org/10.1111/sum.12173
Albuquerque et al.,2015	Atlantic Forest	PR	Ponta Grossa	-25.0117	-50.1536	Agriculture	877	Cfb	1750	16.5	Oxisol	0 - 30	81.875	https://doi.org/10.1111/sum.12173
Albuquerque et al.,2015	Atlantic Forest	PR	Ponta Grossa	-25.0117	-50.1536	Agriculture	877	Cfb	1750	16.5	Oxisol	0 - 30	84.4175	https://doi.org/10.1111/sum.12173
Albuquerque et al.,2015	Atlantic Forest	PR	Ponta Grossa	-25.0117	-50.1536	Agriculture	877	Cfb	1750	16.5	Oxisol	0 - 30	85.7035	https://doi.org/10.1111/sum.12173
Albuquerque et al.,2015	Atlantic Forest	PR	Ponta Grossa	-25.0117	-50.1536	Agriculture	877	Cfb	1750	16.5	Oxisol	0 - 30	83.962	https://doi.org/10.1111/sum.12173
Albuquerque et al.,2015	Atlantic Forest	PR	Ponta Grossa	-25.0117	-50.1536	Agriculture	877	Cfb	1750	16.5	Oxisol	0 - 30	86.5075	https://doi.org/10.1111/sum.12173
Albuquerque et al.,2015	Atlantic Forest	PR	Ponta Grossa	-25.0117	-50.1536	Agriculture	877	Cfb	1750	16.5	Oxisol	0 - 30	87.194	https://doi.org/10.1111/sum.12173
Albuquerque et al.,2015	Atlantic Forest	PR	Ponta Grossa	-25.0117	-50.1536	Agriculture	877	Cfb	1750	16.5	Oxisol	0 - 100	171.68	https://doi.org/10.1111/sum.12173
Albuquerque et al.,2015	Atlantic Forest	PR	Ponta Grossa	-25.0117	-50.1536	Agriculture	877	Cfb	1750	16.5	Oxisol	0 - 100	174.803	https://doi.org/10.1111/sum.12173
Albuquerque et al.,2015	Atlantic Forest	PR	Ponta Grossa	-25.0117	-50.1536	Agriculture	877	Cfb	1750	16.5	Oxisol	0 - 100	178.726	https://doi.org/10.1111/sum.12173
Albuquerque et al.,2015	Atlantic Forest	PR	Ponta Grossa	-25.0117	-50.1536	Agriculture	877	Cfb	1750	16.5	Oxisol	0 - 100	176.819	https://doi.org/10.1111/sum.12173
Albuquerque et al.,2015	Atlantic Forest	PR	Ponta Grossa	-25.0117	-50.1536	Agriculture	877	Cfb	1750	16.5	Oxisol	0 - 100	177.281	https://doi.org/10.1111/sum.12173
Albuquerque et al.,2015	Atlantic Forest	PR	Ponta Grossa	-25.0117	-50.1536	Agriculture	877	Cfb	1750	16.5	Oxisol	0 - 100	178.788	https://doi.org/10.1111/sum.12173
Almeida et al.,2008	Atlantic Forest	SP	Selvíria	-20.3667	-51.3667	Agriculture	335	Aw	1370	24.5	Oxisol	0 - 10	20.6032	http://dx.doi.org/10.1590/S0100-06832008000300031
Almeida et al.,2008	Atlantic Forest	SP	Selvíria	-20.3667	-51.3667	Agriculture	335	Aw	1370	24.5	Oxisol	0 - 10	21.5951	http://dx.doi.org/10.1590/S0100-06832008000300031
Almeida et al.,2008	Atlantic Forest	SP	Selvíria	-20.3667	-51.3667	Agriculture	335	Aw	1370	24.5	Oxisol	0 - 10	21.1462	http://dx.doi.org/10.1590/S0100-06832008000300031
Almeida et al.,2008	Atlantic Forest	SP	Selvíria	-20.3667	-51.3667	Agriculture	335	Aw	1370	24.5	Oxisol	0 - 10	20.9153	http://dx.doi.org/10.1590/S0100-06832008000300031
Almeida et al.,2008	Atlantic Forest	SP	Selvíria	-20.3667	-51.3667	Agriculture	335	Aw	1370	24.5	Oxisol	0 - 10	21.29	http://dx.doi.org/10.1590/S0100-06832008000300031
Oliveira et al.,2024	Atlantic Forest	SP	São Carlos	-21.9617	-47.8411	Agriculture	860	Cwa	1100	23	Oxisol	0 - 30	51.62	https://doi.org/10.1016/j.eja.2024.127219
Oliveira et al.,2024	Atlantic Forest	SP	São Carlos	-21.9617	-47.8411	Agriculture	860	Cwa	1100	23	Oxisol	0 - 30	56.68	https://doi.org/10.1016/j.eja.2024.127219
Oliveira et al.,2024	Atlantic Forest	SP	São Carlos	-21.9617	-47.8411	Agriculture	860	Cwa	1100	23	Oxisol	0 - 30	44.62	https://doi.org/10.1016/j.eja.2024.127219
Oliveira et al.,2024	Atlantic Forest	SP	São Carlos	-21.9617	-47.8411	Agriculture	860	Cwa	1100	23	Oxisol	0 - 30	54.64	https://doi.org/10.1016/j.eja.2024.127219
Oliveira et al.,2024	Atlantic Forest	SP	São Carlos	-21.9617	-47.8411	Agriculture	860	Cwa	1100	23	Oxisol	0 - 100	113.96	https://doi.org/10.1016/j.eja.2024.127219
Oliveira et al.,2024	Atlantic Forest	SP	São Carlos	-21.9617	-47.8411	Agriculture	860	Cwa	1100	23	Oxisol	0 - 100	118.79	https://doi.org/10.1016/j.eja.2024.127219
Oliveira et al.,2024	Atlantic Forest	SP	São Carlos	-21.9617	-47.8411	Agriculture	860	Cwa	1100	23	Oxisol	0 - 100	99.08	https://doi.org/10.1016/j.eja.2024.127219
Oliveira et al.,2024	Atlantic Forest	SP	São Carlos	-21.9617	-47.8411	Agriculture	860	Cwa	1100	23	Oxisol	0 - 100	103.52	https://doi.org/10.1016/j.eja.2024.127219
Andrade et al.,2010	Atlantic Forest	SC	Lages	-27.8167	-50.3333	Agriculture	937	Cfb	1674	16.6	Inceptisol	0 - 10	29.3025	https://doi.org/10.1590/S0100-06832010000100022
Andrade et al.,2010	Atlantic Forest	SC	Lages	-27.8167	-50.3333	Agriculture	938	Cfb	1674	16.6	Inceptisol	0 - 10	31.72	https://doi.org/10.1590/S0100-06832010000100022
Andrade et al.,2010	Atlantic Forest	SC	Lages	-27.8167	-50.3333	Agriculture	939	Cfb	1674	16.6	Inceptisol	0 - 10	42.04	https://doi.org/10.1590/S0100-06832010000100022
Andrade et al.,2010	Atlantic Forest	SC	Lages	-27.8167	-50.3333	Agriculture	940	Cfb	1674	16.6	Inceptisol	0 - 10	46.0125	https://doi.org/10.1590/S0100-06832010000100022
Andrade et al.,2010	Atlantic Forest	SC	Lages	-27.8167	-50.3333	Agriculture	941	Cfb	1674	16.6	Inceptisol	0 - 20	61.2225	https://doi.org/10.1590/S0100-06832010000100022
Andrade et al.,2010	Atlantic Forest	SC	Lages	-27.8167	-50.3333	Agriculture	942	Cfb	1674	16.6	Inceptisol	0 - 20	65.08	https://doi.org/10.1590/S0100-06832010000100022
Andrade et al.,2010	Atlantic Forest	SC	Lages	-27.8167	-50.3333	Agriculture	943	Cfb	1674	16.6	Inceptisol	0 - 20	78.49	https://doi.org/10.1590/S0100-06832010000100022
Andrade et al.,2010	Atlantic Forest	SC	Lages	-27.8167	-50.3333	Agriculture	944	Cfb	1674	16.6	Inceptisol	0 - 20	83.1325	https://doi.org/10.1590/S0100-06832010000100022
Assunção et al.,2019	Atlantic Forest	PR	Guaíra	-24.1102	-54.2518	Grassland	269.054	Cfa	1652.61	21.5267	Oxisol	0 - 10	20.6681	https://doi.org/10.1016/j.scitotenv.2018.12.271
Assunção et al.,2019	Atlantic Forest	PR	Guaíra	-24.1102	-54.2518	Agriculture	269.054	Cfa	1652.61	21.5267	Oxisol	0 - 10	23.5908	https://doi.org/10.1016/j.scitotenv.2018.12.271
Assunção et al.,2019	Atlantic Forest	PR	Guaíra	-24.1102	-54.2518	Agriculture	269.054	Cfa	1652.61	21.5267	Oxisol	0 - 10	16.5449	https://doi.org/10.1016/j.scitotenv.2018.12.271
Assunção et al.,2019	Atlantic Forest	PR	Guaíra	-24.1102	-54.2518	Grassland	269.054	Cfa	1652.61	21.5267	Oxisol	0 - 20	30.6889	https://doi.org/10.1016/j.scitotenv.2018.12.271
Assunção et al.,2019	Atlantic Forest	PR	Guaíra	-24.1102	-54.2518	Agriculture	269.054	Cfa	1652.61	21.5267	Oxisol	0 - 20	33.4551	https://doi.org/10.1016/j.scitotenv.2018.12.271
Assunção et al.,2019	Atlantic Forest	PR	Guaíra	-24.1102	-54.2518	Agriculture	269.054	Cfa	1652.61	21.5267	Oxisol	0 - 20	24.4781	https://doi.org/10.1016/j.scitotenv.2018.12.271
Assunção et al.,2019	Atlantic Forest	PR	Guaíra	-24.1102	-54.2518	Grassland	269.054	Cfa	1652.61	21.5267	Oxisol	0 - 30	37.2129	https://doi.org/10.1016/j.scitotenv.2018.12.271
Assunção et al.,2019	Atlantic Forest	PR	Guaíra	-24.1102	-54.2518	Agriculture	269.054	Cfa	1652.61	21.5267	Oxisol	0 - 30	40.2401	https://doi.org/10.1016/j.scitotenv.2018.12.271
Assunção et al.,2019	Atlantic Forest	PR	Guaíra	-24.1102	-54.2518	Agriculture	269.054	Cfa	1652.61	21.5267	Oxisol	0 - 30	30.6367	https://doi.org/10.1016/j.scitotenv.2018.12.271
Assunção et al.,2019	Atlantic Forest	PR	Guaíra	-24.1102	-54.2518	Grassland	269.054	Cfa	1652.61	21.5267	Oxisol	0 - 100	86.5344	https://doi.org/10.1016/j.scitotenv.2018.12.271
Assunção et al.,2019	Atlantic Forest	PR	Guaíra	-24.1102	-54.2518	Agriculture	269.054	Cfa	1652.61	21.5267	Oxisol	0 - 100	95.4071	https://doi.org/10.1016/j.scitotenv.2018.12.271
Assunção et al.,2019	Atlantic Forest	PR	Guaíra	-24.1102	-54.2518	Agriculture	269.054	Cfa	1652.61	21.5267	Oxisol	0 - 100	84.9165	https://doi.org/10.1016/j.scitotenv.2018.12.271
Babujia et al.,2010	Atlantic Forest	PR	Londrina	-23.1833	-51.1833	Agriculture	620	Cfa	1651	20.9	Oxisol	0 - 30	70.6	https://doi.org/10.1016/j.soilbio.2010.08.013
Babujia et al.,2010	Atlantic Forest	PR	Londrina	-23.1833	-51.1833	Agriculture	620	Cfa	1651	20.9	Oxisol	0 - 30	105.2	https://doi.org/10.1016/j.soilbio.2010.08.013
Balieiro et al.,2008	Atlantic Forest	RJ	Seropédica	-22.7333	-43.7	Agriculture	26	Aw	1250	20.9	Ultisol	0 - 10	6.4	http://dx.doi.org/10.1590/S0100-67622008000100017
Balieiro et al.,2008	Atlantic Forest	RJ	Seropédica	-22.7333	-43.7	Agriculture	26	Aw	1250	20.9	Ultisol	0 - 10	7.9	http://dx.doi.org/10.1590/S0100-67622008000100017
Balieiro et al.,2008	Atlantic Forest	RJ	Seropédica	-22.7333	-43.7	Agriculture	26	Aw	1250	20.9	Ultisol	0 - 10	4.6	http://dx.doi.org/10.1590/S0100-67622008000100017
Balieiro et al.,2008	Atlantic Forest	RJ	Seropédica	-22.7333	-43.7	Agriculture	26	Aw	1250	20.9	Ultisol	0 - 10	6.7	http://dx.doi.org/10.1590/S0100-67622008000100017
Balieiro et al.,2008	Atlantic Forest	RJ	Seropédica	-22.7333	-43.7	Agriculture	26	Aw	1250	20.9	Ultisol	0 - 20	14.9	http://dx.doi.org/10.1590/S0100-67622008000100017
Barros et al.,2013	Atlantic Forest	PB	Capim	-6.93333	-35.1167	Agriculture	70	As	1200	28	Ultisol	0 - 10	13	https://periodicos.ufersa.edu.br/caatinga/article/view/2632
Barros et al.,2013	Atlantic Forest	PB	Capim	-6.93333	-35.1167	Agriculture	70	As	1200	28	Ultisol	0 - 10	7.2	https://periodicos.ufersa.edu.br/caatinga/article/view/2632
Barros et al.,2013	Atlantic Forest	PB	Capim	-6.93333	-35.1167	Agriculture	70	As	1200	28	Ultisol	0 - 20	20.5	https://periodicos.ufersa.edu.br/caatinga/article/view/2632
Barros et al.,2013	Atlantic Forest	PB	Capim	-6.93333	-35.1167	Agriculture	70	As	1200	28	Ultisol	0 - 30	26.5	https://periodicos.ufersa.edu.br/caatinga/article/view/2632
Bispo et al.,2023	Atlantic Forest	MG	Extrema	-22.8633	-46.2431	Grassland	1200	Cwb	1450	16	Ultisol	0 - 30	44.43	https://doi.org/10.3390/su15086863
Bispo et al.,2023	Atlantic Forest	MG	Extrema	-22.8633	-46.2431	Agriculture	1200	Cwb	1450	16	Ultisol	0 - 30	37.32	https://doi.org/10.3390/su15086863
Bispo et al.,2023	Atlantic Forest	MG	Extrema	-22.8633	-46.2431	Grassland	1200	Cwb	1450	16	Ultisol	0 - 30	40.69	https://doi.org/10.3390/su15086863
Bispo et al.,2023	Atlantic Forest	MG	Extrema	-22.8633	-46.2431	Agriculture	1200	Cwb	1450	16	Ultisol	0 - 30	34.3	https://doi.org/10.3390/su15086863
Boddey et al.,2010	Atlantic Forest	RS	Passo fundo	-28.25	-52.4	Agriculture	684	Cfb	1800	17.1789	Oxisol	0 - 30	58.8	https://doi.org/10.1111/j.1365-2486.2009.02020.x
Boddey et al.,2010	Atlantic Forest	RS	Passo fundo	-28.25	-52.4	Agriculture	684	Cfb	1800	17.1789	Oxisol	0 - 30	55	https://doi.org/10.1111/j.1365-2486.2009.02020.x
Boddey et al.,2010	Atlantic Forest	RS	Cruz Alta	-28.4833	-53.6	Agriculture	470	Cfa	1750	17.9275	Oxisol	0 - 30	72.5	https://doi.org/10.1111/j.1365-2486.2009.02020.x
Boddey et al.,2010	Atlantic Forest	RS	Cruz Alta	-28.4833	-53.6	Agriculture	470	Cfa	1750	17.9275	Oxisol	0 - 30	76.6	https://doi.org/10.1111/j.1365-2486.2009.02020.x
Boddey et al.,2010	Atlantic Forest	RS	Cruz Alta	-28.4833	-53.6	Agriculture	470	Cfa	1750	17.9275	Oxisol	0 - 30	81.1	https://doi.org/10.1111/j.1365-2486.2009.02020.x
Boddey et al.,2010	Atlantic Forest	RS	Cruz Alta	-28.4833	-53.6	Agriculture	470	Cfa	1750	17.9275	Oxisol	0 - 30	77.5	https://doi.org/10.1111/j.1365-2486.2009.02020.x
Boddey et al.,2010	Atlantic Forest	RS	Santo Ângelo	-28.5	-54.45	Agriculture	300	Cfa	1850	18.932	Oxisol	0 - 30	76.5	https://doi.org/10.1111/j.1365-2486.2009.02020.x
Boddey et al.,2010	Atlantic Forest	RS	Santo Ângelo	-28.5	-54.45	Agriculture	300	Cfa	1850	18.932	Oxisol	0 - 30	67.4	https://doi.org/10.1111/j.1365-2486.2009.02020.x
Boddey et al.,2010	Atlantic Forest	RS	Santo Ângelo	-28.5	-54.45	Agriculture	300	Cfa	1850	18.932	Oxisol	0 - 30	75	https://doi.org/10.1111/j.1365-2486.2009.02020.x
Boddey et al.,2010	Atlantic Forest	RS	Santo Ângelo	-28.5	-54.45	Agriculture	300	Cfa	1850	18.932	Oxisol	0 - 30	74	https://doi.org/10.1111/j.1365-2486.2009.02020.x
Boddey et al.,2010	Atlantic Forest	RS	Passo fundo	-28.25	-52.4	Agriculture	684	Cfb	1800	17.1789	Oxisol	0 - 100	167.1	https://doi.org/10.1111/j.1365-2486.2009.02020.x
Boddey et al.,2010	Atlantic Forest	RS	Passo fundo	-28.25	-52.4	Agriculture	684	Cfb	1800	17.1789	Oxisol	0 - 100	150.4	https://doi.org/10.1111/j.1365-2486.2009.02020.x
Boddey et al.,2010	Atlantic Forest	RS	Cruz Alta	-28.4833	-53.6	Agriculture	470	Cfa	1750	17.9275	Oxisol	0 - 100	155	https://doi.org/10.1111/j.1365-2486.2009.02020.x
Boddey et al.,2010	Atlantic Forest	RS	Cruz Alta	-28.4833	-53.6	Agriculture	470	Cfa	1750	17.9275	Oxisol	0 - 100	158.8	https://doi.org/10.1111/j.1365-2486.2009.02020.x
Boddey et al.,2010	Atlantic Forest	RS	Cruz Alta	-28.4833	-53.6	Agriculture	470	Cfa	1750	17.9275	Oxisol	0 - 100	172.3	https://doi.org/10.1111/j.1365-2486.2009.02020.x
Boddey et al.,2010	Atlantic Forest	RS	Cruz Alta	-28.4833	-53.6	Agriculture	470	Cfa	1750	17.9275	Oxisol	0 - 100	163.5	https://doi.org/10.1111/j.1365-2486.2009.02020.x
Bordonal et al.,2018	Atlantic Forest	GO	Quirinópolis	-18.5333	-50.4333	Agriculture	541	Aw	1378	24.4	Oxisol	0 - 10	30.7	https://doi.org/10.1016/j.geoderma.2018.05.003
Bordonal et al.,2018	Atlantic Forest	GO	Quirinópolis	-18.5333	-50.4333	Agriculture	541	Aw	1378	24.4	Oxisol	0 - 10	34.5	https://doi.org/10.1016/j.geoderma.2018.05.003
Bordonal et al.,2018	Atlantic Forest	GO	Quirinópolis	-18.5333	-50.4333	Agriculture	541	Aw	1378	24.4	Oxisol	0 - 10	34.9	https://doi.org/10.1016/j.geoderma.2018.05.003
Bordonal et al.,2018	Atlantic Forest	GO	Quirinópolis	-18.5333	-50.4333	Agriculture	541	Aw	1378	24.4	Oxisol	0 - 10	34.2	https://doi.org/10.1016/j.geoderma.2018.05.003
Bordonal et al.,2018	Atlantic Forest	GO	Quirinópolis	-18.5333	-50.4333	Agriculture	541	Aw	1378	24.4	Oxisol	0 - 10	35.3	https://doi.org/10.1016/j.geoderma.2018.05.003
Bordonal et al.,2018	Atlantic Forest	GO	Quirinópolis	-18.5333	-50.4333	Agriculture	541	Aw	1378	24.4	Oxisol	0 - 10	35.5	https://doi.org/10.1016/j.geoderma.2018.05.003
Bordonal et al.,2018	Atlantic Forest	SP	Quatá	-22.2333	-50.7	Agriculture	560	Aw	1391	23.7	Oxisol	0 - 10	10	https://doi.org/10.1016/j.geoderma.2018.05.003
Bordonal et al.,2018	Atlantic Forest	SP	Quatá	-22.2333	-50.7	Agriculture	560	Aw	1391	23.7	Oxisol	0 - 10	9.8	https://doi.org/10.1016/j.geoderma.2018.05.003
Bordonal et al.,2018	Atlantic Forest	SP	Quatá	-22.2333	-50.7	Agriculture	560	Aw	1391	23.7	Oxisol	0 - 10	10.2	https://doi.org/10.1016/j.geoderma.2018.05.003
Bordonal et al.,2018	Atlantic Forest	SP	Quatá	-22.2333	-50.7	Agriculture	560	Aw	1391	23.7	Oxisol	0 - 10	9.8	https://doi.org/10.1016/j.geoderma.2018.05.003
Bordonal et al.,2018	Atlantic Forest	SP	Quatá	-22.2333	-50.7	Agriculture	560	Aw	1391	23.7	Oxisol	0 - 10	10.3	https://doi.org/10.1016/j.geoderma.2018.05.003
Bordonal et al.,2018	Atlantic Forest	SP	Quatá	-22.2333	-50.7	Agriculture	560	Aw	1391	23.7	Oxisol	0 - 10	10.3	https://doi.org/10.1016/j.geoderma.2018.05.003
Braz et al.,2013	Atlantic Forest	SP	Penápolis	-21.4187	-50.0733	Grassland	417.623	Aw	1241.38	22.0692	Oxisol	0 - 30	27.2	https://doi.org/10.2136/sssaj2012.0269
Braz et al.,2013	Atlantic Forest	SP	Penápolis	-21.4187	-50.0733	Grassland	417.623	Aw	1241.38	22.0692	Oxisol	0 - 30	26.5	https://doi.org/10.2136/sssaj2012.0269
Braz et al.,2013	Atlantic Forest	MS	Itaporã	-22.074	-54.7867	Grassland	366.476	Am	1593.17	22.2646	Oxisol	0 - 30	48.2	https://doi.org/10.2136/sssaj2012.0269
Braz et al.,2013	Atlantic Forest	MS	Itaporã	-22.074	-54.7867	Grassland	366.476	Am	1593.17	22.2646	Oxisol	0 - 30	40	https://doi.org/10.2136/sssaj2012.0269
Braz et al.,2013	Atlantic Forest	SP	Penápolis	-21.4187	-50.0733	Grassland	417.623	Aw	1241.38	22.0692	Oxisol	0 - 30	30.4	https://doi.org/10.2136/sssaj2012.0269
Braz et al.,2013	Atlantic Forest	SP	Penápolis	-21.4187	-50.0733	Grassland	417.623	Aw	1241.38	22.0692	Oxisol	0 - 30	29.2	https://doi.org/10.2136/sssaj2012.0269
Braz et al.,2013	Atlantic Forest	MS	Itaporã	-22.074	-54.7867	Grassland	366.476	Am	1593.17	22.2646	Oxisol	0 - 30	51.7	https://doi.org/10.2136/sssaj2012.0269
Braz et al.,2013	Atlantic Forest	MS	Itaporã	-22.074	-54.7867	Grassland	366.476	Am	1593.17	22.2646	Oxisol	0 - 30	43.2	https://doi.org/10.2136/sssaj2012.0269
Braz et al.,2013	Atlantic Forest	MS	Itaporã	-22.074	-54.7867	Grassland	366.476	Am	1593.17	22.2646	Oxisol	0 - 100	95.5	https://doi.org/10.2136/sssaj2012.0269
Braz et al.,2013	Atlantic Forest	MS	Itaporã	-22.074	-54.7867	Grassland	366.476	Am	1593.17	22.2646	Oxisol	0 - 100	84.8	https://doi.org/10.2136/sssaj2012.0269
Braz et al.,2013	Atlantic Forest	MS	Itaporã	-22.074	-54.7867	Grassland	366.476	Am	1593.17	22.2646	Oxisol	0 - 100	99.3	https://doi.org/10.2136/sssaj2012.0269
Braz et al.,2013	Atlantic Forest	MS	Itaporã	-22.074	-54.7867	Grassland	366.476	Am	1593.17	22.2646	Oxisol	0 - 100	89	https://doi.org/10.2136/sssaj2012.0269
Brevilieri et al.,2024	Atlantic Forest	PR	Ponta Grossa	-25.0147	-50.1519	Agriculture	880	Cfb	1517	17.45	Oxisol	0 - 30	85.5	https://doi.org/10.1016/j.still.2024.106095
Brevilieri et al.,2024	Atlantic Forest	PR	Ponta Grossa	-25.0147	-50.1519	Agriculture	880	Cfb	1517	17.45	Oxisol	0 - 30	82.5	https://doi.org/10.1016/j.still.2024.106095
Brevilieri et al.,2024	Atlantic Forest	PR	Ponta Grossa	-25.0147	-50.1519	Agriculture	880	Cfb	1517	17.45	Oxisol	0 - 30	73.4	https://doi.org/10.1016/j.still.2024.106095
Brevilieri et al.,2024	Atlantic Forest	PR	Ponta Grossa	-25.0147	-50.1519	Agriculture	880	Cfb	1517	17.45	Oxisol	0 - 30	71.3	https://doi.org/10.1016/j.still.2024.106095
Brevilieri et al.,2024	Atlantic Forest	PR	Ponta Grossa	-25.0147	-50.1519	Agriculture	880	Cfb	1517	17.45	Oxisol	0 - 30	81.7	https://doi.org/10.1016/j.still.2024.106095
Brevilieri et al.,2024	Atlantic Forest	PR	Ponta Grossa	-25.0147	-50.1519	Agriculture	880	Cfb	1517	17.45	Oxisol	0 - 30	79.7	https://doi.org/10.1016/j.still.2024.106095
Brevilieri et al.,2024	Atlantic Forest	PR	Ponta Grossa	-25.0147	-50.1519	Agriculture	880	Cfb	1517	17.45	Oxisol	0 - 30	72.2	https://doi.org/10.1016/j.still.2024.106095
Brevilieri et al.,2024	Atlantic Forest	PR	Ponta Grossa	-25.0147	-50.1519	Agriculture	880	Cfb	1517	17.45	Oxisol	0 - 30	69.4	https://doi.org/10.1016/j.still.2024.106095
Briedis et al.,2012	Atlantic Forest	PR	Ponta Grossa	-25.1667	-50.0833	Agriculture	880	Cfb	1553	18.2	Oxisol	0 - 10	28.84	https://doi.org/10.2136/sssaj2011.0128
Briedis et al.,2012	Atlantic Forest	PR	Ponta Grossa	-25.1667	-50.0833	Agriculture	880	Cfb	1553	18.2	Oxisol	0 - 10	31.27	https://doi.org/10.2136/sssaj2011.0128
Briedis et al.,2012	Atlantic Forest	PR	Ponta Grossa	-25.1667	-50.0833	Agriculture	880	Cfb	1553	18.2	Oxisol	0 - 10	30.4	https://doi.org/10.2136/sssaj2011.0128
Briedis et al.,2012	Atlantic Forest	PR	Ponta Grossa	-25.1667	-50.0833	Agriculture	880	Cfb	1553	18.2	Oxisol	0 - 10	34.37	https://doi.org/10.2136/sssaj2011.0128
Briedis et al.,2012	Atlantic Forest	PR	Ponta Grossa	-25.1667	-50.0833	Agriculture	880	Cfb	1553	18.2	Oxisol	0 - 20	49.86	https://doi.org/10.2136/sssaj2011.0128
Briedis et al.,2012	Atlantic Forest	PR	Ponta Grossa	-25.1667	-50.0833	Agriculture	880	Cfb	1553	18.2	Oxisol	0 - 20	52.93	https://doi.org/10.2136/sssaj2011.0128
Briedis et al.,2012	Atlantic Forest	PR	Ponta Grossa	-25.1667	-50.0833	Agriculture	880	Cfb	1553	18.2	Oxisol	0 - 20	52.65	https://doi.org/10.2136/sssaj2011.0128
Briedis et al.,2012	Atlantic Forest	PR	Ponta Grossa	-25.1667	-50.0833	Agriculture	880	Cfb	1553	18.2	Oxisol	0 - 20	57.53	https://doi.org/10.2136/sssaj2011.0128
Briedis et al.,2023	Atlantic Forest	PR	Londrina	-23.1833	-51.1833	Agriculture	620	Cfa	1622	20.7	Oxisol	0 - 10	10.11	https://doi.org/10.1016/j.geodrs.2023.e00643
Briedis et al.,2023	Atlantic Forest	PR	Londrina	-23.1833	-51.1833	Agriculture	620	Cfa	1622	20.7	Oxisol	0 - 10	13.11	https://doi.org/10.1016/j.geodrs.2023.e00643
Briedis et al.,2023	Atlantic Forest	PR	Londrina	-23.1833	-51.1833	Agriculture	620	Cfa	1622	20.7	Oxisol	0 - 20	25.69	https://doi.org/10.1016/j.geodrs.2023.e00643
Briedis et al.,2023	Atlantic Forest	PR	Londrina	-23.1833	-51.1833	Agriculture	620	Cfa	1622	20.7	Oxisol	0 - 20	27.31	https://doi.org/10.1016/j.geodrs.2023.e00643
Briedis et al.,2023	Atlantic Forest	PR	Londrina	-23.1833	-51.1833	Agriculture	620	Cfa	1622	20.7	Oxisol	0 - 100	87.73	https://doi.org/10.1016/j.geodrs.2023.e00643
Briedis et al.,2023	Atlantic Forest	PR	Londrina	-23.1833	-51.1833	Agriculture	620	Cfa	1622	20.7	Oxisol	0 - 100	89.71	https://doi.org/10.1016/j.geodrs.2023.e00643
Cá et al.,2024	Atlantic Forest	MG	Coronel Pacheco	-21.5561	-43.1042	Agriculture	410	Cwa	1500	20.5	Oxisol	0 - 10	39.35	https://doi.org/10.1016/j.scitotenv.2022.155298
Cá et al.,2024	Atlantic Forest	MG	Coronel Pacheco	-21.5561	-43.1042	Agriculture	410	Cwa	1500	20.5	Oxisol	0 - 10	34.5	https://doi.org/10.1016/j.scitotenv.2022.155298
Cá et al.,2024	Atlantic Forest	MG	Coronel Pacheco	-21.5561	-43.1042	Agriculture	410	Cwa	1500	20.5	Oxisol	0 - 10	50.13	https://doi.org/10.1016/j.scitotenv.2022.155298
Cá et al.,2024	Atlantic Forest	MG	Coronel Pacheco	-21.5561	-43.1042	Agriculture	410	Cwa	1500	20.5	Oxisol	0 - 10	48.51	https://doi.org/10.1016/j.scitotenv.2022.155298
Cá et al.,2024	Atlantic Forest	MG	Coronel Pacheco	-21.5561	-43.1042	Agriculture	410	Cwa	1500	20.5	Oxisol	0 - 10	30.72	https://doi.org/10.1016/j.scitotenv.2022.155298
Cá et al.,2024	Atlantic Forest	MG	Coronel Pacheco	-21.5561	-43.1042	Agriculture	410	Cwa	1500	20.5	Oxisol	0 - 10	30.18	https://doi.org/10.1016/j.scitotenv.2022.155298
Cá et al.,2024	Atlantic Forest	MG	Coronel Pacheco	-21.5561	-43.1042	Agriculture	410	Cwa	1500	20.5	Oxisol	0 - 10	37.73	https://doi.org/10.1016/j.scitotenv.2022.155298
Cá et al.,2024	Atlantic Forest	MG	Coronel Pacheco	-21.5561	-43.1042	Agriculture	410	Cwa	1500	20.5	Oxisol	0 - 10	47.97	https://doi.org/10.1016/j.scitotenv.2022.155298
Cá et al.,2024	Atlantic Forest	MG	Coronel Pacheco	-21.5561	-43.1042	Agriculture	410	Cwa	1500	20.5	Oxisol	0 - 30	71.15	https://doi.org/10.1016/j.scitotenv.2022.155298
Cá et al.,2024	Atlantic Forest	MG	Coronel Pacheco	-21.5561	-43.1042	Agriculture	410	Cwa	1500	20.5	Oxisol	0 - 30	63.07	https://doi.org/10.1016/j.scitotenv.2022.155298
Cá et al.,2024	Atlantic Forest	MG	Coronel Pacheco	-21.5561	-43.1042	Agriculture	410	Cwa	1500	20.5	Oxisol	0 - 30	88.94	https://doi.org/10.1016/j.scitotenv.2022.155298
Cá et al.,2024	Atlantic Forest	MG	Coronel Pacheco	-21.5561	-43.1042	Agriculture	410	Cwa	1500	20.5	Oxisol	0 - 30	90.01	https://doi.org/10.1016/j.scitotenv.2022.155298
Cá et al.,2024	Atlantic Forest	MG	Coronel Pacheco	-21.5561	-43.1042	Agriculture	410	Cwa	1500	20.5	Oxisol	0 - 30	56.05	https://doi.org/10.1016/j.scitotenv.2022.155298
Cá et al.,2024	Atlantic Forest	MG	Coronel Pacheco	-21.5561	-43.1042	Agriculture	410	Cwa	1500	20.5	Oxisol	0 - 30	61.44	https://doi.org/10.1016/j.scitotenv.2022.155298
Cá et al.,2024	Atlantic Forest	MG	Coronel Pacheco	-21.5561	-43.1042	Agriculture	410	Cwa	1500	20.5	Oxisol	0 - 30	76	https://doi.org/10.1016/j.scitotenv.2022.155298
Cá et al.,2024	Atlantic Forest	MG	Coronel Pacheco	-21.5561	-43.1042	Agriculture	410	Cwa	1500	20.5	Oxisol	0 - 30	88.94	https://doi.org/10.1016/j.scitotenv.2022.155298
Cá et al.,2024	Atlantic Forest	MG	Coronel Pacheco	-21.5561	-43.1042	Agriculture	410	Cwa	1500	20.5	Oxisol	0 - 100	133.69	https://doi.org/10.1016/j.scitotenv.2022.155298
Cá et al.,2024	Atlantic Forest	MG	Coronel Pacheco	-21.5561	-43.1042	Agriculture	410	Cwa	1500	20.5	Oxisol	0 - 100	132.61	https://doi.org/10.1016/j.scitotenv.2022.155298
Cá et al.,2024	Atlantic Forest	MG	Coronel Pacheco	-21.5561	-43.1042	Agriculture	410	Cwa	1500	20.5	Oxisol	0 - 100	141.78	https://doi.org/10.1016/j.scitotenv.2022.155298
Cá et al.,2024	Atlantic Forest	MG	Coronel Pacheco	-21.5561	-43.1042	Agriculture	410	Cwa	1500	20.5	Oxisol	0 - 100	160.65	https://doi.org/10.1016/j.scitotenv.2022.155298
Cá et al.,2024	Atlantic Forest	MG	Coronel Pacheco	-21.5561	-43.1042	Agriculture	410	Cwa	1500	20.5	Oxisol	0 - 100	116.44	https://doi.org/10.1016/j.scitotenv.2022.155298
Cá et al.,2024	Atlantic Forest	MG	Coronel Pacheco	-21.5561	-43.1042	Agriculture	410	Cwa	1500	20.5	Oxisol	0 - 100	134.23	https://doi.org/10.1016/j.scitotenv.2022.155298
Cá et al.,2024	Atlantic Forest	MG	Coronel Pacheco	-21.5561	-43.1042	Agriculture	410	Cwa	1500	20.5	Oxisol	0 - 100	148.25	https://doi.org/10.1016/j.scitotenv.2022.155298
Cá et al.,2024	Atlantic Forest	MG	Coronel Pacheco	-21.5561	-43.1042	Agriculture	410	Cwa	1500	20.5	Oxisol	0 - 100	169.81	https://doi.org/10.1016/j.scitotenv.2022.155298
Calegari et al.,2008	Atlantic Forest	PR	Pato Branco	-26.0117	-52.6833	Agriculture	700	Cfb	1300	22	Oxisol	0 - 10	23.85	https://doi.org/10.2134/agronj2007.0121
Calegari et al.,2008	Atlantic Forest	PR	Pato Branco	-26.0117	-52.6833	Agriculture	700	Cfb	1300	22	Oxisol	0 - 10	32.03	https://doi.org/10.2134/agronj2007.0121
Calegari et al.,2008	Atlantic Forest	PR	Pato Branco	-26.0117	-52.6833	Agriculture	700	Cfb	1300	22	Oxisol	0 - 10	23.24	https://doi.org/10.2134/agronj2007.0121
Calegari et al.,2008	Atlantic Forest	PR	Pato Branco	-26.0117	-52.6833	Agriculture	700	Cfb	1300	22	Oxisol	0 - 10	38.46	https://doi.org/10.2134/agronj2007.0121
Calegari et al.,2008	Atlantic Forest	PR	Pato Branco	-26.0117	-52.6833	Agriculture	700	Cfb	1300	22	Oxisol	0 - 10	22.39	https://doi.org/10.2134/agronj2007.0121
Calegari et al.,2008	Atlantic Forest	PR	Pato Branco	-26.0117	-52.6833	Agriculture	700	Cfb	1300	22	Oxisol	0 - 10	35.87	https://doi.org/10.2134/agronj2007.0121
Calegari et al.,2008	Atlantic Forest	PR	Pato Branco	-26.0117	-52.6833	Agriculture	700	Cfb	1300	22	Oxisol	0 - 10	24.06	https://doi.org/10.2134/agronj2007.0121
Calegari et al.,2008	Atlantic Forest	PR	Pato Branco	-26.0117	-52.6833	Agriculture	700	Cfb	1300	22	Oxisol	0 - 10	39.86	https://doi.org/10.2134/agronj2007.0121
Calegari et al.,2008	Atlantic Forest	PR	Pato Branco	-26.0117	-52.6833	Agriculture	700	Cfb	1300	22	Oxisol	0 - 10	24.07	https://doi.org/10.2134/agronj2007.0121
Calegari et al.,2008	Atlantic Forest	PR	Pato Branco	-26.0117	-52.6833	Agriculture	700	Cfb	1300	22	Oxisol	0 - 10	39.17	https://doi.org/10.2134/agronj2007.0121
Calegari et al.,2008	Atlantic Forest	PR	Pato Branco	-26.0117	-52.6833	Agriculture	700	Cfb	1300	22	Oxisol	0 - 10	22.95	https://doi.org/10.2134/agronj2007.0121
Calegari et al.,2008	Atlantic Forest	PR	Pato Branco	-26.0117	-52.6833	Agriculture	700	Cfb	1300	22	Oxisol	0 - 10	39.24	https://doi.org/10.2134/agronj2007.0121
Calegari et al.,2008	Atlantic Forest	PR	Pato Branco	-26.0117	-52.6833	Agriculture	700	Cfb	1300	22	Oxisol	0 - 20	47.63	https://doi.org/10.2134/agronj2007.0121
Calegari et al.,2008	Atlantic Forest	PR	Pato Branco	-26.0117	-52.6833	Agriculture	700	Cfb	1300	22	Oxisol	0 - 20	59.23	https://doi.org/10.2134/agronj2007.0121
Calegari et al.,2008	Atlantic Forest	PR	Pato Branco	-26.0117	-52.6833	Agriculture	700	Cfb	1300	22	Oxisol	0 - 20	45.31	https://doi.org/10.2134/agronj2007.0121
Calegari et al.,2008	Atlantic Forest	PR	Pato Branco	-26.0117	-52.6833	Agriculture	700	Cfb	1300	22	Oxisol	0 - 20	67.51	https://doi.org/10.2134/agronj2007.0121
Calegari et al.,2008	Atlantic Forest	PR	Pato Branco	-26.0117	-52.6833	Agriculture	700	Cfb	1300	22	Oxisol	0 - 20	45.08	https://doi.org/10.2134/agronj2007.0121
Calegari et al.,2008	Atlantic Forest	PR	Pato Branco	-26.0117	-52.6833	Agriculture	700	Cfb	1300	22	Oxisol	0 - 20	65.26	https://doi.org/10.2134/agronj2007.0121
Calegari et al.,2008	Atlantic Forest	PR	Pato Branco	-26.0117	-52.6833	Agriculture	700	Cfb	1300	22	Oxisol	0 - 20	47.59	https://doi.org/10.2134/agronj2007.0121
Calegari et al.,2008	Atlantic Forest	PR	Pato Branco	-26.0117	-52.6833	Agriculture	700	Cfb	1300	22	Oxisol	0 - 20	71.03	https://doi.org/10.2134/agronj2007.0121
Calegari et al.,2008	Atlantic Forest	PR	Pato Branco	-26.0117	-52.6833	Agriculture	700	Cfb	1300	22	Oxisol	0 - 20	46.24	https://doi.org/10.2134/agronj2007.0121
Calegari et al.,2008	Atlantic Forest	PR	Pato Branco	-26.0117	-52.6833	Agriculture	700	Cfb	1300	22	Oxisol	0 - 20	68.97	https://doi.org/10.2134/agronj2007.0121
Calegari et al.,2008	Atlantic Forest	PR	Pato Branco	-26.0117	-52.6833	Agriculture	700	Cfb	1300	22	Oxisol	0 - 20	45.2	https://doi.org/10.2134/agronj2007.0121
Calegari et al.,2008	Atlantic Forest	PR	Pato Branco	-26.0117	-52.6833	Agriculture	700	Cfb	1300	22	Oxisol	0 - 20	70.12	https://doi.org/10.2134/agronj2007.0121
Calegari et al.,2008	Atlantic Forest	PR	Pato Branco	-26.0117	-52.6833	Agriculture	700	Cfb	1300	22	Oxisol	0 - 30	64.37	https://doi.org/10.2134/agronj2007.0121
Calegari et al.,2008	Atlantic Forest	PR	Pato Branco	-26.0117	-52.6833	Agriculture	700	Cfb	1300	22	Oxisol	0 - 30	74.06	https://doi.org/10.2134/agronj2007.0121
Calegari et al.,2008	Atlantic Forest	PR	Pato Branco	-26.0117	-52.6833	Agriculture	700	Cfb	1300	22	Oxisol	0 - 30	62.91	https://doi.org/10.2134/agronj2007.0121
Calegari et al.,2008	Atlantic Forest	PR	Pato Branco	-26.0117	-52.6833	Agriculture	700	Cfb	1300	22	Oxisol	0 - 30	81.83	https://doi.org/10.2134/agronj2007.0121
Calegari et al.,2008	Atlantic Forest	PR	Pato Branco	-26.0117	-52.6833	Agriculture	700	Cfb	1300	22	Oxisol	0 - 30	60.51	https://doi.org/10.2134/agronj2007.0121
Calegari et al.,2008	Atlantic Forest	PR	Pato Branco	-26.0117	-52.6833	Agriculture	700	Cfb	1300	22	Oxisol	0 - 30	79.08	https://doi.org/10.2134/agronj2007.0121
Calegari et al.,2008	Atlantic Forest	PR	Pato Branco	-26.0117	-52.6833	Agriculture	700	Cfb	1300	22	Oxisol	0 - 30	60.9	https://doi.org/10.2134/agronj2007.0121
Calegari et al.,2008	Atlantic Forest	PR	Pato Branco	-26.0117	-52.6833	Agriculture	700	Cfb	1300	22	Oxisol	0 - 30	84.56	https://doi.org/10.2134/agronj2007.0121
Calegari et al.,2008	Atlantic Forest	PR	Pato Branco	-26.0117	-52.6833	Agriculture	700	Cfb	1300	22	Oxisol	0 - 30	62.03	https://doi.org/10.2134/agronj2007.0121
Calegari et al.,2008	Atlantic Forest	PR	Pato Branco	-26.0117	-52.6833	Agriculture	700	Cfb	1300	22	Oxisol	0 - 30	84.76	https://doi.org/10.2134/agronj2007.0121
Calegari et al.,2008	Atlantic Forest	PR	Pato Branco	-26.0117	-52.6833	Agriculture	700	Cfb	1300	22	Oxisol	0 - 30	59.46	https://doi.org/10.2134/agronj2007.0121
Calegari et al.,2008	Atlantic Forest	PR	Pato Branco	-26.0117	-52.6833	Agriculture	700	Cfb	1300	22	Oxisol	0 - 30	85.17	https://doi.org/10.2134/agronj2007.0121
Camacho et al.,2023	Atlantic Forest	SC	Lages	-27.8074	-50.33	Grassland	920	Cfb	1685	15.2	Inceptisol	0 - 10	45.19	https://doi.org/10.3390/agronomy13030850
Camacho et al.,2023	Atlantic Forest	SC	Lages	-27.8074	-50.33	Grassland	920	Cfb	1685	15.2	Inceptisol	0 - 10	49.99	https://doi.org/10.3390/agronomy13030850
Camacho et al.,2023	Atlantic Forest	SC	Lages	-27.8074	-50.33	Grassland	920	Cfb	1685	15.2	Inceptisol	0 - 10	39.45	https://doi.org/10.3390/agronomy13030850
Camacho et al.,2023	Atlantic Forest	SC	Lages	-27.8074	-50.33	Grassland	920	Cfb	1685	15.2	Inceptisol	0 - 10	47.26	https://doi.org/10.3390/agronomy13030850
Camacho et al.,2023	Atlantic Forest	SC	Lages	-27.8074	-50.33	Grassland	920	Cfb	1685	15.2	Inceptisol	0 - 20	77.48	https://doi.org/10.3390/agronomy13030850
Camacho et al.,2023	Atlantic Forest	SC	Lages	-27.8074	-50.33	Grassland	920	Cfb	1685	15.2	Inceptisol	0 - 20	87.93	https://doi.org/10.3390/agronomy13030850
Camacho et al.,2023	Atlantic Forest	SC	Lages	-27.8074	-50.33	Grassland	920	Cfb	1685	15.2	Inceptisol	0 - 20	72.35	https://doi.org/10.3390/agronomy13030850
Camacho et al.,2023	Atlantic Forest	SC	Lages	-27.8074	-50.33	Grassland	920	Cfb	1685	15.2	Inceptisol	0 - 20	81.96	https://doi.org/10.3390/agronomy13030850
Camacho et al.,2023	Atlantic Forest	SC	Lages	-27.8074	-50.33	Grassland	920	Cfb	1685	15.2	Inceptisol	0 - 100	269.9	https://doi.org/10.3390/agronomy13030850
Camacho et al.,2023	Atlantic Forest	SC	Lages	-27.8074	-50.33	Grassland	920	Cfb	1685	15.2	Inceptisol	0 - 100	255	https://doi.org/10.3390/agronomy13030850
Camacho et al.,2023	Atlantic Forest	SC	Lages	-27.8074	-50.33	Grassland	920	Cfb	1685	15.2	Inceptisol	0 - 100	274	https://doi.org/10.3390/agronomy13030850
Camacho et al.,2023	Atlantic Forest	SC	Lages	-27.8074	-50.33	Grassland	920	Cfb	1685	15.2	Inceptisol	0 - 100	255.7	https://doi.org/10.3390/agronomy13030850
Campos et al.,2011	Atlantic Forest	RS	Cruz Alta	-28.6	-53.6667	Agriculture	409	Cfa	1774	19.2	Oxisol	0 - 10	30.17	https://doi.org/10.1590/S0100-06832011000300016
Campos et al.,2011	Atlantic Forest	RS	Cruz Alta	-28.6	-53.6667	Agriculture	409	Cfa	1774	19.2	Oxisol	0 - 10	32.63	https://doi.org/10.1590/S0100-06832011000300016
Campos et al.,2011	Atlantic Forest	RS	Cruz Alta	-28.6	-53.6667	Agriculture	409	Cfa	1774	19.2	Oxisol	0 - 10	34.34	https://doi.org/10.1590/S0100-06832011000300016
Campos et al.,2011	Atlantic Forest	RS	Cruz Alta	-28.6	-53.6667	Agriculture	409	Cfa	1774	19.2	Oxisol	0 - 10	28.56	https://doi.org/10.1590/S0100-06832011000300016
Campos et al.,2011	Atlantic Forest	RS	Cruz Alta	-28.6	-53.6667	Agriculture	409	Cfa	1774	19.2	Oxisol	0 - 10	30.09	https://doi.org/10.1590/S0100-06832011000300016
Campos et al.,2011	Atlantic Forest	RS	Cruz Alta	-28.6	-53.6667	Agriculture	409	Cfa	1774	19.2	Oxisol	0 - 10	31.54	https://doi.org/10.1590/S0100-06832011000300016
Campos et al.,2011	Atlantic Forest	RS	Cruz Alta	-28.6	-53.6667	Agriculture	409	Cfa	1774	19.2	Oxisol	0 - 20	55.03	https://doi.org/10.1590/S0100-06832011000300016
Campos et al.,2011	Atlantic Forest	RS	Cruz Alta	-28.6	-53.6667	Agriculture	409	Cfa	1774	19.2	Oxisol	0 - 20	58.9	https://doi.org/10.1590/S0100-06832011000300016
Campos et al.,2011	Atlantic Forest	RS	Cruz Alta	-28.6	-53.6667	Agriculture	409	Cfa	1774	19.2	Oxisol	0 - 20	62.49	https://doi.org/10.1590/S0100-06832011000300016
Campos et al.,2011	Atlantic Forest	RS	Cruz Alta	-28.6	-53.6667	Agriculture	409	Cfa	1774	19.2	Oxisol	0 - 20	53.98	https://doi.org/10.1590/S0100-06832011000300016
Campos et al.,2011	Atlantic Forest	RS	Cruz Alta	-28.6	-53.6667	Agriculture	409	Cfa	1774	19.2	Oxisol	0 - 20	56.62	https://doi.org/10.1590/S0100-06832011000300016
Campos et al.,2011	Atlantic Forest	RS	Cruz Alta	-28.6	-53.6667	Agriculture	409	Cfa	1774	19.2	Oxisol	0 - 20	59.76	https://doi.org/10.1590/S0100-06832011000300016
Campos et al.,2011	Atlantic Forest	RS	Cruz Alta	-28.6	-53.6667	Agriculture	409	Cfa	1774	19.2	Oxisol	0 - 30	74.9	https://doi.org/10.1590/S0100-06832011000300016
Campos et al.,2011	Atlantic Forest	RS	Cruz Alta	-28.6	-53.6667	Agriculture	409	Cfa	1774	19.2	Oxisol	0 - 30	80.44	https://doi.org/10.1590/S0100-06832011000300016
Campos et al.,2011	Atlantic Forest	RS	Cruz Alta	-28.6	-53.6667	Agriculture	409	Cfa	1774	19.2	Oxisol	0 - 30	84.46	https://doi.org/10.1590/S0100-06832011000300016
Campos et al.,2011	Atlantic Forest	RS	Cruz Alta	-28.6	-53.6667	Agriculture	409	Cfa	1774	19.2	Oxisol	0 - 30	74.86	https://doi.org/10.1590/S0100-06832011000300016
Campos et al.,2011	Atlantic Forest	RS	Cruz Alta	-28.6	-53.6667	Agriculture	409	Cfa	1774	19.2	Oxisol	0 - 30	77.09	https://doi.org/10.1590/S0100-06832011000300016
Campos et al.,2011	Atlantic Forest	RS	Cruz Alta	-28.6	-53.6667	Agriculture	409	Cfa	1774	19.2	Oxisol	0 - 30	80.75	https://doi.org/10.1590/S0100-06832011000300016
Carvalho et al.,1999	Atlantic Forest	MG	Viçosa	-20.746	-42.894	Agriculture	720.749	Cwa	1361.28	19.488	Ultisol	0 - 30	84.797	https://doi.org/10.1590/S0100-204X1999000200015
Carvalho et al.,1999	Atlantic Forest	MG	Viçosa	-20.746	-42.894	Agriculture	720.749	Cwa	1361.28	19.488	Ultisol	0 - 30	85.7019	https://doi.org/10.1590/S0100-204X1999000200015
Carvalho et al.,1999	Atlantic Forest	MG	Viçosa	-20.746	-42.894	Agriculture	720.749	Cwa	1361.28	19.488	Ultisol	0 - 30	67.5435	https://doi.org/10.1590/S0100-204X1999000200015
Carvalho et al.,1999	Atlantic Forest	MG	Viçosa	-20.746	-42.894	Agriculture	720.749	Cwa	1361.28	19.488	Ultisol	0 - 30	88.3295	https://doi.org/10.1590/S0100-204X1999000200015
Carvalho et al.,1999	Atlantic Forest	MG	Viçosa	-20.746	-42.894	Agriculture	720.749	Cwa	1361.28	19.488	Ultisol	0 - 30	92.993	https://doi.org/10.1590/S0100-204X1999000200015
Cavalcante et al.,2023	Atlantic Forest	MG	São Sebastião da Vargem Alegre	-21.033	-42.583	Agriculture	814	Cwa	1564	23.5	Oxisol	0 - 20	32.5404	https://doi.org/10.36783/18069657rbcs20220126
Cavalcante et al.,2023	Atlantic Forest	MG	São Sebastião da Vargem Alegre	-21.033	-42.583	Agriculture	814	Cwa	1564	23.5	Oxisol	0 - 20	41.425	https://doi.org/10.36783/18069657rbcs20220126
Cavalcante et al.,2023	Atlantic Forest	MG	São Sebastião da Vargem Alegre	-21.033	-42.583	Agriculture	814	Cwa	1564	23.5	Oxisol	0 - 20	37.1868	https://doi.org/10.36783/18069657rbcs20220126
Cavalcante et al.,2023	Atlantic Forest	MG	São Sebastião da Vargem Alegre	-21.033	-42.583	Agriculture	814	Cwa	1564	23.5	Oxisol	0 - 20	35.968	https://doi.org/10.36783/18069657rbcs20220126
Cavalcante et al.,2023	Atlantic Forest	MG	São Sebastião da Vargem Alegre	-21.033	-42.583	Agriculture	814	Cwa	1564	23.5	Oxisol	0 - 20	50.4132	https://doi.org/10.36783/18069657rbcs20220126
Cavalcante et al.,2023	Atlantic Forest	MG	São Sebastião da Vargem Alegre	-21.033	-42.583	Agriculture	814	Cwa	1564	23.5	Oxisol	0 - 20	47.268	https://doi.org/10.36783/18069657rbcs20220126
Cavalcante et al.,2023	Atlantic Forest	MG	São Sebastião da Vargem Alegre	-21.033	-42.583	Agriculture	814	Cwa	1564	23.5	Oxisol	0 - 20	39.2676	https://doi.org/10.36783/18069657rbcs20220126
Cavalcante et al.,2023	Atlantic Forest	MG	São Sebastião da Vargem Alegre	-21.033	-42.583	Agriculture	814	Cwa	1564	23.5	Oxisol	0 - 20	49.218	https://doi.org/10.36783/18069657rbcs20220126
Cavalcante et al.,2023	Atlantic Forest	MG	São Sebastião da Vargem Alegre	-21.033	-42.583	Agriculture	814	Cwa	1564	23.5	Oxisol	0 - 20	48.195	https://doi.org/10.36783/18069657rbcs20220126
Cavalcante et al.,2023	Atlantic Forest	MG	São Sebastião da Vargem Alegre	-21.033	-42.583	Agriculture	814	Cwa	1564	23.5	Oxisol	0 - 20	46.9224	https://doi.org/10.36783/18069657rbcs20220126
Cavalcante et al.,2023	Atlantic Forest	MG	São Sebastião da Vargem Alegre	-21.033	-42.583	Agriculture	814	Cwa	1564	23.5	Oxisol	0 - 20	58.8126	https://doi.org/10.36783/18069657rbcs20220126
Cavalcante et al.,2023	Atlantic Forest	MG	São Sebastião da Vargem Alegre	-21.033	-42.583	Agriculture	814	Cwa	1564	23.5	Oxisol	0 - 20	17.3558	https://doi.org/10.36783/18069657rbcs20220126
Cerri et al.,2004	Atlantic Forest	SP	Pradopolis	-21.3667	-48.05	Agriculture	620	Aw	1560	22.9	Oxisol	0 - 10	24.15	https://horizon.documentation.ird.fr/exl-doc/pleins_textes/divers13-12/010041231.pdf
Cerri et al.,2004	Atlantic Forest	SP	Pradopolis	-21.3667	-48.05	Agriculture	620	Aw	1560	22.9	Oxisol	0 - 10	29.28	https://horizon.documentation.ird.fr/exl-doc/pleins_textes/divers13-12/010041231.pdf
Cerri et al.,2004	Atlantic Forest	SP	Serrana	-21.2	-47.05	Agriculture	620	Aw	1560	22.9	Entisol	0 - 10	10.19	https://horizon.documentation.ird.fr/exl-doc/pleins_textes/divers13-12/010041231.pdf
Cerri et al.,2004	Atlantic Forest	SP	Serrana	-21.2	-47.05	Agriculture	620	Aw	1560	22.9	Entisol	0 - 10	13.6	https://horizon.documentation.ird.fr/exl-doc/pleins_textes/divers13-12/010041231.pdf
Cerri et al.,2004	Atlantic Forest	SP	Pradopolis	-21.3667	-48.05	Agriculture	620	Aw	1560	22.9	Oxisol	0 - 20	48.95	https://horizon.documentation.ird.fr/exl-doc/pleins_textes/divers13-12/010041231.pdf
Cerri et al.,2004	Atlantic Forest	SP	Pradopolis	-21.3667	-48.05	Agriculture	620	Aw	1560	22.9	Oxisol	0 - 20	55.45	https://horizon.documentation.ird.fr/exl-doc/pleins_textes/divers13-12/010041231.pdf
Cerri et al.,2004	Atlantic Forest	SP	Serrana	-21.2	-47.05	Agriculture	620	Aw	1560	22.9	Entisol	0 - 20	20.99	https://horizon.documentation.ird.fr/exl-doc/pleins_textes/divers13-12/010041231.pdf
Cerri et al.,2004	Atlantic Forest	SP	Serrana	-21.2	-47.05	Agriculture	620	Aw	1560	22.9	Entisol	0 - 20	25.86	https://horizon.documentation.ird.fr/exl-doc/pleins_textes/divers13-12/010041231.pdf
Cerri et al.,2011	Atlantic Forest	SP	Matão	-21.6	-48.3667	Agriculture	585	Cwa	1356	20.9	Ultisol	0 - 30	33.7	https://doi.org/10.1111/j.1365-2389.2010.01315.x
Cerri et al.,2011	Atlantic Forest	SP	Matão	-21.6	-48.3667	Agriculture	585	Cwa	1356	20.9	Ultisol	0 - 30	38.7	https://doi.org/10.1111/j.1365-2389.2010.01315.x
Cerri et al.,2011	Atlantic Forest	SP	Serrana	-21.2	-47.05	Agriculture	620	Aw	1560	22.9	Entisol	0 - 30	28.8	https://doi.org/10.1111/j.1365-2389.2010.01315.x
Cerri et al.,2011	Atlantic Forest	SP	Serrana	-21.2	-47.05	Agriculture	620	Aw	1560	22.9	Entisol	0 - 30	32.5	https://doi.org/10.1111/j.1365-2389.2010.01315.x
Cerri et al.,2011	Atlantic Forest	SP	Matão	-21.6	-48.3667	Agriculture	585	Cwa	1356	20.9	Oxisol	0 - 30	59	https://doi.org/10.1111/j.1365-2389.2010.01315.x
Cerri et al.,2011	Atlantic Forest	SP	Matão	-21.6	-48.3667	Agriculture	585	Cwa	1356	20.9	Oxisol	0 - 30	57	https://doi.org/10.1111/j.1365-2389.2010.01315.x
Cerri et al.,2011	Atlantic Forest	SP	Pradopolis	-21.3667	-48.05	Agriculture	620	Aw	1560	22.9	Oxisol	0 - 30	68	https://doi.org/10.1111/j.1365-2389.2010.01315.x
Cerri et al.,2011	Atlantic Forest	SP	Pradopolis	-21.3667	-48.05	Agriculture	620	Aw	1560	22.9	Oxisol	0 - 30	77.5	https://doi.org/10.1111/j.1365-2389.2010.01315.x
Cerri et al.,2011	Atlantic Forest	SP	Ourinhos	-22.9667	-49.8667	Agriculture	445	Cfa	1381	21.1	Oxisol	0 - 30	60.7	https://doi.org/10.1111/j.1365-2389.2010.01315.x
Cerri et al.,2011	Atlantic Forest	SP	Ourinhos	-22.9667	-49.8667	Agriculture	445	Cfa	1381	21.1	Oxisol	0 - 30	68.4	https://doi.org/10.1111/j.1365-2389.2010.01315.x
Cherubin et al.,2017	Atlantic Forest		Taquaruçu do Sul	-27.4667	-53.4333	Agriculture	424.242	Cfa	2061.45	18.7629	Oxisol	0 - 10	21.8295	https://doi.org/10.1590/18069657rbcs20160148
Cherubin et al.,2017	Atlantic Forest		Taquaruçu do Sul	-27.4667	-53.4333	Agriculture	424.242	Cfa	2061.45	18.7629	Oxisol	0 - 10	18.2896	https://doi.org/10.1590/18069657rbcs20160148
Cherubin et al.,2017	Atlantic Forest		Taquaruçu do Sul	-27.4667	-53.4333	Agriculture	424.242	Cfa	2061.45	18.7629	Oxisol	0 - 10	18.357	https://doi.org/10.1590/18069657rbcs20160148
Cherubin et al.,2017	Atlantic Forest		Taquaruçu do Sul	-27.4667	-53.4333	Agriculture	424.242	Cfa	2061.45	18.7629	Oxisol	0 - 10	22.9467	https://doi.org/10.1590/18069657rbcs20160148
Cherubin et al.,2017	Atlantic Forest		Taquaruçu do Sul	-27.4667	-53.4333	Agriculture	424.242	Cfa	2061.45	18.7629	Oxisol	0 - 10	18.7812	https://doi.org/10.1590/18069657rbcs20160148
Cherubin et al.,2017	Atlantic Forest		Taquaruçu do Sul	-27.4667	-53.4333	Agriculture	424.242	Cfa	2061.45	18.7629	Oxisol	0 - 10	22.8804	https://doi.org/10.1590/18069657rbcs20160148
Cherubin et al.,2017	Atlantic Forest		Maringá	-23.5	-51.9833	Agriculture	483.868	Cfa	1324.94	20.8444	Oxisol	0 - 10	21.2823	https://doi.org/10.1590/18069657rbcs20160148
Cherubin et al.,2017	Atlantic Forest		Maringá	-23.5	-51.9833	Agriculture	483.868	Cfa	1324.94	20.8444	Oxisol	0 - 10	25.9908	https://doi.org/10.1590/18069657rbcs20160148
Cherubin et al.,2017	Atlantic Forest		Maringá	-23.35	-52.05	Agriculture	483.868	Cfa	1324.94	20.8444	Oxisol	0 - 20	21.59	https://doi.org/10.1590/18069657rbcs20160148
Cherubin et al.,2017	Atlantic Forest		Maringá	-23.5	-51.9833	Agriculture	483.868	Cfa	1324.94	20.8444	Oxisol	0 - 20	39.0983	https://doi.org/10.1590/18069657rbcs20160148
Cherubin et al.,2017	Atlantic Forest		Maringá	-23.5	-51.9833	Agriculture	483.868	Cfa	1324.94	20.8444	Oxisol	0 - 20	45.9492	https://doi.org/10.1590/18069657rbcs20160148
Cherubin et al.,2017	Atlantic Forest		Araruna	-23.9	-52.5	Agriculture	547.578	Cfa	1550.24	20.2694	Oxisol	0 - 30	33.8854	https://doi.org/10.1590/18069657rbcs20160148
Cherubin et al.,2017	Atlantic Forest		Araruna	-23.9	-52.5	Agriculture	547.578	Cfa	1550.24	20.2694	Oxisol	0 - 30	34.5519	https://doi.org/10.1590/18069657rbcs20160148
Cherubin et al.,2017	Atlantic Forest		Araruna	-23.9	-52.5	Agriculture	547.578	Cfa	1550.24	20.2694	Oxisol	0 - 30	29.9514	https://doi.org/10.1590/18069657rbcs20160148
Cook et al.,2014	Atlantic Forest	SP	Anhembi	-22.6667	-48.1667	Grassland	445	Cwa	1350	21	Oxisol	0 - 30	28	http://dx.doi.org/10.1016/j.foreco.2014.03.019
Cook et al.,2014	Atlantic Forest	SP	Anhembi	-22.6667	-48.1667	Agriculture	445	Cwa	1350	21	Oxisol	0 - 30	24.7	http://dx.doi.org/10.1016/j.foreco.2014.03.019
Cook et al.,2014	Atlantic Forest	SP	Anhembi	-22.6667	-48.1667	Agriculture	445	Cwa	1350	21	Oxisol	0 - 30	23.5	http://dx.doi.org/10.1016/j.foreco.2014.03.019
Corrêa et al.,2019	Atlantic Forest	SC	Concórdia	-27.2339	-52.0278	Agriculture	569	Cfa	1500	15	Inceptisol	0 - 10	25.9	DOI: 10.1590/S1678-3921.pab2019.v54.00266
Corrêa et al.,2019	Atlantic Forest	SC	Concórdia	-27.2339	-52.0278	Agriculture	569	Cfa	1500	15	Inceptisol	0 - 10	33.4	DOI: 10.1590/S1678-3921.pab2019.v54.00266
Corrêa et al.,2019	Atlantic Forest	SC	Concórdia	-27.2339	-52.0278	Agriculture	569	Cfa	1500	15	Inceptisol	0 - 10	28.5	DOI: 10.1590/S1678-3921.pab2019.v54.00266
Corrêa et al.,2019	Atlantic Forest	SC	Concórdia	-27.2339	-52.0278	Agriculture	569	Cfa	1500	15	Inceptisol	0 - 10	24.7	DOI: 10.1590/S1678-3921.pab2019.v54.00266
Corrêa et al.,2019	Atlantic Forest	SC	Concórdia	-27.2339	-52.0278	Agriculture	569	Cfa	1500	15	Inceptisol	0 - 10	29.7	DOI: 10.1590/S1678-3921.pab2019.v54.00266
Corrêa et al.,2019	Atlantic Forest	SC	Concórdia	-27.2339	-52.0278	Agriculture	569	Cfa	1500	15	Oxisol	0 - 10	31	DOI: 10.1590/S1678-3921.pab2019.v54.00266
Corrêa et al.,2019	Atlantic Forest	SC	Concórdia	-27.2339	-52.0278	Agriculture	569	Cfa	1500	15	Oxisol	0 - 10	33	DOI: 10.1590/S1678-3921.pab2019.v54.00266
Corrêa et al.,2019	Atlantic Forest	SC	Concórdia	-27.2339	-52.0278	Agriculture	569	Cfa	1500	15	Oxisol	0 - 10	32.8	DOI: 10.1590/S1678-3921.pab2019.v54.00266
Corrêa et al.,2019	Atlantic Forest	SC	Concórdia	-27.2339	-52.0278	Agriculture	569	Cfa	1500	15	Oxisol	0 - 10	32.5	DOI: 10.1590/S1678-3921.pab2019.v54.00266
Corrêa et al.,2019	Atlantic Forest	SC	Concórdia	-27.2339	-52.0278	Agriculture	569	Cfa	1500	15	Oxisol	0 - 10	30.8	DOI: 10.1590/S1678-3921.pab2019.v54.00266
Corrêa et al.,2019	Atlantic Forest	SC	Concórdia	-27.2339	-52.0278	Agriculture	569	Cfa	1500	15	Inceptisol	0 - 20	46.4	DOI: 10.1590/S1678-3921.pab2019.v54.00266
Corrêa et al.,2019	Atlantic Forest	SC	Concórdia	-27.2339	-52.0278	Agriculture	569	Cfa	1500	15	Inceptisol	0 - 20	54.4	DOI: 10.1590/S1678-3921.pab2019.v54.00266
Corrêa et al.,2019	Atlantic Forest	SC	Concórdia	-27.2339	-52.0278	Agriculture	569	Cfa	1500	15	Inceptisol	0 - 20	48.5	DOI: 10.1590/S1678-3921.pab2019.v54.00266
Corrêa et al.,2019	Atlantic Forest	SC	Concórdia	-27.2339	-52.0278	Agriculture	569	Cfa	1500	15	Inceptisol	0 - 20	46.6	DOI: 10.1590/S1678-3921.pab2019.v54.00266
Corrêa et al.,2019	Atlantic Forest	SC	Concórdia	-27.2339	-52.0278	Agriculture	569	Cfa	1500	15	Inceptisol	0 - 20	51.8	DOI: 10.1590/S1678-3921.pab2019.v54.00266
Corrêa et al.,2019	Atlantic Forest	SC	Concórdia	-27.2339	-52.0278	Agriculture	569	Cfa	1500	15	Oxisol	0 - 20	52.6	DOI: 10.1590/S1678-3921.pab2019.v54.00266
Corrêa et al.,2019	Atlantic Forest	SC	Concórdia	-27.2339	-52.0278	Agriculture	569	Cfa	1500	15	Oxisol	0 - 20	54.9	DOI: 10.1590/S1678-3921.pab2019.v54.00266
Corrêa et al.,2019	Atlantic Forest	SC	Concórdia	-27.2339	-52.0278	Agriculture	569	Cfa	1500	15	Oxisol	0 - 20	53.8	DOI: 10.1590/S1678-3921.pab2019.v54.00266
Corrêa et al.,2019	Atlantic Forest	SC	Concórdia	-27.2339	-52.0278	Agriculture	569	Cfa	1500	15	Oxisol	0 - 20	53.5	DOI: 10.1590/S1678-3921.pab2019.v54.00266
Corrêa et al.,2019	Atlantic Forest	SC	Concórdia	-27.2339	-52.0278	Agriculture	569	Cfa	1500	15	Oxisol	0 - 20	52	DOI: 10.1590/S1678-3921.pab2019.v54.00266
Costa et al.,2000	Atlantic Forest	BA	Itaju do Colônia	-15.154	-39.745	Grassland	254.101	Aw	997	23.881	Mollisol	0 - 10	47.27	https://doi.org/10.1590/S0100-06832000000400016
Costa et al.,2000	Atlantic Forest	BA	Itaju do Colônia	-15.154	-39.745	Grassland	254.101	Aw	997	23.881	Mollisol	0 - 10	47	https://doi.org/10.1590/S0100-06832000000400016
Costa et al.,2000	Atlantic Forest	BA	Itapé	-14.954	-39.481	Grassland	163.317	Am	1133	24.4478	Mollisol	0 - 10	44.11	https://doi.org/10.1590/S0100-06832000000400016
Costa et al.,2009	Atlantic Forest	BA	Itabela	-16.65	-39.5	Grassland	130	Af	1311	25	Ultisol	0 - 30	60.99	https://doi.org/10.1590/S0100-06832009000500007
Costa et al.,2009	Atlantic Forest	BA	Itabela	-16.65	-39.5	Grassland	130	Af	1311	25	Ultisol	0 - 30	61.03	https://doi.org/10.1590/S0100-06832009000500007
Costa et al.,2009	Atlantic Forest	BA	Itabela	-16.65	-39.5	Grassland	130	Af	1311	25	Ultisol	0 - 30	55.44	https://doi.org/10.1590/S0100-06832009000500007
Costa et al.,2009	Atlantic Forest	BA	Itabela	-16.65	-39.5	Grassland	130	Af	1311	25	Ultisol	0 - 30	44.98	https://doi.org/10.1590/S0100-06832009000500007
Costa et al.,2015	Atlantic Forest	MS	Selvíria	-20.3	-51.3667	Agriculture	370	AW	1370	23.5	Oxisol	0 - 20	40.3	https://doi.org/10.1590/01000683rbcs20140269
Costa et al.,2015	Atlantic Forest	MS	Selvíria	-20.3	-51.3667	Agriculture	370	AW	1370	23.5	Oxisol	0 - 20	39.3	https://doi.org/10.1590/01000683rbcs20140269
Costa et al.,2015	Atlantic Forest	MS	Selvíria	-20.3	-51.3667	Agriculture	370	AW	1370	23.5	Oxisol	0 - 20	40.8	https://doi.org/10.1590/01000683rbcs20140269
Costa et al.,2015	Atlantic Forest	MS	Selvíria	-20.3	-51.3667	Agriculture	370	AW	1370	23.5	Oxisol	0 - 20	40.8	https://doi.org/10.1590/01000683rbcs20140269
Costa et al.,2015	Atlantic Forest	MS	Selvíria	-20.3	-51.3667	Agriculture	370	AW	1370	23.5	Oxisol	0 - 20	39.1	https://doi.org/10.1590/01000683rbcs20140269
Costa et al.,2015	Atlantic Forest	MS	Selvíria	-20.3	-51.3667	Agriculture	370	AW	1370	23.5	Oxisol	0 - 20	41.3	https://doi.org/10.1590/01000683rbcs20140269
Rosa et al.,2018	Atlantic Forest		Xanxerê	-26.7842	-52.4602	Agriculture	747.064	Cfb	2210.56	17.4781	Oxisol	0 - 20	70.4	https://doi.org/10.1590/18069657rbcs20160576
Rosa et al.,2018	Atlantic Forest		Xanxerê	-26.828	-52.4698	Grassland	747.064	Cfb	2210.56	17.4781	Oxisol	0 - 20	88.6	https://doi.org/10.1590/18069657rbcs20160576
Rosa et al.,2018	Atlantic Forest		Xanxerê	-26.8288	-52.4788	Agriculture	747.064	Cfb	2210.56	17.4781	Oxisol	0 - 20	70.18	https://doi.org/10.1590/18069657rbcs20160576
Rosa et al.,2018	Atlantic Forest		Xanxerê	-26.8385	-52.476	Agriculture	747.064	Cfb	2210.56	17.4781	Oxisol	0 - 20	73.48	https://doi.org/10.1590/18069657rbcs20160576
Rosa et al.,2018	Atlantic Forest		São Miguel do Oeste	-26.7329	-53.535	Agriculture	541.705	Cfa	2117.93	18.6596	Oxisol	0 - 20	59.58	https://doi.org/10.1590/18069657rbcs20160576
Rosa et al.,2018	Atlantic Forest		São Miguel do Oeste	-26.7441	-53.5454	Agriculture	541.705	Cfa	2117.93	18.6596	Oxisol	0 - 20	70.56	https://doi.org/10.1590/18069657rbcs20160576
Rosa et al.,2018	Atlantic Forest		São Miguel do Oeste	-26.7445	-53.5444	Agriculture	541.705	Cfa	2117.93	18.6596	Oxisol	0 - 20	69.36	https://doi.org/10.1590/18069657rbcs20160576
Rosa et al.,2018	Atlantic Forest		Chapecó	-27.0285	-52.6929	Agriculture	581.794	Cfa	2069.44	18.1353	Oxisol	0 - 20	61.82	https://doi.org/10.1590/18069657rbcs20160576
Rosa et al.,2018	Atlantic Forest		Chapecó	-27.0882	-52.6451	Grassland	581.794	Cfa	2069.44	18.1353	Oxisol	0 - 20	83.52	https://doi.org/10.1590/18069657rbcs20160576
Rosa et al.,2018	Atlantic Forest		Chapecó	-27.051	-52.7194	Agriculture	581.794	Cfa	2069.44	18.1353	Oxisol	0 - 20	81.12	https://doi.org/10.1590/18069657rbcs20160576
Rosa et al.,2018	Atlantic Forest		Chapecó	-27.0136	-52.6897	Agriculture	581.794	Cfa	2069.44	18.1353	Oxisol	0 - 20	75.36	https://doi.org/10.1590/18069657rbcs20160576
Silva et al.,2008	Atlantic Forest	MS	Glória de Dourados	-22.3667	-54.5	Agriculture	400	Aw	1635.82	21.9519	Ultisol	0 - 10	6.13608	https://doi.org/10.1590/S0100-06832008000600021
Silva et al.,2008	Atlantic Forest	MS	Glória de Dourados	-22.3667	-54.5	Agriculture	400	Aw	1635.82	21.9519	Ultisol	0 - 10	5.67401	https://doi.org/10.1590/S0100-06832008000600021
Silva et al.,2008	Atlantic Forest	MS	Glória de Dourados	-22.3667	-54.5	Agriculture	400	Aw	1635.82	21.9519	Ultisol	0 - 10	8.08121	https://doi.org/10.1590/S0100-06832008000600021
Silva et al.,2008	Atlantic Forest	MS	Glória de Dourados	-22.3667	-54.5	Agriculture	400	Aw	1635.82	21.9519	Ultisol	0 - 10	5.72715	https://doi.org/10.1590/S0100-06832008000600021
Silva et al.,2008	Atlantic Forest	MS	Glória de Dourados	-22.3667	-54.5	Agriculture	400	Aw	1635.82	21.9519	Ultisol	0 - 10	5.78068	https://doi.org/10.1590/S0100-06832008000600021
Silva et al.,2008	Atlantic Forest	MS	Glória de Dourados	-22.3667	-54.5	Agriculture	400	Aw	1635.82	21.9519	Ultisol	0 - 10	5.25476	https://doi.org/10.1590/S0100-06832008000600021
Silva et al.,2008	Atlantic Forest	MS	Glória de Dourados	-22.3667	-54.5	Agriculture	400	Aw	1635.82	21.9519	Ultisol	0 - 10	6.35481	https://doi.org/10.1590/S0100-06832008000600021
Silva et al.,2008	Atlantic Forest	MS	Glória de Dourados	-22.3667	-54.5	Agriculture	400	Aw	1635.82	21.9519	Ultisol	0 - 10	5.21653	https://doi.org/10.1590/S0100-06832008000600021
da Silva et al.,2022	Atlantic Forest	SP	Registro	-24.5206	-47.8622	Agriculture	31	Cfa	1563	26.1	Oxisol	0 - 10	42.13	https://doi.org/10.1007/s10661-022-10167-9
da Silva et al.,2022	Atlantic Forest	SP	Registro	-24.5206	-47.8622	Agriculture	31	Cfa	1563	26.1	Oxisol	0 - 20	64.86	https://doi.org/10.1007/s10661-022-10167-9
da Silva et al.,2022	Atlantic Forest	SP	Registro	-24.5206	-47.8622	Agriculture	31	Cfa	1563	26.1	Oxisol	0 - 30	84.35	https://doi.org/10.1007/s10661-022-10167-9
da Silva et al.,2022	Atlantic Forest	SP	Registro	-24.5206	-47.8622	Agriculture	31	Cfa	1563	26.1	Oxisol	0 - 100	187.19	https://doi.org/10.1007/s10661-022-10167-9
Da Luz et al.,2019	Atlantic Forest	PR	Londrina	-23.2	-51.1667	Grassland	620	Cfa	1622	20.7	Oxisol	0 - 10	30.438	https://doi.org/10.1016/j.agee.2019.05.006
Da Luz et al.,2019	Atlantic Forest	PR	Londrina	-23.2	-51.1667	Agriculture	620	Cfa	1622	20.7	Oxisol	0 - 10	24.897	https://doi.org/10.1016/j.agee.2019.05.006
Da Luz et al.,2019	Atlantic Forest	PR	Londrina	-23.2	-51.1667	Agriculture	620	Cfa	1622	20.7	Oxisol	0 - 10	41	https://doi.org/10.1016/j.agee.2019.05.006
Da Luz et al.,2019	Atlantic Forest	PR	Londrina	-23.2	-51.1667	Agriculture	620	Cfa	1622	20.7	Oxisol	0 - 10	22.755	https://doi.org/10.1016/j.agee.2019.05.006
Da Luz et al.,2019	Atlantic Forest	PR	São Jorge do Ivaí	-23.3167	-52.2333	Grassland	600	Cfa	1329	20	Oxisol	0 - 10	9.072	https://doi.org/10.1016/j.agee.2019.05.006
Da Luz et al.,2019	Atlantic Forest	PR	São Jorge do Ivaí	-23.3167	-52.2333	Agriculture	600	Cfa	1329	20	Oxisol	0 - 10	7.425	https://doi.org/10.1016/j.agee.2019.05.006
Da Luz et al.,2019	Atlantic Forest	PR	São Jorge do Ivaí	-23.3167	-52.2333	Agriculture	600	Cfa	1329	20	Oxisol	0 - 10	8.424	https://doi.org/10.1016/j.agee.2019.05.006
Da Luz et al.,2019	Atlantic Forest	PR	Santo Inácio	-22.75	-51.8333	Grassland	410	Cfa	1500	20	Entisol	0 - 10	10.744	https://doi.org/10.1016/j.agee.2019.05.006
Da Luz et al.,2019	Atlantic Forest	PR	Santo Inácio	-22.75	-51.8333	Agriculture	410	Cfa	1500	20	Entisol	0 - 10	8.778	https://doi.org/10.1016/j.agee.2019.05.006
Da Luz et al.,2019	Atlantic Forest	PR	Londrina	-23.2	-51.1667	Grassland	620	Cfa	1622	20.7	Oxisol	0 - 20	53.668	https://doi.org/10.1016/j.agee.2019.05.006
Da Luz et al.,2019	Atlantic Forest	PR	Londrina	-23.2	-51.1667	Agriculture	620	Cfa	1622	20.7	Oxisol	0 - 20	46.022	https://doi.org/10.1016/j.agee.2019.05.006
Da Luz et al.,2019	Atlantic Forest	PR	Londrina	-23.2	-51.1667	Agriculture	620	Cfa	1622	20.7	Oxisol	0 - 20	60.221	https://doi.org/10.1016/j.agee.2019.05.006
Da Luz et al.,2019	Atlantic Forest	PR	Londrina	-23.2	-51.1667	Agriculture	620	Cfa	1622	20.7	Oxisol	0 - 20	45.615	https://doi.org/10.1016/j.agee.2019.05.006
Da Luz et al.,2019	Atlantic Forest	PR	São Jorge do Ivaí	-23.3167	-52.2333	Grassland	600	Cfa	1329	20	Oxisol	0 - 20	17.508	https://doi.org/10.1016/j.agee.2019.05.006
Da Luz et al.,2019	Atlantic Forest	PR	Santo Inácio	-22.75	-51.8333	Agriculture	410	Cfa	1500	20	Entisol	0 - 20	17.059	https://doi.org/10.1016/j.agee.2019.05.006
Da Luz et al.,2019	Atlantic Forest	PR	Londrina	-23.2	-51.1667	Grassland	620	Cfa	1622	20.7	Oxisol	0 - 30	72.871	https://doi.org/10.1016/j.agee.2019.05.006
Da Luz et al.,2019	Atlantic Forest	PR	Londrina	-23.2	-51.1667	Agriculture	620	Cfa	1622	20.7	Oxisol	0 - 30	68.554	https://doi.org/10.1016/j.agee.2019.05.006
Da Luz et al.,2019	Atlantic Forest	PR	Londrina	-23.2	-51.1667	Agriculture	620	Cfa	1622	20.7	Oxisol	0 - 30	76.67	https://doi.org/10.1016/j.agee.2019.05.006
Da Luz et al.,2019	Atlantic Forest	PR	Londrina	-23.2	-51.1667	Agriculture	620	Cfa	1622	20.7	Oxisol	0 - 30	66.697	https://doi.org/10.1016/j.agee.2019.05.006
Damian et al.,2021a	Atlantic Forest	SP	Nova Odessa	-22.791	-47.3327	Grassland	550	Cwa	1262	20.2	Oxisol	0 - 30	71.59	https://doi.org/10.1016/j.catena.2021.105238
Damian et al.,2021a	Atlantic Forest	SP	Nova Odessa	-22.791	-47.3327	Agriculture	550	Cwa	1262	20.2	Oxisol	0 - 30	76.45	https://doi.org/10.1016/j.catena.2021.105238
Damian et al.,2021a	Atlantic Forest	SP	Nova Odessa	-22.791	-47.3327	Agriculture	550	Cwa	1262	20.2	Oxisol	0 - 30	76.08	https://doi.org/10.1016/j.catena.2021.105238
Denardin et al.,2014	Atlantic Forest	SC	Chapecó	-26.9902	-52.7078	Agriculture	670	Cfa	2039	18.5	Inceptisol	0 - 10	25.03	https://www.scielo.br/j/cflo/a/HSf7n5KjJ49pHtjkC58WQSL/abstract/?lang=pt
Denardin et al.,2014	Atlantic Forest	SC	Chapecó	-26.9902	-52.7078	Agriculture	670	Cfa	2039	18.5	Inceptisol	0 - 10	15.27	https://www.scielo.br/j/cflo/a/HSf7n5KjJ49pHtjkC58WQSL/abstract/?lang=pt
Denardin et al.,2014	Atlantic Forest	SC	Chapecó	-26.9902	-52.7078	Agriculture	670	Cfa	2039	18.5	Inceptisol	0 - 20	47.74	https://www.scielo.br/j/cflo/a/HSf7n5KjJ49pHtjkC58WQSL/abstract/?lang=pt
Denardin et al.,2014	Atlantic Forest	SC	Chapecó	-26.9902	-52.7078	Agriculture	670	Cfa	2039	18.5	Inceptisol	0 - 20	27.16	https://www.scielo.br/j/cflo/a/HSf7n5KjJ49pHtjkC58WQSL/abstract/?lang=pt
Denardin et al.,2014	Atlantic Forest	SC	Chapecó	-26.9902	-52.7078	Agriculture	670	Cfa	2039	18.5	Inceptisol	0 - 30	65.01	https://www.scielo.br/j/cflo/a/HSf7n5KjJ49pHtjkC58WQSL/abstract/?lang=pt
Denardin et al.,2014	Atlantic Forest	SC	Chapecó	-26.9902	-52.7078	Agriculture	670	Cfa	2039	18.5	Inceptisol	0 - 30	38.01	https://www.scielo.br/j/cflo/a/HSf7n5KjJ49pHtjkC58WQSL/abstract/?lang=pt
Dias et al.,2007	Atlantic Forest	SP	Jaguariúna	-22.6833	-47	Agriculture	570	Cfa	1343.24	20.0139	Oxisol	0 - 10	24	https://doi.org/10.1590/S0100-06832007000400011
Dias et al.,2007	Atlantic Forest	SP	Jaguariúna	-22.6833	-47	Agriculture	570	Cfa	1343.24	20.0139	Oxisol	0 - 10	28	https://doi.org/10.1590/S0100-06832007000400011
Dias et al.,2007	Atlantic Forest	SP	Jaguariúna	-22.6833	-47	Agriculture	570	Cfa	1343.24	20.0139	Oxisol	0 - 10	29	https://doi.org/10.1590/S0100-06832007000400011
Dias et al.,2007	Atlantic Forest	SP	Jaguariúna	-22.6833	-47	Agriculture	570	Cfa	1343.24	20.0139	Oxisol	0 - 10	32	https://doi.org/10.1590/S0100-06832007000400011
Dias et al.,2007	Atlantic Forest	SP	Jaguariúna	-22.6833	-47	Agriculture	570	Cfa	1343.24	20.0139	Oxisol	0 - 10	42	https://doi.org/10.1590/S0100-06832007000400011
Dias et al.,2007	Atlantic Forest	SP	Jaguariúna	-22.6833	-47	Agriculture	570	Cfa	1343.24	20.0139	Oxisol	0 - 20	49	https://doi.org/10.1590/S0100-06832007000400011
Dias et al.,2007	Atlantic Forest	SP	Jaguariúna	-22.6833	-47	Agriculture	570	Cfa	1343.24	20.0139	Oxisol	0 - 20	52	https://doi.org/10.1590/S0100-06832007000400011
Dias et al.,2007	Atlantic Forest	SP	Jaguariúna	-22.6833	-47	Agriculture	570	Cfa	1343.24	20.0139	Oxisol	0 - 20	59	https://doi.org/10.1590/S0100-06832007000400011
Dias et al.,2007	Atlantic Forest	SP	Jaguariúna	-22.6833	-47	Agriculture	570	Cfa	1343.24	20.0139	Oxisol	0 - 20	69	https://doi.org/10.1590/S0100-06832007000400011
Dias et al.,2007	Atlantic Forest	SP	Jaguariúna	-22.6833	-47	Agriculture	570	Cfa	1343.24	20.0139	Oxisol	0 - 20	77	https://doi.org/10.1590/S0100-06832007000400011
Dias et al.,2007	Atlantic Forest	SP	Jaguariúna	-22.6833	-47	Agriculture	570	Cfa	1343.24	20.0139	Oxisol	0 - 30	63.25	https://doi.org/10.1590/S0100-06832007000400011
Dias et al.,2007	Atlantic Forest	SP	Jaguariúna	-22.6833	-47	Agriculture	570	Cfa	1343.24	20.0139	Oxisol	0 - 30	73.75	https://doi.org/10.1590/S0100-06832007000400011
Dias et al.,2007	Atlantic Forest	SP	Jaguariúna	-22.6833	-47	Agriculture	570	Cfa	1343.24	20.0139	Oxisol	0 - 30	74.75	https://doi.org/10.1590/S0100-06832007000400011
Dias et al.,2007	Atlantic Forest	SP	Jaguariúna	-22.6833	-47	Agriculture	570	Cfa	1343.24	20.0139	Oxisol	0 - 30	85.5	https://doi.org/10.1590/S0100-06832007000400011
Dias et al.,2007	Atlantic Forest	SP	Jaguariúna	-22.6833	-47	Agriculture	570	Cfa	1343.24	20.0139	Oxisol	0 - 30	95.75	https://doi.org/10.1590/S0100-06832007000400011
Dieckow et al.,2009	Atlantic Forest	MS	Dourados	-22.2333	-54.8167	Agriculture	430	Cwa	1635	23	Oxisol	0 - 10	20.44	https://doi.org/10.1111/j.1365-2389.2008.01101.x
Dieckow et al.,2009	Atlantic Forest	MS	Dourados	-22.2333	-54.8167	Agriculture	430	Cwa	1635	23	Oxisol	0 - 10	20.88	https://doi.org/10.1111/j.1365-2389.2008.01101.x
Dieckow et al.,2009	Atlantic Forest	RS	Santo Ângelo	-28.2667	-54.2167	Agriculture	300	Cfa	1850	19.5	Oxisol	0 - 10	28.39	https://doi.org/10.1111/j.1365-2389.2008.01101.x
Dieckow et al.,2009	Atlantic Forest	RS	Santo Ângelo	-28.2667	-54.2167	Agriculture	300	Cfa	1850	19.5	Oxisol	0 - 10	31.08	https://doi.org/10.1111/j.1365-2389.2008.01101.x
Dieckow et al.,2009	Atlantic Forest	MS	Dourados	-22.2333	-54.8167	Agriculture	430	Cwa	1635	23	Oxisol	0 - 20	41.43	https://doi.org/10.1111/j.1365-2389.2008.01101.x
Dieckow et al.,2009	Atlantic Forest	MS	Dourados	-22.2333	-54.8167	Agriculture	430	Cwa	1635	23	Oxisol	0 - 20	41.24	https://doi.org/10.1111/j.1365-2389.2008.01101.x
Dieckow et al.,2009	Atlantic Forest	RS	Santo Ângelo	-28.2667	-54.2167	Agriculture	300	Cfa	1850	19.5	Oxisol	0 - 20	50.57	https://doi.org/10.1111/j.1365-2389.2008.01101.x
Dieckow et al.,2009	Atlantic Forest	RS	Santo Ângelo	-28.2667	-54.2167	Agriculture	300	Cfa	1850	19.5	Oxisol	0 - 20	54.29	https://doi.org/10.1111/j.1365-2389.2008.01101.x
Dortzbach et al.,2017	Atlantic Forest	SC	Urubici	-28.009	-49.5883	Agriculture	1144	Cfb	1706.93	13.4561	Inceptisol	0 - 10	15.71	https://www.redalyc.org/pdf/4457/445752269011.pdf
Dortzbach et al.,2017	Atlantic Forest	SC	São Joaquim	-26.7288	-49.5883	Agriculture	1325	Cfb	1740.34	14.0125	Inceptisol	0 - 10	18.92	https://www.redalyc.org/pdf/4457/445752269011.pdf
Dortzbach et al.,2017	Atlantic Forest	SC	Campos Novos	-27.4	-51.2167	Agriculture	1128	Cfb	1703.57	16.4428	Oxisol	0 - 10	12.91	https://www.redalyc.org/pdf/4457/445752269011.pdf
Dortzbach et al.,2017	Atlantic Forest	SC	Água Doce	-26.992	-51.5537	Agriculture	1260	Cfb	1724.24	15.3105	Oxisol	0 - 10	15.46	https://www.redalyc.org/pdf/4457/445752269011.pdf
Dortzbach et al.,2017	Atlantic Forest	SC	Urubici	-28.009	-49.5883	Agriculture	1144	Cfb	1706.93	13.4561	Inceptisol	0 - 20	33.79	https://www.redalyc.org/pdf/4457/445752269011.pdf
Dortzbach et al.,2017	Atlantic Forest	SC	São Joaquim	-26.7288	-49.5883	Agriculture	1325	Cfb	1740.34	14.0125	Inceptisol	0 - 20	41.07	https://www.redalyc.org/pdf/4457/445752269011.pdf
Dortzbach et al.,2017	Atlantic Forest	SC	Campos Novos	-27.4	-51.2167	Agriculture	1128	Cfb	1703.57	16.4428	Oxisol	0 - 20	28.71	https://www.redalyc.org/pdf/4457/445752269011.pdf
Dortzbach et al.,2017	Atlantic Forest	SC	Água Doce	-26.992	-51.5537	Agriculture	1260	Cfb	1724.24	15.3105	Oxisol	0 - 20	34.57	https://www.redalyc.org/pdf/4457/445752269011.pdf
De Oliveira Ferreira et al.,2016	Atlantic Forest	RS	Santa Rosa	-27.8667	-54.4667	Agriculture	330	Cfa	1725	20.8	Oxisol	0 - 30	51.6	http://dx.doi.org/10.1016/j.agee.2016.05.016
De Oliveira Ferreira et al.,2016	Atlantic Forest	RS	Palmeira das Missões	-27.8833	-53.3	Agriculture	639	Cfa	1625	19.6	Oxisol	0 - 30	57.4	http://dx.doi.org/10.1016/j.agee.2016.05.016
De Oliveira Ferreira et al.,2016	Atlantic Forest	RS	Palmeira das Missões	-27.8833	-53.3	Agriculture	639	Cfa	1625	19.6	Oxisol	0 - 30	59.3	http://dx.doi.org/10.1016/j.agee.2016.05.016
De Oliveira Ferreira et al.,2016	Atlantic Forest	RS	Lagoa Vermelha	-28.3667	-51.8333	Agriculture	840	Cfa	1735	16.8	Oxisol	0 - 30	89.9	http://dx.doi.org/10.1016/j.agee.2016.05.016
De Oliveira Ferreira et al.,2016	Atlantic Forest	RS	Cruz Alta	-28.6333	-53.6	Agriculture	452	Cfa	1729	17.2	Oxisol	0 - 30	73	http://dx.doi.org/10.1016/j.agee.2016.05.016
De Oliveira Ferreira et al.,2016	Atlantic Forest	RS	Fortaleza dos Valos	-28.7833	-53.2167	Agriculture	406	Cfa	1727	19.3	Oxisol	0 - 30	55.8	http://dx.doi.org/10.1016/j.agee.2016.05.016
De Oliveira Ferreira et al.,2016	Atlantic Forest	RS	Santa Rosa	-27.8667	-54.4667	Agriculture	330	Cfa	1725	20.8	Oxisol	0 - 100	99.7	http://dx.doi.org/10.1016/j.agee.2016.05.016
De Oliveira Ferreira et al.,2016	Atlantic Forest	RS	Palmeira das Missões	-27.8833	-53.3	Agriculture	639	Cfa	1625	19.6	Oxisol	0 - 100	139.4	http://dx.doi.org/10.1016/j.agee.2016.05.016
De Oliveira Ferreira et al.,2016	Atlantic Forest	RS	Palmeira das Missões	-27.8833	-53.3	Agriculture	639	Cfa	1625	19.6	Oxisol	0 - 100	143.4	http://dx.doi.org/10.1016/j.agee.2016.05.016
De Oliveira Ferreira et al.,2016	Atlantic Forest	RS	Lagoa Vermelha	-28.3667	-51.8333	Agriculture	840	Cfa	1735	16.8	Oxisol	0 - 100	225.4	http://dx.doi.org/10.1016/j.agee.2016.05.016
De Oliveira Ferreira et al.,2016	Atlantic Forest	RS	Cruz Alta	-28.6333	-53.6	Agriculture	452	Cfa	1729	17.2	Oxisol	0 - 100	164.9	http://dx.doi.org/10.1016/j.agee.2016.05.016
De Oliveira Ferreira et al.,2016	Atlantic Forest	RS	Fortaleza dos Valos	-28.7833	-53.2167	Agriculture	406	Cfa	1727	19.3	Oxisol	0 - 100	133	http://dx.doi.org/10.1016/j.agee.2016.05.016
Ferreira et al.,2020b	Atlantic Forest	PR	Guaíra	-24.1756	-54.2269	Agriculture	269.054	Cfa	1600	16-28	Oxisol	0 - 10	14.93	https://doi.org/10.1016/j.still.2019.104533
Ferreira et al.,2020b	Atlantic Forest	PR	Guaíra	-24.1756	-54.2269	Agriculture	269.054	Cfa	1600	16-28	Oxisol	0 - 10	18.76	https://doi.org/10.1016/j.still.2019.104533
Ferreira et al.,2020b	Atlantic Forest	PR	Guaíra	-24.1756	-54.2269	Agriculture	269.054	Cfa	1600	16-28	Oxisol	0 - 10	22.44	https://doi.org/10.1016/j.still.2019.104533
Fidalski et al.,2015	Atlantic Forest		Pato Branco	-26.1211	-52.6603	Agriculture	730	Cfa	1957.21	18.1075	Oxisol	0 - 10	33.39	https://doi.org/10.1590/01000683rbcs20140428
Fidalski et al.,2015	Atlantic Forest		Pato Branco	-26.1211	-52.6603	Agriculture	730	Cfa	1957.21	18.1075	Oxisol	0 - 10	33.35	https://doi.org/10.1590/01000683rbcs20140428
Fidalski et al.,2015	Atlantic Forest		Pato Branco	-26.1211	-52.6603	Agriculture	730	Cfa	1957.21	18.1075	Oxisol	0 - 10	33.12	https://doi.org/10.1590/01000683rbcs20140428
Fidalski et al.,2015	Atlantic Forest		Pato Branco	-26.1211	-52.6603	Agriculture	730	Cfa	1957.21	18.1075	Oxisol	0 - 10	33.759	https://doi.org/10.1590/01000683rbcs20140428
Fidalski et al.,2015	Atlantic Forest		Pato Branco	-26.1211	-52.6603	Agriculture	730	Cfa	1957.21	18.1075	Oxisol	0 - 20	65.89	https://doi.org/10.1590/01000683rbcs20140428
Fidalski et al.,2015	Atlantic Forest		Pato Branco	-26.1211	-52.6603	Agriculture	730	Cfa	1957.21	18.1075	Oxisol	0 - 20	67.42	https://doi.org/10.1590/01000683rbcs20140428
Fidalski et al.,2015	Atlantic Forest		Pato Branco	-26.1211	-52.6603	Agriculture	730	Cfa	1957.21	18.1075	Oxisol	0 - 20	67.8	https://doi.org/10.1590/01000683rbcs20140428
Fidalski et al.,2015	Atlantic Forest		Pato Branco	-26.1211	-52.6603	Agriculture	730	Cfa	1957.21	18.1075	Oxisol	0 - 20	65.75	https://doi.org/10.1590/01000683rbcs20140428
Fidalski et al.,2022	Atlantic Forest	PR	Alto Paraná	-23.118	-52.192	Grassland	447	Cfa	1353	21.2	Ultisol	0 - 10	7.696	https://doi.org/10.36783/18069657rbcs20220006
Fidalski et al.,2022	Atlantic Forest	PR	Alto Paraná	-23.118	-52.192	Grassland	447	Cfa	1353	21.2	Ultisol	0 - 10	8.1	https://doi.org/10.36783/18069657rbcs20220006
Fidalski et al.,2022	Atlantic Forest	PR	Alto Paraná	-23.118	-52.192	Grassland	447	Cfa	1353	21.2	Ultisol	0 - 10	6.708	https://doi.org/10.36783/18069657rbcs20220006
Fidalski et al.,2022	Atlantic Forest	PR	Paranavaí	-22.969	-52.49	Grassland	410	Cfa	1347	21.5	Oxisol	0 - 10	12.616	https://doi.org/10.36783/18069657rbcs20220006
Fidalski et al.,2022	Atlantic Forest	PR	Paranavaí	-22.969	-52.49	Grassland	410	Cfa	1347	21.5	Oxisol	0 - 10	15.219	https://doi.org/10.36783/18069657rbcs20220006
Fidalski et al.,2022	Atlantic Forest	PR	Paranavaí	-22.969	-52.49	Grassland	410	Cfa	1347	21.5	Oxisol	0 - 10	13.439	https://doi.org/10.36783/18069657rbcs20220006
Fidalski et al.,2022	Atlantic Forest	PR	Nova Esperança	-23.008	-52.252	Grassland	479	Cfa	1368	21	Oxisol	0 - 10	12.834	https://doi.org/10.36783/18069657rbcs20220006
Fidalski et al.,2022	Atlantic Forest	PR	Nova Esperança	-23.008	-52.252	Grassland	479	Cfa	1368	21	Oxisol	0 - 10	15.555	https://doi.org/10.36783/18069657rbcs20220006
Fidalski et al.,2022	Atlantic Forest	PR	Nova Esperança	-23.008	-52.252	Grassland	479	Cfa	1368	21	Oxisol	0 - 10	13.612	https://doi.org/10.36783/18069657rbcs20220006
Fidalski et al.,2022	Atlantic Forest	PR	Alto Paraná	-23.118	-52.192	Grassland	447	Cfa	1353	21.2	Ultisol	0 - 20	13.468	https://doi.org/10.36783/18069657rbcs20220006
Fidalski et al.,2022	Atlantic Forest	PR	Alto Paraná	-23.118	-52.192	Grassland	447	Cfa	1353	21.2	Ultisol	0 - 20	14.016	https://doi.org/10.36783/18069657rbcs20220006
Fidalski et al.,2022	Atlantic Forest	PR	Alto Paraná	-23.118	-52.192	Grassland	447	Cfa	1353	21.2	Ultisol	0 - 20	11.854	https://doi.org/10.36783/18069657rbcs20220006
Fidalski et al.,2022	Atlantic Forest	PR	Paranavaí	-22.969	-52.49	Grassland	410	Cfa	1347	21.5	Oxisol	0 - 20	22.722	https://doi.org/10.36783/18069657rbcs20220006
Fidalski et al.,2022	Atlantic Forest	PR	Paranavaí	-22.969	-52.49	Grassland	410	Cfa	1347	21.5	Oxisol	0 - 20	25.662	https://doi.org/10.36783/18069657rbcs20220006
Fidalski et al.,2022	Atlantic Forest	PR	Paranavaí	-22.969	-52.49	Grassland	410	Cfa	1347	21.5	Oxisol	0 - 20	23.174	https://doi.org/10.36783/18069657rbcs20220006
Fidalski et al.,2022	Atlantic Forest	PR	Nova Esperança	-23.008	-52.252	Grassland	479	Cfa	1368	21	Oxisol	0 - 20	24.21	https://doi.org/10.36783/18069657rbcs20220006
Fidalski et al.,2022	Atlantic Forest	PR	Nova Esperança	-23.008	-52.252	Grassland	479	Cfa	1368	21	Oxisol	0 - 20	26.883	https://doi.org/10.36783/18069657rbcs20220006
Fidalski et al.,2022	Atlantic Forest	PR	Nova Esperança	-23.008	-52.252	Grassland	479	Cfa	1368	21	Oxisol	0 - 20	24.868	https://doi.org/10.36783/18069657rbcs20220006
Franchini et al.,2007	Atlantic Forest	PR	Londrina	-23.1833	-51.1833	Agriculture	620	cfa	1651	20.9	Oxisol	0 - 10	18.9	https://doi.org/10.1016/j.still.2005.12.010
Franchini et al.,2007	Atlantic Forest	PR	Londrina	-23.1833	-51.1833	Agriculture	620	cfa	1651	20.9	Oxisol	0 - 10	18	https://doi.org/10.1016/j.still.2005.12.010
Franchini et al.,2007	Atlantic Forest	PR	Londrina	-23.1833	-51.1833	Agriculture	620	cfa	1651	20.9	Oxisol	0 - 10	19.7	https://doi.org/10.1016/j.still.2005.12.010
Franchini et al.,2007	Atlantic Forest	PR	Londrina	-23.1833	-51.1833	Agriculture	620	cfa	1651	20.9	Oxisol	0 - 10	24.6	https://doi.org/10.1016/j.still.2005.12.010
Franchini et al.,2007	Atlantic Forest	PR	Londrina	-23.1833	-51.1833	Agriculture	620	cfa	1651	20.9	Oxisol	0 - 10	23.1	https://doi.org/10.1016/j.still.2005.12.010
Franchini et al.,2007	Atlantic Forest	PR	Londrina	-23.1833	-51.1833	Agriculture	620	cfa	1651	20.9	Oxisol	0 - 10	23.2	https://doi.org/10.1016/j.still.2005.12.010
Franchini et al.,2007	Atlantic Forest	PR	Londrina	-23.1833	-51.1833	Agriculture	620	cfa	1651	20.9	Oxisol	0 - 20	40.5	https://doi.org/10.1016/j.still.2005.12.010
Franchini et al.,2007	Atlantic Forest	PR	Londrina	-23.1833	-51.1833	Agriculture	620	cfa	1651	20.9	Oxisol	0 - 20	39.2	https://doi.org/10.1016/j.still.2005.12.010
Franchini et al.,2007	Atlantic Forest	PR	Londrina	-23.1833	-51.1833	Agriculture	620	cfa	1651	20.9	Oxisol	0 - 20	41.3	https://doi.org/10.1016/j.still.2005.12.010
Franchini et al.,2007	Atlantic Forest	PR	Londrina	-23.1833	-51.1833	Agriculture	620	cfa	1651	20.9	Oxisol	0 - 20	46.3	https://doi.org/10.1016/j.still.2005.12.010
Franchini et al.,2007	Atlantic Forest	PR	Londrina	-23.1833	-51.1833	Agriculture	620	cfa	1651	20.9	Oxisol	0 - 20	44.9	https://doi.org/10.1016/j.still.2005.12.010
Franchini et al.,2007	Atlantic Forest	PR	Londrina	-23.1833	-51.1833	Agriculture	620	cfa	1651	20.9	Oxisol	0 - 20	43.5	https://doi.org/10.1016/j.still.2005.12.010
Franchini et al.,2007	Atlantic Forest	PR	Londrina	-23.1833	-51.1833	Agriculture	620	cfa	1651	20.9	Oxisol	0 - 30	63.45	https://doi.org/10.1016/j.still.2005.12.010
Franchini et al.,2007	Atlantic Forest	PR	Londrina	-23.1833	-51.1833	Agriculture	620	cfa	1651	20.9	Oxisol	0 - 30	60.875	https://doi.org/10.1016/j.still.2005.12.010
Franchini et al.,2007	Atlantic Forest	PR	Londrina	-23.1833	-51.1833	Agriculture	620	cfa	1651	20.9	Oxisol	0 - 30	63.8675	https://doi.org/10.1016/j.still.2005.12.010
Franchini et al.,2007	Atlantic Forest	PR	Londrina	-23.1833	-51.1833	Agriculture	620	cfa	1651	20.9	Oxisol	0 - 30	67.6	https://doi.org/10.1016/j.still.2005.12.010
Franchini et al.,2007	Atlantic Forest	PR	Londrina	-23.1833	-51.1833	Agriculture	620	cfa	1651	20.9	Oxisol	0 - 30	66.65	https://doi.org/10.1016/j.still.2005.12.010
Franchini et al.,2007	Atlantic Forest	PR	Londrina	-23.1833	-51.1833	Agriculture	620	cfa	1651	20.9	Oxisol	0 - 30	63.525	https://doi.org/10.1016/j.still.2005.12.010
Oliveira et al.,2022	Atlantic Forest	PR	Santa Tereza do Oeste	-25.0081	-53.5849	Agriculture	756	Cfa	1800	19.1	Oxisol	0 - 10	25.46	https://doi.org/10.1016/j.still.2022.105358
Oliveira et al.,2022	Atlantic Forest	PR	Santa Tereza do Oeste	-25.0081	-53.5849	Agriculture	756	Cfa	1800	19.1	Oxisol	0 - 10	28.51	https://doi.org/10.1016/j.still.2022.105358
Oliveira et al.,2022	Atlantic Forest	PR	Santa Tereza do Oeste	-25.0081	-53.5849	Agriculture	756	Cfa	1800	19.1	Oxisol	0 - 10	26.82	https://doi.org/10.1016/j.still.2022.105358
Oliveira et al.,2022	Atlantic Forest	PR	Santa Tereza do Oeste	-25.0081	-53.5849	Agriculture	756	Cfa	1800	19.1	Oxisol	0 - 20	47.78	https://doi.org/10.1016/j.still.2022.105358
Oliveira et al.,2022	Atlantic Forest	PR	Santa Tereza do Oeste	-25.0081	-53.5849	Agriculture	756	Cfa	1800	19.1	Oxisol	0 - 20	53.67	https://doi.org/10.1016/j.still.2022.105358
Oliveira et al.,2022	Atlantic Forest	PR	Santa Tereza do Oeste	-25.0081	-53.5849	Agriculture	756	Cfa	1800	19.1	Oxisol	0 - 20	51.95	https://doi.org/10.1016/j.still.2022.105358
Franco et al.,2015	Atlantic Forest	SP	Valparaíso	-21.2467	-50.7844	Grassland	425	Aw	1240	23.4	Ultisol	0 - 10	16.226	http://dx.doi.org/10.1016/j.scitotenv.2015.02.025
Franco et al.,2015	Atlantic Forest	SP	Valparaíso	-21.2467	-50.7844	Agriculture	425	Aw	1240	23.4	Ultisol	0 - 10	13.431	http://dx.doi.org/10.1016/j.scitotenv.2015.02.025
Franco et al.,2015	Atlantic Forest	SP	Ipaussu	-23.0856	-49.6311	Grassland	630	Cwa	1470	21.7	Oxisol	0 - 10	38.22	http://dx.doi.org/10.1016/j.scitotenv.2015.02.025
Franco et al.,2015	Atlantic Forest	SP	Ipaussu	-23.0856	-49.6311	Agriculture	630	Cwa	1470	21.7	Oxisol	0 - 10	20.223	http://dx.doi.org/10.1016/j.scitotenv.2015.02.025
Franco et al.,2015	Atlantic Forest	SP	Valparaíso	-21.2467	-50.7844	Grassland	425	Aw	1240	23.4	Ultisol	0 - 20	28.956	http://dx.doi.org/10.1016/j.scitotenv.2015.02.025
Franco et al.,2015	Atlantic Forest	SP	Valparaíso	-21.2467	-50.7844	Agriculture	425	Aw	1240	23.4	Ultisol	0 - 20	26.202	http://dx.doi.org/10.1016/j.scitotenv.2015.02.025
Franco et al.,2015	Atlantic Forest	SP	Ipaussu	-23.0856	-49.6311	Grassland	630	Cwa	1470	21.7	Oxisol	0 - 20	66.648	http://dx.doi.org/10.1016/j.scitotenv.2015.02.025
Franco et al.,2015	Atlantic Forest	SP	Ipaussu	-23.0856	-49.6311	Agriculture	630	Cwa	1470	21.7	Oxisol	0 - 20	39.727	http://dx.doi.org/10.1016/j.scitotenv.2015.02.025
Franco et al.,2015	Atlantic Forest	SP	Valparaíso	-21.2467	-50.7844	Grassland	425	Aw	1240	23.4	Ultisol	0 - 30	39.531	http://dx.doi.org/10.1016/j.scitotenv.2015.02.025
Franco et al.,2015	Atlantic Forest	SP	Valparaíso	-21.2467	-50.7844	Agriculture	425	Aw	1240	23.4	Ultisol	0 - 30	37.242	http://dx.doi.org/10.1016/j.scitotenv.2015.02.025
Franco et al.,2015	Atlantic Forest	SP	Ipaussu	-23.0856	-49.6311	Grassland	630	Cwa	1470	21.7	Oxisol	0 - 30	85.6	http://dx.doi.org/10.1016/j.scitotenv.2015.02.025
Franco et al.,2015	Atlantic Forest	SP	Ipaussu	-23.0856	-49.6311	Agriculture	630	Cwa	1470	21.7	Oxisol	0 - 30	57.853	http://dx.doi.org/10.1016/j.scitotenv.2015.02.025
Frazão et al.,2014	Atlantic Forest	BA	Taperoá	-13.45	-39.0833	Agriculture	156.682	Aw	2000	25.3	Oxisol	0 - 10	14.6	http://dx.doi.org/10.1016/j.biombioe.2014.01.031
Frazão et al.,2014	Atlantic Forest	BA	Taperoá	-13.45	-39.0833	Agriculture	156.682	Aw	2000	25.3	Oxisol	0 - 10	27.8	http://dx.doi.org/10.1016/j.biombioe.2014.01.031
Frazão et al.,2014	Atlantic Forest	BA	Taperoá	-13.45	-39.0833	Agriculture	156.682	Aw	2000	25.3	Oxisol	0 - 20	28.4	http://dx.doi.org/10.1016/j.biombioe.2014.01.031
Frazão et al.,2014	Atlantic Forest	BA	Taperoá	-13.45	-39.0833	Agriculture	156.682	Aw	2000	25.3	Oxisol	0 - 20	49.6	http://dx.doi.org/10.1016/j.biombioe.2014.01.031
Frazão et al.,2014	Atlantic Forest	BA	Taperoá	-13.45	-39.0833	Agriculture	156.682	Aw	2000	25.3	Oxisol	0 - 30	34.3	http://dx.doi.org/10.1016/j.biombioe.2014.01.031
Frazão et al.,2014	Atlantic Forest	BA	Taperoá	-13.45	-39.0833	Agriculture	156.682	Aw	2000	25.3	Oxisol	0 - 30	61.1	http://dx.doi.org/10.1016/j.biombioe.2014.01.031
Freitas et al.,2017	Atlantic Forest		Dourados	-22.2333	-54.8167	Grassland	452	Cwa	1500	22	Oxisol	0 - 10	15.45	https://doi.org/10.1590/18069657rbcs20160218
Freitas et al.,2017	Atlantic Forest		Dourados	-22.2333	-54.8167	Agriculture	452	Cwa	1500	22	Oxisol	0 - 10	14.19	https://doi.org/10.1590/18069657rbcs20160218
Freitas et al.,2017	Atlantic Forest		Dourados	-22.2333	-54.8167	Agriculture	452	Cwa	1500	22	Oxisol	0 - 10	13.42	https://doi.org/10.1590/18069657rbcs20160218
Freitas et al.,2017	Atlantic Forest		Dourados	-22.2333	-54.8167	Agriculture	452	Cwa	1500	22	Oxisol	0 - 10	16.13	https://doi.org/10.1590/18069657rbcs20160218
Freixo et al.,2002	Atlantic Forest	RS	Passo Fundo	-28.25	-52.4	Agriculture	694	cfa	1746	19.4	Oxisol	0 - 10	25	http://dx.doi.org/10.1016/S0167-1987(01)00262-8
Freixo et al.,2002	Atlantic Forest	RS	Passo Fundo	-28.25	-52.4	Agriculture	694	cfa	1746	19.4	Oxisol	0 - 10	25.1	http://dx.doi.org/10.1016/S0167-1987(01)00262-8
Freixo et al.,2002	Atlantic Forest	RS	Passo Fundo	-28.25	-52.4	Agriculture	694	cfa	1746	19.4	Oxisol	0 - 10	21.2	http://dx.doi.org/10.1016/S0167-1987(01)00262-8
Freixo et al.,2002	Atlantic Forest	RS	Passo Fundo	-28.25	-52.4	Agriculture	694	cfa	1746	19.4	Oxisol	0 - 10	21	http://dx.doi.org/10.1016/S0167-1987(01)00262-8
Freixo et al.,2002	Atlantic Forest	RS	Passo Fundo	-28.25	-52.4	Agriculture	694	cfa	1746	19.4	Oxisol	0 - 20	48	http://dx.doi.org/10.1016/S0167-1987(01)00262-8
Freixo et al.,2002	Atlantic Forest	RS	Passo Fundo	-28.25	-52.4	Agriculture	694	cfa	1746	19.4	Oxisol	0 - 20	46.7	http://dx.doi.org/10.1016/S0167-1987(01)00262-8
Freixo et al.,2002	Atlantic Forest	RS	Passo Fundo	-28.25	-52.4	Agriculture	694	cfa	1746	19.4	Oxisol	0 - 20	48.8	http://dx.doi.org/10.1016/S0167-1987(01)00262-8
Freixo et al.,2002	Atlantic Forest	RS	Passo Fundo	-28.25	-52.4	Agriculture	694	cfa	1746	19.4	Oxisol	0 - 20	44.8	http://dx.doi.org/10.1016/S0167-1987(01)00262-8
Freixo et al.,2002	Atlantic Forest	RS	Passo Fundo	-28.25	-52.4	Agriculture	694	cfa	1746	19.4	Oxisol	0 - 30	68.5	http://dx.doi.org/10.1016/S0167-1987(01)00262-8
Freixo et al.,2002	Atlantic Forest	RS	Passo Fundo	-28.25	-52.4	Agriculture	694	cfa	1746	19.4	Oxisol	0 - 30	66.7	http://dx.doi.org/10.1016/S0167-1987(01)00262-8
Freixo et al.,2002	Atlantic Forest	RS	Passo Fundo	-28.25	-52.4	Agriculture	694	cfa	1746	19.4	Oxisol	0 - 30	68.1	http://dx.doi.org/10.1016/S0167-1987(01)00262-8
Freixo et al.,2002	Atlantic Forest	RS	Passo Fundo	-28.25	-52.4	Agriculture	694	cfa	1746	19.4	Oxisol	0 - 30	65.4	http://dx.doi.org/10.1016/S0167-1987(01)00262-8
Guera et al.,2020	Atlantic Forest	PR	Castro	-24.8636	-49.9503	Agriculture	1020	Cfb	1087	16	Inceptisol	0 - 30	75	http://dx.doi.org/10.1590/1678-4324-solo-2020190520
Guera et al.,2020	Atlantic Forest	PR	Castro	-24.8636	-49.9503	Agriculture	1020	Cfb	1087	16	Inceptisol	0 - 30	81	http://dx.doi.org/10.1590/1678-4324-solo-2020190520
Guera et al.,2020	Atlantic Forest	PR	Castro	-24.8636	-49.9503	Agriculture	1020	Cfb	1087	16	Inceptisol	0 - 30	89	http://dx.doi.org/10.1590/1678-4324-solo-2020190520
Guera et al.,2020	Atlantic Forest	PR	Castro	-24.8636	-49.9503	Agriculture	1020	Cfb	1087	16	Inceptisol	0 - 30	92	http://dx.doi.org/10.1590/1678-4324-solo-2020190520
Guimarães et al.,2008	Atlantic Forest	PR	Bela Vista do Paraíso	-22.95	-51.1833	Agriculture	483.328	Cfa	1403.67	21.0058	Oxisol	0 - 20	55.282	DOI: 10.1097/SS.0b013e31817739fb
Guimarães et al.,2008	Atlantic Forest	PR	Bela Vista do Paraíso	-22.95	-51.1833	Agriculture	483.328	Cfa	1403.67	21.0058	Oxisol	0 - 20	55.08	DOI: 10.1097/SS.0b013e31817739fb
Hickmann & Costa,2012	Atlantic Forest	MG	Coimbra	-20.75	-42.85	Agriculture	700	Cwa	1400	19.5	Ultisol	0 - 10	16.64	https://doi.org/10.1590/S1415-43662012001000004
Hickmann & Costa,2012	Atlantic Forest	MG	Coimbra	-20.75	-42.85	Agriculture	700	Cwa	1400	19.5	Ultisol	0 - 10	13.08	https://doi.org/10.1590/S1415-43662012001000004
Hickmann & Costa,2012	Atlantic Forest	MG	Coimbra	-20.75	-42.85	Agriculture	700	Cwa	1400	19.5	Ultisol	0 - 10	14.14	https://doi.org/10.1590/S1415-43662012001000004
Hickmann & Costa,2012	Atlantic Forest	MG	Coimbra	-20.75	-42.85	Agriculture	700	Cwa	1400	19.5	Ultisol	0 - 10	14.99	https://doi.org/10.1590/S1415-43662012001000004
Hickmann & Costa,2012	Atlantic Forest	MG	Coimbra	-20.75	-42.85	Agriculture	700	Cwa	1400	19.5	Ultisol	0 - 20	23.38	https://doi.org/10.1590/S1415-43662012001000004
Hickmann & Costa,2012	Atlantic Forest	MG	Coimbra	-20.75	-42.85	Agriculture	700	Cwa	1400	19.5	Ultisol	0 - 20	19.34	https://doi.org/10.1590/S1415-43662012001000004
Hickmann & Costa,2012	Atlantic Forest	MG	Coimbra	-20.75	-42.85	Agriculture	700	Cwa	1400	19.5	Ultisol	0 - 20	20.99	https://doi.org/10.1590/S1415-43662012001000004
Hickmann & Costa,2012	Atlantic Forest	MG	Coimbra	-20.75	-42.85	Agriculture	700	Cwa	1400	19.5	Ultisol	0 - 20	21	https://doi.org/10.1590/S1415-43662012001000004
Hickmann & Costa,2012	Atlantic Forest	MG	Coimbra	-20.75	-42.85	Agriculture	700	Cwa	1400	19.5	Ultisol	0 - 30	27.5725	https://doi.org/10.1590/S1415-43662012001000004
Hickmann & Costa,2012	Atlantic Forest	MG	Coimbra	-20.75	-42.85	Agriculture	700	Cwa	1400	19.5	Ultisol	0 - 30	23.1275	https://doi.org/10.1590/S1415-43662012001000004
Hickmann & Costa,2012	Atlantic Forest	MG	Coimbra	-20.75	-42.85	Agriculture	700	Cwa	1400	19.5	Ultisol	0 - 30	25.28	https://doi.org/10.1590/S1415-43662012001000004
Hickmann & Costa,2012	Atlantic Forest	MG	Coimbra	-20.75	-42.85	Agriculture	700	Cwa	1400	19.5	Ultisol	0 - 30	24.8625	https://doi.org/10.1590/S1415-43662012001000004
Kuneski et al.,2023	Atlantic Forest	SC	Ituporanga	-27.4144	-49.6025	Agriculture	475	Cfa	1400	18	Inceptisol	0 - 10	25.98	https://www.mdpi.com/2311-7524/9/7/822#
Kuneski et al.,2023	Atlantic Forest	SC	Ituporanga	-27.4144	-49.6025	Agriculture	475	Cfa	1400	18	Inceptisol	0 - 10	25.99	https://www.mdpi.com/2311-7524/9/7/822#
Kuneski et al.,2023	Atlantic Forest	SC	Ituporanga	-27.4144	-49.6025	Agriculture	475	Cfa	1400	18	Inceptisol	0 - 10	38.98	https://www.mdpi.com/2311-7524/9/7/822#
Kuneski et al.,2023	Atlantic Forest	SC	Ituporanga	-27.4144	-49.6025	Agriculture	475	Cfa	1400	18	Inceptisol	0 - 10	34.42	https://www.mdpi.com/2311-7524/9/7/822#
Kuneski et al.,2023	Atlantic Forest	SC	Ituporanga	-27.4144	-49.6025	Agriculture	475	Cfa	1400	18	Inceptisol	0 - 10	39.68	https://www.mdpi.com/2311-7524/9/7/822#
Kuneski et al.,2023	Atlantic Forest	SC	Ituporanga	-27.4144	-49.6025	Agriculture	475	Cfa	1400	18	Inceptisol	0 - 10	25.64	https://www.mdpi.com/2311-7524/9/7/822#
Kuneski et al.,2023	Atlantic Forest	SC	Ituporanga	-27.4144	-49.6025	Agriculture	475	Cfa	1400	18	Inceptisol	0 - 30	57.61	https://www.mdpi.com/2311-7524/9/7/822#
Kuneski et al.,2023	Atlantic Forest	SC	Ituporanga	-27.4144	-49.6025	Agriculture	475	Cfa	1400	18	Inceptisol	0 - 30	70.25	https://www.mdpi.com/2311-7524/9/7/822#
Kuneski et al.,2023	Atlantic Forest	SC	Ituporanga	-27.4144	-49.6025	Agriculture	475	Cfa	1400	18	Inceptisol	0 - 30	77.63	https://www.mdpi.com/2311-7524/9/7/822#
Kuneski et al.,2023	Atlantic Forest	SC	Ituporanga	-27.4144	-49.6025	Agriculture	475	Cfa	1400	18	Inceptisol	0 - 30	76.93	https://www.mdpi.com/2311-7524/9/7/822#
Kuneski et al.,2023	Atlantic Forest	SC	Ituporanga	-27.4144	-49.6025	Agriculture	475	Cfa	1400	18	Inceptisol	0 - 30	77.98	https://www.mdpi.com/2311-7524/9/7/822#
Kuneski et al.,2023	Atlantic Forest	SC	Ituporanga	-27.4144	-49.6025	Agriculture	475	Cfa	1400	18	Inceptisol	0 - 30	66.04	https://www.mdpi.com/2311-7524/9/7/822#
Kuneski et al.,2023	Atlantic Forest	SC	Ituporanga	-27.4144	-49.6025	Agriculture	475	Cfa	1400	18	Inceptisol	0 - 30	107.14	https://www.mdpi.com/2311-7524/9/7/822#
Leite et al.,2003	Atlantic Forest	MG	Coimbra	-20.75	-42.85	Agriculture	700	Cwb	1350	19	Ultisol	0 - 10	22	https://doi.org/10.1590/1678-992X-2018-0166
Leite et al.,2003	Atlantic Forest	MG	Coimbra	-20.75	-42.85	Agriculture	700	Cwb	1350	19	Ultisol	0 - 10	16.7	https://doi.org/10.1590/1678-992X-2018-0166
Leite et al.,2003	Atlantic Forest	MG	Coimbra	-20.75	-42.85	Agriculture	700	Cwb	1350	19	Ultisol	0 - 10	17.2	https://doi.org/10.1590/1678-992X-2018-0166
Leite et al.,2003	Atlantic Forest	MG	Coimbra	-20.75	-42.85	Agriculture	700	Cwb	1350	19	Ultisol	0 - 10	15.5	https://doi.org/10.1590/1678-992X-2018-0166
Carvalho Leite et al.,2004	Atlantic Forest	MG	Coimbra	-20.75	-42.85	Agriculture	700	Cwb	1340.23	19.0969	Ultisol	0 - 20	38.544	http://dx.doi.org/10.1016/j.geoderma.2003.09.010
Carvalho Leite et al.,2004	Atlantic Forest	MG	Coimbra	-20.75	-42.85	Agriculture	700	Cwb	1340.23	19.0969	Ultisol	0 - 20	31.232	http://dx.doi.org/10.1016/j.geoderma.2003.09.010
Carvalho Leite et al.,2004	Atlantic Forest	MG	Coimbra	-20.75	-42.85	Agriculture	700	Cwb	1340.23	19.0969	Ultisol	0 - 20	30.976	http://dx.doi.org/10.1016/j.geoderma.2003.09.010
Carvalho Leite et al.,2004	Atlantic Forest	MG	Coimbra	-20.75	-42.85	Agriculture	700	Cwb	1340.23	19.0969	Ultisol	0 - 20	31.248	http://dx.doi.org/10.1016/j.geoderma.2003.09.010
Lima et al.,2008	Atlantic Forest	MG	Belo oriente	-19.2333	-42	Agriculture	250	Aw	1163	25	Oxisol	0 - 20	25	https://doi.org/10.1590/S0100-06832008000300014
Lima et al.,2008	Atlantic Forest	MG	Belo oriente	-19.2333	-42	Agriculture	250	Aw	1163	25	Oxisol	0 - 20	40	https://doi.org/10.1590/S0100-06832008000300014
Lima et al.,2008	Atlantic Forest	MG	Virginópolis	-18.7	-42.6833	Agriculture	850	Aw	1153	22	Oxisol	0 - 20	56	https://doi.org/10.1590/S0100-06832008000300014
Lima et al.,2008	Atlantic Forest	MG	Virginópolis	-18.7	-42.6833	Agriculture	850	Aw	1153	22	Oxisol	0 - 20	67	https://doi.org/10.1590/S0100-06832008000300014
Lira Junior et al.,2020	Atlantic Forest	PE	Itambé	-7.44694	-35.2408	Grassland	100	As	1200	25	Ultisol	0 - 20	8.2	https://doi.org/10.1016/j.catena.2020.104508
Lira Junior et al.,2020	Atlantic Forest	PE	Itambé	-7.44694	-35.2408	Agriculture	100	As	1200	25	Ultisol	0 - 20	7.67	https://doi.org/10.1016/j.catena.2020.104508
Lira Junior et al.,2020	Atlantic Forest	PE	Itambé	-7.44694	-35.2408	Agriculture	100	As	1200	25	Ultisol	0 - 20	7.89	https://doi.org/10.1016/j.catena.2020.104508
Lira Junior et al.,2020	Atlantic Forest	PE	Itambé	-7.44694	-35.2408	Agriculture	100	As	1200	25	Ultisol	0 - 20	8	https://doi.org/10.1016/j.catena.2020.104508
Lira Junior et al.,2020	Atlantic Forest	PE	Itambé	-7.44694	-35.2408	Agriculture	100	As	1200	25	Ultisol	0 - 20	8	https://doi.org/10.1016/j.catena.2020.104508
Lira Junior et al.,2020	Atlantic Forest	PE	Itambé	-7.44694	-35.2408	Agriculture	100	As	1200	25	Ultisol	0 - 20	9	https://doi.org/10.1016/j.catena.2020.104508
Lira Junior et al.,2020	Atlantic Forest	PE	Itambé	-7.44694	-35.2408	Agriculture	100	As	1200	25	Ultisol	0 - 20	8	https://doi.org/10.1016/j.catena.2020.104508
Lira Junior et al.,2020	Atlantic Forest	PE	Itambé	-7.44694	-35.2408	Grassland	100	As	1200	25	Ultisol	0 - 20	9.97	https://doi.org/10.1016/j.catena.2020.104508
Lira Junior et al.,2020	Atlantic Forest	PE	Itambé	-7.44694	-35.2408	Agriculture	100	As	1200	25	Ultisol	0 - 20	14.8	https://doi.org/10.1016/j.catena.2020.104508
Lira Junior et al.,2020	Atlantic Forest	PE	Itambé	-7.44694	-35.2408	Agriculture	100	As	1200	25	Ultisol	0 - 20	13.48	https://doi.org/10.1016/j.catena.2020.104508
Lira Junior et al.,2020	Atlantic Forest	PE	Itambé	-7.44694	-35.2408	Agriculture	100	As	1200	25	Ultisol	0 - 20	11.62	https://doi.org/10.1016/j.catena.2020.104508
Lira Junior et al.,2020	Atlantic Forest	PE	Itambé	-7.44694	-35.2408	Agriculture	100	As	1200	25	Ultisol	0 - 20	15.57	https://doi.org/10.1016/j.catena.2020.104508
Lira Junior et al.,2020	Atlantic Forest	PE	Itambé	-7.44694	-35.2408	Agriculture	100	As	1200	25	Ultisol	0 - 20	15.24	https://doi.org/10.1016/j.catena.2020.104508
Lira Junior et al.,2020	Atlantic Forest	PE	Itambé	-7.44694	-35.2408	Agriculture	100	As	1200	25	Ultisol	0 - 20	10.85	https://doi.org/10.1016/j.catena.2020.104508
Locatelli et al.,2020	Atlantic Forest	SC	Curitibanos	-27.2734	-50.5033	Agriculture	1050	Cfb	1500	16.1	Inceptisol	0 - 10	19.21	https://doi.org/10.5424/sjar/2020183-16255
Locatelli et al.,2020	Atlantic Forest	SC	Curitibanos	-27.2734	-50.5033	Agriculture	1050	Cfb	1500	16.1	Inceptisol	0 - 10	18.74	https://doi.org/10.5424/sjar/2020183-16255
Locatelli et al.,2020	Atlantic Forest	SC	Curitibanos	-27.2734	-50.5033	Agriculture	1050	Cfb	1500	16.1	Inceptisol	0 - 10	20.86	https://doi.org/10.5424/sjar/2020183-16255
Locatelli et al.,2020	Atlantic Forest	SC	Curitibanos	-27.2734	-50.5033	Agriculture	1050	Cfb	1500	16.1	Inceptisol	0 - 10	18.08	https://doi.org/10.5424/sjar/2020183-16255
Locatelli et al.,2020	Atlantic Forest	SC	Curitibanos	-27.2734	-50.5033	Agriculture	1050	Cfb	1500	16.1	Inceptisol	0 - 10	18.5	https://doi.org/10.5424/sjar/2020183-16255
Locatelli et al.,2020	Atlantic Forest	SC	Curitibanos	-27.2734	-50.5033	Agriculture	1050	Cfb	1500	16.1	Inceptisol	0 - 10	19.43	https://doi.org/10.5424/sjar/2020183-16255
Locatelli et al.,2020	Atlantic Forest	SC	Curitibanos	-27.2734	-50.5033	Agriculture	1050	Cfb	1500	16.1	Inceptisol	0 - 10	18.75	https://doi.org/10.5424/sjar/2020183-16255
Locatelli et al.,2020	Atlantic Forest	SC	Curitibanos	-27.2734	-50.5033	Agriculture	1050	Cfb	1500	16.1	Inceptisol	0 - 10	18.65	https://doi.org/10.5424/sjar/2020183-16255
Locatelli et al.,2020	Atlantic Forest	SC	Curitibanos	-27.2734	-50.5033	Agriculture	1050	Cfb	1500	16.1	Inceptisol	0 - 10	18.71	https://doi.org/10.5424/sjar/2020183-16255
Locatelli et al.,2020	Atlantic Forest	SC	Curitibanos	-27.2734	-50.5033	Agriculture	1050	Cfb	1500	16.1	Inceptisol	0 - 20	40.43	https://doi.org/10.5424/sjar/2020183-16255
Locatelli et al.,2020	Atlantic Forest	SC	Curitibanos	-27.2734	-50.5033	Agriculture	1050	Cfb	1500	16.1	Inceptisol	0 - 20	39.54	https://doi.org/10.5424/sjar/2020183-16255
Locatelli et al.,2020	Atlantic Forest	SC	Curitibanos	-27.2734	-50.5033	Agriculture	1050	Cfb	1500	16.1	Inceptisol	0 - 20	42.01	https://doi.org/10.5424/sjar/2020183-16255
Locatelli et al.,2020	Atlantic Forest	SC	Curitibanos	-27.2734	-50.5033	Agriculture	1050	Cfb	1500	16.1	Inceptisol	0 - 20	37.2	https://doi.org/10.5424/sjar/2020183-16255
Locatelli et al.,2020	Atlantic Forest	SC	Curitibanos	-27.2734	-50.5033	Agriculture	1050	Cfb	1500	16.1	Inceptisol	0 - 20	38.02	https://doi.org/10.5424/sjar/2020183-16255
Locatelli et al.,2020	Atlantic Forest	SC	Curitibanos	-27.2734	-50.5033	Agriculture	1050	Cfb	1500	16.1	Inceptisol	0 - 20	39.83	https://doi.org/10.5424/sjar/2020183-16255
Locatelli et al.,2020	Atlantic Forest	SC	Curitibanos	-27.2734	-50.5033	Agriculture	1050	Cfb	1500	16.1	Inceptisol	0 - 20	37.99	https://doi.org/10.5424/sjar/2020183-16255
Locatelli et al.,2020	Atlantic Forest	SC	Curitibanos	-27.2734	-50.5033	Agriculture	1050	Cfb	1500	16.1	Inceptisol	0 - 20	39.71	https://doi.org/10.5424/sjar/2020183-16255
Locatelli et al.,2020	Atlantic Forest	SC	Curitibanos	-27.2734	-50.5033	Agriculture	1050	Cfb	1500	16.1	Inceptisol	0 - 20	39.06	https://doi.org/10.5424/sjar/2020183-16255
Locatelli et al.,2020	Atlantic Forest	SC	Curitibanos	-27.2734	-50.5033	Agriculture	1050	Cfb	1500	16.1	Inceptisol	0 - 30	58.46	https://doi.org/10.5424/sjar/2020183-16255
Locatelli et al.,2020	Atlantic Forest	SC	Curitibanos	-27.2734	-50.5033	Agriculture	1050	Cfb	1500	16.1	Inceptisol	0 - 30	56.99	https://doi.org/10.5424/sjar/2020183-16255
Locatelli et al.,2020	Atlantic Forest	SC	Curitibanos	-27.2734	-50.5033	Agriculture	1050	Cfb	1500	16.1	Inceptisol	0 - 30	59.94	https://doi.org/10.5424/sjar/2020183-16255
Locatelli et al.,2020	Atlantic Forest	SC	Curitibanos	-27.2734	-50.5033	Agriculture	1050	Cfb	1500	16.1	Inceptisol	0 - 30	56.03	https://doi.org/10.5424/sjar/2020183-16255
Locatelli et al.,2020	Atlantic Forest	SC	Curitibanos	-27.2734	-50.5033	Agriculture	1050	Cfb	1500	16.1	Inceptisol	0 - 30	56.75	https://doi.org/10.5424/sjar/2020183-16255
Locatelli et al.,2020	Atlantic Forest	SC	Curitibanos	-27.2734	-50.5033	Agriculture	1050	Cfb	1500	16.1	Inceptisol	0 - 30	59.02	https://doi.org/10.5424/sjar/2020183-16255
Locatelli et al.,2020	Atlantic Forest	SC	Curitibanos	-27.2734	-50.5033	Agriculture	1050	Cfb	1500	16.1	Inceptisol	0 - 30	56.07	https://doi.org/10.5424/sjar/2020183-16255
Locatelli et al.,2020	Atlantic Forest	SC	Curitibanos	-27.2734	-50.5033	Agriculture	1050	Cfb	1500	16.1	Inceptisol	0 - 30	58.01	https://doi.org/10.5424/sjar/2020183-16255
Locatelli et al.,2020	Atlantic Forest	SC	Curitibanos	-27.2734	-50.5033	Agriculture	1050	Cfb	1500	16.1	Inceptisol	0 - 30	58.74	https://doi.org/10.5424/sjar/2020183-16255
Loss et al.,2014	Atlantic Forest	ES	Santa Teresa	-19.8761	-40.7657	Agriculture	605.874	Aw	1500	21	Oxisol	0 - 10	19.355	https://doi.org/10.5424/sjar/2020183-16255
Loss et al.,2014	Atlantic Forest	ES	Santa Teresa	-19.8761	-40.7657	Grassland	605.874	Aw	1500	21	Oxisol	0 - 10	19.545	https://www.researchgate.net/publication/289312531
Loss et al.,2014	Atlantic Forest	ES	Santa Teresa	-19.8761	-40.7657	Agriculture	605.874	Aw	1500	21	Oxisol	0 - 10	18.92	https://www.researchgate.net/publication/289312531
Loss et al.,2014	Atlantic Forest	ES	Santa Teresa	-19.8761	-40.7657	Agriculture	605.874	Aw	1500	21	Oxisol	0 - 20	35.435	https://www.researchgate.net/publication/289312531
Loss et al.,2014	Atlantic Forest	ES	Santa Teresa	-19.8761	-40.7657	Grassland	605.874	Aw	1500	21	Oxisol	0 - 20	39.831	https://www.researchgate.net/publication/289312531
Loss et al.,2014	Atlantic Forest	ES	Santa Teresa	-19.8761	-40.7657	Agriculture	605.874	Aw	1500	21	Oxisol	0 - 20	35.86	https://www.researchgate.net/publication/289312531
Loss et al.,2016	Atlantic Forest	PR	Marmeleiro	-26.2454	-53.1735	Agriculture	758	Cfa	2079	17.9	Alfisol	0 - 10	35.64	http://dx.doi.org/10.4067/S0718-34292016000100004
Loss et al.,2016	Atlantic Forest	PR	Marmeleiro	-26.2454	-53.1735	Agriculture	758	Cfa	2079	17.9	Alfisol	0 - 10	23.14	http://dx.doi.org/10.4067/S0718-34292016000100004
Loss et al.,2016	Atlantic Forest	PR	Marmeleiro	-26.2454	-53.1735	Agriculture	758	Cfa	2079	17.9	Alfisol	0 - 10	35.67	http://dx.doi.org/10.4067/S0718-34292016000100004
Loss et al.,2016	Atlantic Forest	PR	Marmeleiro	-26.2454	-53.1735	Agriculture	758	Cfa	2079	17.9	Alfisol	0 - 20	58.33	http://dx.doi.org/10.4067/S0718-34292016000100004
Loss et al.,2016	Atlantic Forest	PR	Marmeleiro	-26.2454	-53.1735	Agriculture	758	Cfa	2079	17.9	Alfisol	0 - 20	43.9	http://dx.doi.org/10.4067/S0718-34292016000100004
Loss et al.,2016	Atlantic Forest	PR	Marmeleiro	-26.2454	-53.1735	Agriculture	758	Cfa	2079	17.9	Alfisol	0 - 20	62.35	http://dx.doi.org/10.4067/S0718-34292016000100004
Machado et al.,2001	Atlantic Forest	PR	Londrina	-23.456	-51.148	Agriculture	570.244	Cfb	1574.71	20.2783	Oxisol	0 - 10	18.7	http://dx.doi.org/10.1007/978-94-017-2172-1_12
Machado et al.,2001	Atlantic Forest	PR	Londrina	-23.456	-51.148	Agriculture	570.244	Cfb	1574.71	20.2783	Oxisol	0 - 10	25.2	http://dx.doi.org/10.1007/978-94-017-2172-1_12
Machado et al.,2001	Atlantic Forest	RS	Passo Fundo	-28.264	-52.459	Agriculture	612.248	Cfb	1921.29	17.1789	Oxisol	0 - 10	21.2	http://dx.doi.org/10.1007/978-94-017-2172-1_12
Machado et al.,2001	Atlantic Forest	RS	Passo Fundo	-28.264	-52.459	Agriculture	612.248	Cfb	1921.29	17.1789	Oxisol	0 - 10	25	http://dx.doi.org/10.1007/978-94-017-2172-1_12
Machado et al.,2001	Atlantic Forest	PR	Londrina	-23.456	-51.148	Agriculture	570.244	Cfb	1574.71	20.2783	Oxisol	0 - 20	37.3	http://dx.doi.org/10.1007/978-94-017-2172-1_12
Machado et al.,2001	Atlantic Forest	PR	Londrina	-23.456	-51.148	Agriculture	570.244	Cfb	1574.71	20.2783	Oxisol	0 - 20	42.5	http://dx.doi.org/10.1007/978-94-017-2172-1_12
Machado et al.,2001	Atlantic Forest	RS	Passo Fundo	-28.264	-52.459	Agriculture	612.248	Cfb	1921.29	17.1789	Oxisol	0 - 20	48.8	http://dx.doi.org/10.1007/978-94-017-2172-1_12
Machado et al.,2001	Atlantic Forest	RS	Passo Fundo	-28.264	-52.459	Agriculture	612.248	Cfb	1921.29	17.1789	Oxisol	0 - 20	48	http://dx.doi.org/10.1007/978-94-017-2172-1_12
Machado et al.,2001	Atlantic Forest	PR	Londrina	-23.456	-51.148	Agriculture	570.244	Cfb	1574.71	20.2783	Oxisol	0 - 30	54.1	http://dx.doi.org/10.1007/978-94-017-2172-1_12
Machado et al.,2001	Atlantic Forest	PR	Londrina	-23.456	-51.148	Agriculture	570.244	Cfb	1574.71	20.2783	Oxisol	0 - 30	53.7	http://dx.doi.org/10.1007/978-94-017-2172-1_12
Machado et al.,2001	Atlantic Forest	RS	Passo Fundo	-28.264	-52.459	Agriculture	612.248	Cfb	1921.29	17.1789	Oxisol	0 - 30	68.1	http://dx.doi.org/10.1007/978-94-017-2172-1_12
Machado et al.,2001	Atlantic Forest	RS	Passo Fundo	-28.264	-52.459	Agriculture	612.248	Cfb	1921.29	17.1789	Oxisol	0 - 30	68.5	http://dx.doi.org/10.1007/978-94-017-2172-1_12
Machado et al.,2009	Atlantic Forest	PR	Carambeí	-24.8575	-50.2597	Agriculture	1220	Cfb	1560	17.6	Oxisol	0 - 10	20.3	http://dx.doi.org/10.1590/1676-0611-BN-2018-0618
Machado et al.,2009	Atlantic Forest	PR	Carambeí	-24.8575	-50.2597	Agriculture	1220	Cfb	1560	17.6	Oxisol	0 - 20	38	http://dx.doi.org/10.1590/1676-0611-BN-2018-0618
Machado et al.,2009	Atlantic Forest	SC	Campo Belo do Sul	-27.8893	-50.6509	Agriculture	897.983	Cfb	1741.59	20	Oxisol	0 - 20	66.726	http://dx.doi.org/10.1590/1676-0611-BN-2018-0618
Machado et al.,2009	Atlantic Forest	SC	Campo Belo do Sul	-27.8688	-50.6529	Grassland	897.983	Cfb	1741.59	20	Oxisol	0 - 20	77.52	http://dx.doi.org/10.1590/1676-0611-BN-2018-0618
Machado et al.,2009	Atlantic Forest	SC	Campo Belo do Sul	-27.8893	-50.6509	Agriculture	897.983	Cfb	1741.59	20	Oxisol	0 - 20	73.932	http://dx.doi.org/10.1590/1676-0611-BN-2018-0618
Machado et al.,2009	Atlantic Forest	SC	Campo Belo do Sul	-27.8688	-50.6529	Agriculture	897.983	Cfb	1741.59	20	Oxisol	0 - 20	72.316	http://dx.doi.org/10.1590/1676-0611-BN-2018-0618
Machado et al.,2009	Atlantic Forest	SC	Lages	-27.7958	-50.6011	Agriculture	986.791	Cfb	1684.69	20	Inceptisol	0 - 20	80.982	http://dx.doi.org/10.1590/1676-0611-BN-2018-0618
Machado et al.,2009	Atlantic Forest	SC	Lages	-27.7978	-50.6	Grassland	986.791	Cfb	1684.69	20	Inceptisol	0 - 20	92.34	http://dx.doi.org/10.1590/1676-0611-BN-2018-0618
Machado et al.,2009	Atlantic Forest	SC	Lages	-27.7958	-50.6011	Agriculture	986.791	Cfb	1684.69	20	Inceptisol	0 - 20	80.598	http://dx.doi.org/10.1590/1676-0611-BN-2018-0618
Machado et al.,2009	Atlantic Forest	SC	Lages	-27.7978	-50.5999	Agriculture	986.791	Cfb	1684.69	20	Inceptisol	0 - 20	80.194	http://dx.doi.org/10.1590/1676-0611-BN-2018-0618
Martíni et al.,2024	Atlantic Forest	SP	Ribeirão Preto	-21.2029	-47.8758	Agriculture	608	Aw	1454	21.6	Oxisol	0 - 10	34.2	https://doi.org/10.1002/ldr.4988
Martíni et al.,2024	Atlantic Forest	SP	Ribeirão Preto	-21.2029	-47.8758	Agriculture	608	Aw	1454	21.6	Oxisol	0 - 10	32.13	https://doi.org/10.1002/ldr.4988
Martíni et al.,2024	Atlantic Forest	SP	Ribeirão Preto	-21.2029	-47.8758	Agriculture	608	Aw	1454	21.6	Oxisol	0 - 10	33.9	https://doi.org/10.1002/ldr.4988
Martíni et al.,2024	Atlantic Forest	SP	Ribeirão Preto	-21.2029	-47.8758	Agriculture	608	Aw	1454	21.6	Oxisol	0 - 10	26.62	https://doi.org/10.1002/ldr.4988
Martíni et al.,2024	Atlantic Forest	SP	Ribeirão Preto	-21.2029	-47.8758	Agriculture	608	Aw	1454	21.6	Oxisol	0 - 10	24	https://doi.org/10.1002/ldr.4988
Martíni et al.,2024	Atlantic Forest	SP	Ribeirão Preto	-21.2029	-47.8758	Agriculture	608	Aw	1454	21.6	Oxisol	0 - 20	56.33	https://doi.org/10.1002/ldr.4988
Martíni et al.,2024	Atlantic Forest	SP	Ribeirão Preto	-21.2029	-47.8758	Agriculture	608	Aw	1454	21.6	Oxisol	0 - 20	55.94	https://doi.org/10.1002/ldr.4988
Martíni et al.,2024	Atlantic Forest	SP	Ribeirão Preto	-21.2029	-47.8758	Agriculture	608	Aw	1454	21.6	Oxisol	0 - 20	52.36	https://doi.org/10.1002/ldr.4988
Martíni et al.,2024	Atlantic Forest	SP	Ribeirão Preto	-21.2029	-47.8758	Agriculture	608	Aw	1454	21.6	Oxisol	0 - 20	47.6	https://doi.org/10.1002/ldr.4988
Martíni et al.,2024	Atlantic Forest	SP	Ribeirão Preto	-21.2029	-47.8758	Agriculture	608	Aw	1454	21.6	Oxisol	0 - 30	85.49	https://doi.org/10.1002/ldr.4988
Martíni et al.,2024	Atlantic Forest	SP	Ribeirão Preto	-21.2029	-47.8758	Agriculture	608	Aw	1454	21.6	Oxisol	0 - 30	85.1	https://doi.org/10.1002/ldr.4988
Martíni et al.,2024	Atlantic Forest	SP	Ribeirão Preto	-21.2029	-47.8758	Agriculture	608	Aw	1454	21.6	Oxisol	0 - 30	81.52	https://doi.org/10.1002/ldr.4988
Martíni et al.,2024	Atlantic Forest	SP	Ribeirão Preto	-21.2029	-47.8758	Agriculture	608	Aw	1454	21.6	Oxisol	0 - 30	76.76	https://doi.org/10.1002/ldr.4988
Martins et al.,2020	Atlantic Forest	MS	Iguatemi	-23.6842	-54.5536	Agriculture	350.876	Cfa	1707.64	21.578	Oxisol	0 - 10	7.04	https://doi.org/10.32404/rean.v7i4.5351
Martins et al.,2020	Atlantic Forest	MS	Iguatemi	-23.6842	-54.5536	Agriculture	350.876	Cfa	1707.64	21.578	Oxisol	0 - 10	14.2	https://doi.org/10.32404/rean.v7i4.5351
Martins et al.,2020	Atlantic Forest	MS	Iguatemi	-23.6842	-54.5536	Agriculture	350.876	Cfa	1707.64	21.578	Oxisol	0 - 10	10.42	https://doi.org/10.32404/rean.v7i4.5351
Martins et al.,2020	Atlantic Forest	MS	Iguatemi	-23.6842	-54.5536	Agriculture	350.876	Cfa	1707.64	21.578	Oxisol	0 - 20	25.82	https://doi.org/10.32404/rean.v7i4.5351
Martins et al.,2020	Atlantic Forest	MS	Iguatemi	-23.6842	-54.5536	Agriculture	350.876	Cfa	1707.64	21.578	Oxisol	0 - 20	19.8	https://doi.org/10.32404/rean.v7i4.5351
Martins Ribeiro et al.,2023	Atlantic Forest	MG	Curvelo	-18.7478	-44.4482	Grassland	682	Aw	1064	23	Oxisol	0 - 20	39.45	https://doi.org/10.36783/18069657rbcs20220140
Martins Ribeiro et al.,2023	Atlantic Forest	MG	Curvelo	-18.7478	-44.4482	Agriculture	682	Aw	1064	23	Oxisol	0 - 20	47.36	https://doi.org/10.36783/18069657rbcs20220140
Martins Ribeiro et al.,2023	Atlantic Forest	MG	Curvelo	-18.7478	-44.4482	Grassland	682	Aw	1064	23	Oxisol	0 - 20	51.62	https://doi.org/10.36783/18069657rbcs20220140
Martins Ribeiro et al.,2023	Atlantic Forest	MG	Curvelo	-18.7478	-44.4482	Grassland	682	Aw	1064	23	Oxisol	0 - 20	43.04	https://doi.org/10.36783/18069657rbcs20220140
Martins Ribeiro et al.,2023	Atlantic Forest	MG	Curvelo	-18.7478	-44.4482	Agriculture	682	Aw	1064	23	Oxisol	0 - 20	48.14	https://doi.org/10.36783/18069657rbcs20220140
Martins Ribeiro et al.,2023	Atlantic Forest	MG	Curvelo	-18.7478	-44.4482	Grassland	682	Aw	1064	23	Oxisol	0 - 20	53.71	https://doi.org/10.36783/18069657rbcs20220140
Matos et al.,2020	Atlantic Forest	Rj	Sapucaia	-21.991	-42.914	Grassland	800	Cwb	1451	24.5	Ultisol	0 - 10	41.58	https://doi.org/10.3390/su12229752
Matos et al.,2020	Atlantic Forest	Rj	Sapucaia	-21.991	-42.914	Agriculture	800	Cwb	1451	24.5	Ultisol	0 - 10	44.8	https://doi.org/10.3390/su12229752
Matos et al.,2020	Atlantic Forest	Rj	Sapucaia	-21.991	-42.914	Agriculture	800	Cwb	1451	24.5	Ultisol	0 - 10	37.95	https://doi.org/10.3390/su12229752
Matos et al.,2020	Atlantic Forest	Rj	Sapucaia	-21.991	-42.914	Agriculture	800	Cwb	1451	24.5	Ultisol	0 - 10	39.6	https://doi.org/10.3390/su12229752
Matos et al.,2023	Atlantic Forest	RJ	Sapucaia	-21.995	-42.9144	Grassland	800	Cwb	1451	24.5	Ultisol	0 - 10	48.4465	http://dx.doi.org/10.36783/18069657rbcs20220095
Matos et al.,2023	Atlantic Forest	RJ	Sapucaia	-21.995	-42.9144	Agriculture	800	Cwb	1451	24.5	Ultisol	0 - 10	41.4405	http://dx.doi.org/10.36783/18069657rbcs20220095
Matos et al.,2023	Atlantic Forest	RJ	Sapucaia	-21.995	-42.9144	Agriculture	800	Cwb	1451	24.5	Ultisol	0 - 10	40.904	http://dx.doi.org/10.36783/18069657rbcs20220095
Matos et al.,2023	Atlantic Forest	RJ	Sapucaia	-21.995	-42.9144	Agriculture	800	Cwb	1451	24.5	Ultisol	0 - 10	44.388	http://dx.doi.org/10.36783/18069657rbcs20220095
Matos et al.,2023	Atlantic Forest	RJ	Sapucaia	-21.995	-42.9144	Agriculture	800	Cwb	1451	24.5	Ultisol	0 - 20	80.6025	http://dx.doi.org/10.36783/18069657rbcs20220095
Matos et al.,2023	Atlantic Forest	RJ	Sapucaia	-21.995	-42.9144	Agriculture	800	Cwb	1451	24.5	Ultisol	0 - 20	79.404	http://dx.doi.org/10.36783/18069657rbcs20220095
Matos et al.,2023	Atlantic Forest	RJ	Sapucaia	-21.995	-42.9144	Agriculture	800	Cwb	1451	24.5	Ultisol	0 - 20	84.246	http://dx.doi.org/10.36783/18069657rbcs20220095
Mattei et al.,2020	Atlantic Forest	PR	Marechal Cândido Rondon	-24.5328	-54.0044	Agriculture	420	Cfa	1500	19	Oxisol	0 - 10	14.7	https://periodicosonline.uems.br/index.php/agrineo/article/download/4526/3789
Mattei et al.,2020	Atlantic Forest	PR	Marechal Cândido Rondon	-24.5328	-54.0044	Agriculture	420	Cfa	1500	19	Oxisol	0 - 10	13.6	https://periodicosonline.uems.br/index.php/agrineo/article/download/4526/3789
Mattei et al.,2020	Atlantic Forest	PR	Marechal Cândido Rondon	-24.5328	-54.0044	Agriculture	420	Cfa	1500	19	Oxisol	0 - 20	29.8	https://periodicosonline.uems.br/index.php/agrineo/article/download/4526/3789
Mattei et al.,2020	Atlantic Forest	PR	Marechal Cândido Rondon	-24.5328	-54.0044	Agriculture	420	Cfa	1500	19	Oxisol	0 - 20	27.3	https://periodicosonline.uems.br/index.php/agrineo/article/download/4526/3789
Ribeiro Mauri et al.,2024	Atlantic Forest	ES	Santa Maria de Jetibá	-20.0254	-40.6828	Agriculture	901	Aw	1278	18.2	Inceptisol	0 - 10	27.44	https://doi.org/10.1155/2024/8682240
Ribeiro Mauri et al.,2024	Atlantic Forest	ES	Santa Maria de Jetibá	-20.137	-40.882	Agriculture	901	Aw	1278	18.2	Inceptisol	0 - 10	26.54	https://doi.org/10.1155/2024/8682240
Ribeiro Mauri et al.,2024	Atlantic Forest	ES	Santa Maria de Jetibá	-20.1386	-40.9058	Agriculture	901	Aw	1278	18.2	Oxisol	0 - 10	22.06	https://doi.org/10.1155/2024/8682240
Ribeiro Mauri et al.,2024	Atlantic Forest	ES	Santa Maria de Jetibá	-20.1368	-40.9045	Agriculture	901	Aw	1278	18.2	Oxisol	0 - 10	33	https://doi.org/10.1155/2024/8682240
Ribeiro Mauri et al.,2024	Atlantic Forest	ES	Santa Maria de Jetibá	-20.1019	-40.7774	Agriculture	901	Aw	1278	18.2	Oxisol	0 - 10	21.7	https://doi.org/10.1155/2024/8682240
Ribeiro Mauri et al.,2024	Atlantic Forest	ES	Santa Maria de Jetibá	-20.1042	-40.775	Agriculture	901	Aw	1278	18.2	Oxisol	0 - 10	32.82	https://doi.org/10.1155/2024/8682240
Ribeiro Mauri et al.,2024	Atlantic Forest	ES	Santa Maria de Jetibá	-20.0254	-40.6828	Agriculture	901	Aw	1278	18.2	Inceptisol	0 - 10	23.58	https://doi.org/10.1155/2024/8682240
Ribeiro Mauri et al.,2024	Atlantic Forest	ES	Santa Maria de Jetibá	-20.137	-40.882	Agriculture	901	Aw	1278	18.2	Inceptisol	0 - 10	21.35	https://doi.org/10.1155/2024/8682240
Ribeiro Mauri et al.,2024	Atlantic Forest	ES	Santa Maria de Jetibá	-20.1386	-40.9058	Agriculture	901	Aw	1278	18.2	Oxisol	0 - 10	22.62	https://doi.org/10.1155/2024/8682240
Ribeiro Mauri et al.,2024	Atlantic Forest	ES	Santa Maria de Jetibá	-20.1368	-40.9045	Agriculture	901	Aw	1278	18.2	Oxisol	0 - 10	31.55	https://doi.org/10.1155/2024/8682240
Ribeiro Mauri et al.,2024	Atlantic Forest	ES	Santa Maria de Jetibá	-20.1019	-40.7774	Agriculture	901	Aw	1278	18.2	Oxisol	0 - 10	21.03	https://doi.org/10.1155/2024/8682240
Ribeiro Mauri et al.,2024	Atlantic Forest	ES	Santa Maria de Jetibá	-20.1042	-40.775	Agriculture	901	Aw	1278	18.2	Oxisol	0 - 10	33.3	https://doi.org/10.1155/2024/8682240
Ribeiro Mauri et al.,2024	Atlantic Forest	ES	Santa Maria de Jetibá	-20.0254	-40.6828	Agriculture	901	Aw	1278	18.2	Inceptisol	0 - 20	51.04	https://doi.org/10.1155/2024/8682240
Ribeiro Mauri et al.,2024	Atlantic Forest	ES	Santa Maria de Jetibá	-20.137	-40.882	Agriculture	901	Aw	1278	18.2	Inceptisol	0 - 20	53.44	https://doi.org/10.1155/2024/8682240
Ribeiro Mauri et al.,2024	Atlantic Forest	ES	Santa Maria de Jetibá	-20.1386	-40.9058	Agriculture	901	Aw	1278	18.2	Oxisol	0 - 20	41.97	https://doi.org/10.1155/2024/8682240
Ribeiro Mauri et al.,2024	Atlantic Forest	ES	Santa Maria de Jetibá	-20.1368	-40.9045	Agriculture	901	Aw	1278	18.2	Oxisol	0 - 20	66	https://doi.org/10.1155/2024/8682240
Ribeiro Mauri et al.,2024	Atlantic Forest	ES	Santa Maria de Jetibá	-20.1019	-40.7774	Agriculture	901	Aw	1278	18.2	Oxisol	0 - 20	46.6	https://doi.org/10.1155/2024/8682240
Ribeiro Mauri et al.,2024	Atlantic Forest	ES	Santa Maria de Jetibá	-20.1042	-40.775	Agriculture	901	Aw	1278	18.2	Oxisol	0 - 20	74.43	https://doi.org/10.1155/2024/8682240
Ribeiro Mauri et al.,2024	Atlantic Forest	ES	Santa Maria de Jetibá	-20.0254	-40.6828	Agriculture	901	Aw	1278	18.2	Inceptisol	0 - 20	41.96	https://doi.org/10.1155/2024/8682240
Ribeiro Mauri et al.,2024	Atlantic Forest	ES	Santa Maria de Jetibá	-20.137	-40.882	Agriculture	901	Aw	1278	18.2	Inceptisol	0 - 20	38.24	https://doi.org/10.1155/2024/8682240
Ribeiro Mauri et al.,2024	Atlantic Forest	ES	Santa Maria de Jetibá	-20.1386	-40.9058	Agriculture	901	Aw	1278	18.2	Oxisol	0 - 20	44.29	https://doi.org/10.1155/2024/8682240
Ribeiro Mauri et al.,2024	Atlantic Forest	ES	Santa Maria de Jetibá	-20.1368	-40.9045	Agriculture	901	Aw	1278	18.2	Oxisol	0 - 20	66.17	https://doi.org/10.1155/2024/8682240
Ribeiro Mauri et al.,2024	Atlantic Forest	ES	Santa Maria de Jetibá	-20.1019	-40.7774	Agriculture	901	Aw	1278	18.2	Oxisol	0 - 20	42.06	https://doi.org/10.1155/2024/8682240
Ribeiro Mauri et al.,2024	Atlantic Forest	ES	Santa Maria de Jetibá	-20.1042	-40.775	Agriculture	901	Aw	1278	18.2	Oxisol	0 - 20	61.98	https://doi.org/10.1155/2024/8682240
Mello et al.,2014	Atlantic Forest	SP	Ipaussu	-23.0651	-49.6081	Agriculture	581.687	Cfa	1341	20.3	Oxisol	0 - 30	57.5	https://doi.org/10.1038/nclimate2239
Mello et al.,2014	Atlantic Forest	SP	Ipaussu	-23.0651	-49.6081	Grassland	581.687	Cfa	1341	20.3	Oxisol	0 - 30	73.4	https://doi.org/10.1038/nclimate2239
Mello et al.,2014	Atlantic Forest	SP	Ipaussu	-23.0651	-49.6081	Agriculture	581.687	Cfa	1341	20.3	Oxisol	0 - 30	62.9	https://doi.org/10.1038/nclimate2239
Mello et al.,2014	Atlantic Forest	SP	Ipaussu	-23.0651	-49.6081	Grassland	581.687	Cfa	1341	20.3	Oxisol	0 - 30	64.8	https://doi.org/10.1038/nclimate2239
Mello et al.,2014	Atlantic Forest	SP	Ipaussu	-23.0651	-49.6081	Agriculture	581.687	Cfa	1341	20.3	Oxisol	0 - 30	60.6	https://doi.org/10.1038/nclimate2239
Mello et al.,2014	Atlantic Forest	SP	Iacanga	-21.8909	-49.0396	Grassland	464.037	Cwa	1274	21.5	Entisol	0 - 30	33.2	https://doi.org/10.1038/nclimate2239
Mello et al.,2014	Atlantic Forest	SP	Iacanga	-21.8909	-49.0396	Agriculture	464.037	Cwa	1274	21.5	Entisol	0 - 30	31.1	https://doi.org/10.1038/nclimate2239
Mello et al.,2014	Atlantic Forest	SP	Iacanga	-21.8909	-49.0396	Agriculture	464.037	Cwa	1274	21.5	Entisol	0 - 30	29.3	https://doi.org/10.1038/nclimate2239
Mello et al.,2014	Atlantic Forest	SP	Anhembi	-22.8001	-48.1747	Agriculture	517.082	Cfa	1288	20.6	Entisol	0 - 30	36.9	https://doi.org/10.1038/nclimate2239
Mello et al.,2014	Atlantic Forest	SP	Anhembi	-22.8001	-48.1747	Grassland	517.082	Cfa	1288	20.6	Entisol	0 - 30	45.8	https://doi.org/10.1038/nclimate2239
Mello et al.,2014	Atlantic Forest	SP	Anhembi	-22.8001	-48.1747	Agriculture	517.082	Cfa	1288	20.6	Entisol	0 - 30	23.9	https://doi.org/10.1038/nclimate2239
Mello et al.,2014	Atlantic Forest	SP	Anhembi	-22.8001	-48.1747	Agriculture	517.082	Cfa	1288	20.6	Entisol	0 - 30	27.4	https://doi.org/10.1038/nclimate2239
Mello et al.,2014	Atlantic Forest	SP	Anhembi	-22.8001	-48.1747	Grassland	517.082	Cfa	1288	20.6	Entisol	0 - 30	24.1	https://doi.org/10.1038/nclimate2239
Mello et al.,2014	Atlantic Forest	SP	Anhembi	-22.8001	-48.1747	Agriculture	517.082	Cfa	1288	20.6	Entisol	0 - 30	37.8	https://doi.org/10.1038/nclimate2239
Mello et al.,2014	Atlantic Forest	SP	Anhembi	-22.8001	-48.1747	Grassland	517.082	Cfa	1288	20.6	Entisol	0 - 30	34.1	https://doi.org/10.1038/nclimate2239
Mello et al.,2014	Atlantic Forest	SP	Anhembi	-22.8001	-48.1747	Agriculture	517.082	Cfa	1288	20.6	Entisol	0 - 30	51	https://doi.org/10.1038/nclimate2239
Mello et al.,2014	Atlantic Forest	SP	Anhembi	-22.8001	-48.1747	Grassland	517.082	Cfa	1288	20.6	Entisol	0 - 30	50.9	https://doi.org/10.1038/nclimate2239
Mello et al.,2014	Atlantic Forest	SP	Anhembi	-22.8001	-48.1747	Agriculture	517.082	Cfa	1288	20.6	Entisol	0 - 30	34.5	https://doi.org/10.1038/nclimate2239
Mello et al.,2014	Atlantic Forest	SP	Anhembi	-22.8001	-48.1747	Grassland	517.082	Cfa	1288	20.6	Entisol	0 - 30	79.2	https://doi.org/10.1038/nclimate2239
Mello et al.,2014	Atlantic Forest	SP	Andradina	-20.8356	-51.3297	Agriculture	363.083	Aw	1228	22.7	Oxisol	0 - 30	26.8	https://doi.org/10.1038/nclimate2239
Mello et al.,2014	Atlantic Forest	SP	Andradina	-20.8356	-51.3297	Grassland	363.083	Aw	1228	22.7	Oxisol	0 - 30	34.6	https://doi.org/10.1038/nclimate2239
Mello et al.,2014	Atlantic Forest	SP	Andradina	-20.8356	-51.3297	Agriculture	363.083	Aw	1228	22.7	Oxisol	0 - 30	32.3	https://doi.org/10.1038/nclimate2239
Mello et al.,2014	Atlantic Forest	SP	Andradina	-20.8356	-51.3297	Grassland	363.083	Aw	1228	22.7	Oxisol	0 - 30	39.3	https://doi.org/10.1038/nclimate2239
Mello et al.,2014	Atlantic Forest	SP	Andradina	-20.8356	-51.3297	Agriculture	363.083	Aw	1228	22.7	Oxisol	0 - 30	27	https://doi.org/10.1038/nclimate2239
Mello et al.,2014	Atlantic Forest	SP	Andradina	-20.8356	-51.3297	Grassland	363.083	Aw	1228	22.7	Oxisol	0 - 30	30.7	https://doi.org/10.1038/nclimate2239
Mello et al.,2014	Atlantic Forest	SP	Andradina	-20.8356	-51.3297	Agriculture	363.083	Aw	1228	22.7	Oxisol	0 - 30	22.9	https://doi.org/10.1038/nclimate2239
Mello et al.,2014	Atlantic Forest	SP	Andradina	-20.8356	-51.3297	Grassland	363.083	Aw	1228	22.7	Oxisol	0 - 30	55	https://doi.org/10.1038/nclimate2239
Mello et al.,2014	Atlantic Forest	SP	Andradina	-20.8356	-51.3297	Agriculture	363.083	Aw	1228	22.7	Oxisol	0 - 30	26.8	https://doi.org/10.1038/nclimate2239
Mello et al.,2014	Atlantic Forest	SP	Andradina	-20.8356	-51.3297	Grassland	363.083	Aw	1228	22.7	Oxisol	0 - 30	28.5	https://doi.org/10.1038/nclimate2239
Mello et al.,2014	Atlantic Forest	SP	Araçatuba	-21.1139	-50.5745	Agriculture	380.052	Aw	1229	22.4	Oxisol	0 - 30	44.9	https://doi.org/10.1038/nclimate2239
Mello et al.,2014	Atlantic Forest	SP	Araçatuba	-21.1139	-50.5745	Grassland	380.052	Aw	1229	22.4	Oxisol	0 - 30	35.5	https://doi.org/10.1038/nclimate2239
Mello et al.,2014	Atlantic Forest	SP	Araçatuba	-21.1139	-50.5745	Agriculture	380.052	Aw	1229	22.4	Oxisol	0 - 30	25	https://doi.org/10.1038/nclimate2239
Mello et al.,2014	Atlantic Forest	SP	Araçatuba	-21.1139	-50.5745	Grassland	380.052	Aw	1229	22.4	Oxisol	0 - 30	32.5	https://doi.org/10.1038/nclimate2239
Mello et al.,2014	Atlantic Forest	SP	Araçatuba	-21.1139	-50.5745	Agriculture	380.052	Aw	1229	22.4	Oxisol	0 - 30	34.1	https://doi.org/10.1038/nclimate2239
Mello et al.,2014	Atlantic Forest	SP	Araçatuba	-21.1139	-50.5745	Grassland	380.052	Aw	1229	22.4	Oxisol	0 - 30	29.1	https://doi.org/10.1038/nclimate2239
Mello et al.,2014	Atlantic Forest	SP	Araçatuba	-21.1139	-50.5745	Agriculture	380.052	Aw	1229	22.4	Oxisol	0 - 30	20	https://doi.org/10.1038/nclimate2239
Mello et al.,2014	Atlantic Forest	SP	Araçatuba	-21.1139	-50.5745	Grassland	380.052	Aw	1229	22.4	Oxisol	0 - 30	25.1	https://doi.org/10.1038/nclimate2239
Mello et al.,2014	Atlantic Forest	SP	Igarapava	-20.0637	-47.6825	Agriculture	624.649	Aw	1605	21.3	Oxisol	0 - 30	59.8	https://doi.org/10.1038/nclimate2239
Mello et al.,2014	Atlantic Forest	SP	Igarapava	-20.0637	-47.6825	Grassland	624.649	Aw	1605	21.3	Oxisol	0 - 30	84.6	https://doi.org/10.1038/nclimate2239
Mello et al.,2014	Atlantic Forest	SP	Igarapava	-20.0637	-47.6825	Agriculture	624.649	Aw	1605	21.3	Oxisol	0 - 30	60.7	https://doi.org/10.1038/nclimate2239
Mello et al.,2014	Atlantic Forest	SP	Igarapava	-20.0637	-47.6825	Grassland	624.649	Aw	1605	21.3	Oxisol	0 - 30	94.2	https://doi.org/10.1038/nclimate2239
Mello et al.,2014	Atlantic Forest	SP	Igarapava	-20.0637	-47.6825	Agriculture	624.649	Aw	1605	21.3	Oxisol	0 - 30	57.9	https://doi.org/10.1038/nclimate2239
Mello et al.,2014	Atlantic Forest	SP	Igarapava	-20.0637	-47.6825	Grassland	624.649	Aw	1605	21.3	Oxisol	0 - 30	68.6	https://doi.org/10.1038/nclimate2239
Mello et al.,2014	Atlantic Forest	SP	Igarapava	-20.0637	-47.6825	Agriculture	624.649	Aw	1605	21.3	Oxisol	0 - 30	21.8	https://doi.org/10.1038/nclimate2239
Mello et al.,2014	Atlantic Forest	SP	Igarapava	-20.0637	-47.6825	Grassland	624.649	Aw	1605	21.3	Oxisol	0 - 30	97.1	https://doi.org/10.1038/nclimate2239
Mello et al.,2014	Atlantic Forest	SP	Igarapava	-20.0637	-47.6825	Agriculture	624.649	Aw	1605	21.3	Oxisol	0 - 30	78	https://doi.org/10.1038/nclimate2239
Mello et al.,2014	Atlantic Forest	SP	Igarapava	-20.0637	-47.6825	Agriculture	624.649	Aw	1605	21.3	Oxisol	0 - 30	56.5	https://doi.org/10.1038/nclimate2239
Mello et al.,2014	Atlantic Forest	SP	Igarapava	-20.0637	-47.6825	Grassland	624.649	Aw	1605	21.3	Oxisol	0 - 30	63.5	https://doi.org/10.1038/nclimate2239
Mello et al.,2014	Atlantic Forest	SP	Igarapava	-20.0637	-47.6825	Agriculture	624.649	Aw	1605	21.3	Oxisol	0 - 30	42.9	https://doi.org/10.1038/nclimate2239
Mello et al.,2014	Atlantic Forest	SP	Igarapava	-20.0637	-47.6825	Grassland	624.649	Aw	1605	21.3	Oxisol	0 - 30	55.8	https://doi.org/10.1038/nclimate2239
Mello et al.,2014	Atlantic Forest	SP	Igarapava	-20.0637	-47.6825	Agriculture	624.649	Aw	1605	21.3	Oxisol	0 - 30	87.7	https://doi.org/10.1038/nclimate2239
Mello et al.,2014	Atlantic Forest	SP	Igarapava	-20.0637	-47.6825	Grassland	624.649	Aw	1605	21.3	Oxisol	0 - 30	45.8	https://doi.org/10.1038/nclimate2239
Mello et al.,2014	Atlantic Forest	MG	Araporã	-18.4774	-49.1272	Agriculture	521	Aw	1530	22.8	Oxisol	0 - 30	54.3	https://doi.org/10.1038/nclimate2239
Mello et al.,2014	Atlantic Forest	MG	Araporã	-18.4774	-49.1272	Grassland	521	Aw	1530	22.8	Oxisol	0 - 30	54.2	https://doi.org/10.1038/nclimate2239
Mello et al.,2014	Atlantic Forest	MG	Araporã	-18.4774	-49.1272	Agriculture	521	Aw	1530	22.8	Oxisol	0 - 30	43.4	https://doi.org/10.1038/nclimate2239
Mello et al.,2014	Atlantic Forest	MG	Araporã	-18.4774	-49.1272	Agriculture	521	Aw	1530	22.8	Oxisol	0 - 30	62.1	https://doi.org/10.1038/nclimate2239
Mello et al.,2014	Atlantic Forest	MG	Araporã	-18.4774	-49.1272	Agriculture	521	Aw	1530	22.8	Oxisol	0 - 30	67.7	https://doi.org/10.1038/nclimate2239
Mello et al.,2014	Atlantic Forest	MG	Araporã	-18.4774	-49.1272	Grassland	521	Aw	1530	22.8	Oxisol	0 - 30	85.3	https://doi.org/10.1038/nclimate2239
Mello et al.,2014	Atlantic Forest	MG	Araporã	-18.4774	-49.1272	Agriculture	521	Aw	1530	22.8	Oxisol	0 - 30	62.4	https://doi.org/10.1038/nclimate2239
Mello et al.,2014	Atlantic Forest	MG	Araporã	-18.4774	-49.1272	Agriculture	521	Aw	1530	22.8	Oxisol	0 - 30	62.3	https://doi.org/10.1038/nclimate2239
Mello et al.,2014	Atlantic Forest	MG	Araporã	-18.4774	-49.1272	Grassland	521	Aw	1530	22.8	Oxisol	0 - 30	69.6	https://doi.org/10.1038/nclimate2239
Mello et al.,2014	Atlantic Forest	MG	Araporã	-18.4774	-49.1272	Agriculture	521	Aw	1530	22.8	Oxisol	0 - 30	91.1	https://doi.org/10.1038/nclimate2239
Mello et al.,2014	Atlantic Forest	MG	Araporã	-18.4774	-49.1272	Agriculture	521	Aw	1530	22.8	Oxisol	0 - 30	70.5	https://doi.org/10.1038/nclimate2239
Mello et al.,2014	Atlantic Forest	MG	Araporã	-18.4774	-49.1272	Agriculture	521	Aw	1530	22.8	Oxisol	0 - 30	74.6	https://doi.org/10.1038/nclimate2239
Mello et al.,2014	Atlantic Forest	MG	Araporã	-18.4774	-49.1272	Grassland	521	Aw	1530	22.8	Oxisol	0 - 30	75.7	https://doi.org/10.1038/nclimate2239
Mello et al.,2014	Atlantic Forest	MG	Araporã	-18.4774	-49.1272	Agriculture	521	Aw	1530	22.8	Oxisol	0 - 30	72.6	https://doi.org/10.1038/nclimate2239
Mello et al.,2014	Atlantic Forest	MG	Araporã	-18.4774	-49.1272	Agriculture	521	Aw	1530	22.8	Oxisol	0 - 30	50.7	https://doi.org/10.1038/nclimate2239
Mello et al.,2014	Atlantic Forest	MG	Araporã	-18.4774	-49.1272	Grassland	521	Aw	1530	22.8	Oxisol	0 - 30	55.5	https://doi.org/10.1038/nclimate2239
Mello et al.,2014	Atlantic Forest	MG	Araporã	-18.4774	-49.1272	Agriculture	521	Aw	1530	22.8	Oxisol	0 - 30	59.2	https://doi.org/10.1038/nclimate2239
Mello et al.,2014	Atlantic Forest	MG	Araporã	-18.4774	-49.1272	Grassland	521	Aw	1530	22.8	Oxisol	0 - 30	71.8	https://doi.org/10.1038/nclimate2239
Mello et al.,2014	Atlantic Forest	MG	Araporã	-18.4774	-49.1272	Agriculture	521	Aw	1530	22.8	Oxisol	0 - 30	50	https://doi.org/10.1038/nclimate2239
Mello et al.,2014	Atlantic Forest	MG	Araporã	-18.4774	-49.1272	Grassland	521	Aw	1530	22.8	Oxisol	0 - 30	51.4	https://doi.org/10.1038/nclimate2239
Mello et al.,2014	Atlantic Forest	MG	Araporã	-18.4774	-49.1272	Agriculture	521	Aw	1530	22.8	Oxisol	0 - 30	66.6	https://doi.org/10.1038/nclimate2239
Mello et al.,2014	Atlantic Forest	MG	Araporã	-18.4774	-49.1272	Agriculture	521	Aw	1530	22.8	Oxisol	0 - 30	54.7	https://doi.org/10.1038/nclimate2239
Mello et al.,2014	Atlantic Forest	MG	Araporã	-18.4774	-49.1272	Agriculture	521	Aw	1530	22.8	Oxisol	0 - 30	53.8	https://doi.org/10.1038/nclimate2239
Mello et al.,2014	Atlantic Forest	PR	Terra Rica	-22.7294	-52.6817	Agriculture	360	Cfa	1354	21.9	Entisol	0 - 30	50.2	https://doi.org/10.1038/nclimate2239
Mello et al.,2014	Atlantic Forest	PR	Terra Rica	-22.7294	-52.6817	Grassland	360	Cfa	1354	21.9	Entisol	0 - 30	59	https://doi.org/10.1038/nclimate2239
Mello et al.,2014	Atlantic Forest	PR	Terra Rica	-22.7294	-52.6817	Agriculture	360	Cfa	1354	21.9	Entisol	0 - 30	77.8	https://doi.org/10.1038/nclimate2239
Mello et al.,2014	Atlantic Forest	PR	Terra Rica	-22.7294	-52.6817	Grassland	360	Cfa	1354	21.9	Entisol	0 - 30	69.6	https://doi.org/10.1038/nclimate2239
Mello et al.,2014	Atlantic Forest	PR	Terra Rica	-22.7294	-52.6817	Agriculture	360	Cfa	1354	21.9	Entisol	0 - 30	55.8	https://doi.org/10.1038/nclimate2239
Mello et al.,2014	Atlantic Forest	PR	Terra Rica	-22.7294	-52.6817	Grassland	360	Cfa	1354	21.9	Entisol	0 - 30	59.1	https://doi.org/10.1038/nclimate2239
Mello et al.,2014	Atlantic Forest	PR	Terra Rica	-22.7294	-52.6817	Agriculture	360	Cfa	1354	21.9	Entisol	0 - 30	50.6	https://doi.org/10.1038/nclimate2239
Mello et al.,2014	Atlantic Forest	PR	Terra Rica	-22.7294	-52.6817	Grassland	360	Cfa	1354	21.9	Entisol	0 - 30	44.5	https://doi.org/10.1038/nclimate2239
Mello et al.,2014	Atlantic Forest	PR	Iguatemi	-23.4342	-54.5383	Agriculture	350.876	Cfa	1708	21.6	Oxisol	0 - 30	52.4	https://doi.org/10.1038/nclimate2239
Mello et al.,2014	Atlantic Forest	PR	Iguatemi	-23.4342	-54.5383	Agriculture	350.876	Cfa	1708	21.6	Oxisol	0 - 30	52.7	https://doi.org/10.1038/nclimate2239
Mello et al.,2014	Atlantic Forest	PR	Iguatemi	-23.4342	-54.5383	Agriculture	350.876	Cfa	1708	21.6	Oxisol	0 - 30	51.1	https://doi.org/10.1038/nclimate2239
Mello et al.,2014	Atlantic Forest	PR	Iguatemi	-23.4342	-54.5383	Agriculture	350.876	Cfa	1708	21.6	Oxisol	0 - 30	55.9	https://doi.org/10.1038/nclimate2239
Mello et al.,2014	Atlantic Forest	PR	Iguatemi	-23.4342	-54.5383	Agriculture	350.876	Cfa	1708	21.6	Oxisol	0 - 30	58.1	https://doi.org/10.1038/nclimate2239
Mello et al.,2014	Atlantic Forest	PR	Iguatemi	-23.4342	-54.5383	Agriculture	350.876	Cfa	1708	21.6	Oxisol	0 - 30	56	https://doi.org/10.1038/nclimate2239
Mello et al.,2014	Atlantic Forest	SP	Ipaussu	-23.0651	-49.6081	Agriculture	582	Cfa	1341	20.3	Oxisol	0 - 100	138.5	https://doi.org/10.1038/nclimate2239
Mello et al.,2014	Atlantic Forest	SP	Ipaussu	-23.0651	-49.6081	Grassland	582	Cfa	1341	20.3	Oxisol	0 - 100	170.8	https://doi.org/10.1038/nclimate2239
Mello et al.,2014	Atlantic Forest	SP	Ipaussu	-23.0651	-49.6081	Agriculture	582	Cfa	1341	20.3	Oxisol	0 - 100	143.5	https://doi.org/10.1038/nclimate2239
Mello et al.,2014	Atlantic Forest	SP	Ipaussu	-23.0651	-49.6081	Grassland	582	Cfa	1341	20.3	Oxisol	0 - 100	124.8	https://doi.org/10.1038/nclimate2239
Mello et al.,2014	Atlantic Forest	SP	Ipaussu	-23.0651	-49.6081	Agriculture	582	Cfa	1341	20.3	Oxisol	0 - 100	147.2	https://doi.org/10.1038/nclimate2239
Mello et al.,2014	Atlantic Forest	SP	Iacanga	-21.8909	-49.0396	Agriculture	464	Cwa	1274	24.1	Entisol	0 - 100	50.4	https://doi.org/10.1038/nclimate2239
Mello et al.,2014	Atlantic Forest	SP	Iacanga	-21.8909	-49.0396	Grassland	464	Cwa	1274	24.1	Entisol	0 - 100	73.4	https://doi.org/10.1038/nclimate2239
Mello et al.,2014	Atlantic Forest	SP	Iacanga	-21.8909	-49.0396	Agriculture	464	Cwa	1274	24.1	Entisol	0 - 100	68.8	https://doi.org/10.1038/nclimate2239
Mello et al.,2014	Atlantic Forest	SP	Iacanga	-21.8909	-49.0396	Agriculture	464	Cwa	1274	24.1	Entisol	0 - 100	67.4	https://doi.org/10.1038/nclimate2239
Mello et al.,2014	Atlantic Forest	SP	Anhembi	-22.8001	-48.1747	Agriculture	517	Cfa	1288	20.6	Entisol	0 - 100	95.1	https://doi.org/10.1038/nclimate2239
Mello et al.,2014	Atlantic Forest	SP	Anhembi	-22.8001	-48.1747	Grassland	517	Cfa	1288	20.6	Entisol	0 - 100	95.4	https://doi.org/10.1038/nclimate2239
Mello et al.,2014	Atlantic Forest	SP	Anhembi	-22.8001	-48.1747	Agriculture	517	Cfa	1288	20.6	Entisol	0 - 100	63.2	https://doi.org/10.1038/nclimate2239
Mello et al.,2014	Atlantic Forest	SP	Anhembi	-22.8001	-48.1747	Agriculture	517	Cfa	1288	20.6	Entisol	0 - 100	72.5	https://doi.org/10.1038/nclimate2239
Mello et al.,2014	Atlantic Forest	SP	Anhembi	-22.8001	-48.1747	Grassland	517	Cfa	1288	20.6	Entisol	0 - 100	58.8	https://doi.org/10.1038/nclimate2239
Mello et al.,2014	Atlantic Forest	SP	Anhembi	-22.8001	-48.1747	Agriculture	517	Cfa	1288	20.6	Entisol	0 - 100	82.7	https://doi.org/10.1038/nclimate2239
Mello et al.,2014	Atlantic Forest	SP	Anhembi	-22.8001	-48.1747	Grassland	517	Cfa	1288	20.6	Entisol	0 - 100	70.3	https://doi.org/10.1038/nclimate2239
Mello et al.,2014	Atlantic Forest	SP	Anhembi	-22.8001	-48.1747	Agriculture	517	Cfa	1288	20.6	Entisol	0 - 100	124.6	https://doi.org/10.1038/nclimate2239
Mello et al.,2014	Atlantic Forest	SP	Anhembi	-22.8001	-48.1747	Grassland	517	Cfa	1288	20.6	Entisol	0 - 100	114.2	https://doi.org/10.1038/nclimate2239
Mello et al.,2014	Atlantic Forest	SP	Anhembi	-22.8001	-48.1747	Agriculture	517	Cfa	1288	20.6	Entisol	0 - 100	112	https://doi.org/10.1038/nclimate2239
Mello et al.,2014	Atlantic Forest	SP	Anhembi	-22.8001	-48.1747	Grassland	517	Cfa	1288	20.6	Entisol	0 - 100	161.8	https://doi.org/10.1038/nclimate2239
Mello et al.,2014	Atlantic Forest	SP	Andradina	-20.8356	-51.3297	Agriculture	363	Aw	1228	22.7	Oxisol	0 - 100	57.9	https://doi.org/10.1038/nclimate2239
Mello et al.,2014	Atlantic Forest	SP	Andradina	-20.8356	-51.3297	Grassland	363	Aw	1228	22.7	Oxisol	0 - 100	69.4	https://doi.org/10.1038/nclimate2239
Mello et al.,2014	Atlantic Forest	SP	Andradina	-20.8356	-51.3297	Agriculture	363	Aw	1228	22.7	Oxisol	0 - 100	74.2	https://doi.org/10.1038/nclimate2239
Mello et al.,2014	Atlantic Forest	SP	Andradina	-20.8356	-51.3297	Grassland	363	Aw	1228	22.7	Oxisol	0 - 100	79.2	https://doi.org/10.1038/nclimate2239
Mello et al.,2014	Atlantic Forest	SP	Andradina	-20.8356	-51.3297	Agriculture	363	Aw	1228	22.7	Oxisol	0 - 100	61	https://doi.org/10.1038/nclimate2239
Mello et al.,2014	Atlantic Forest	SP	Andradina	-20.8356	-51.3297	Grassland	363	Aw	1228	22.7	Oxisol	0 - 100	56.2	https://doi.org/10.1038/nclimate2239
Mello et al.,2014	Atlantic Forest	SP	Andradina	-20.8356	-51.3297	Agriculture	363	Aw	1228	22.7	Oxisol	0 - 100	58.7	https://doi.org/10.1038/nclimate2239
Mello et al.,2014	Atlantic Forest	SP	Andradina	-20.8356	-51.3297	Grassland	363	Aw	1228	22.7	Oxisol	0 - 100	85.2	https://doi.org/10.1038/nclimate2239
Mello et al.,2014	Atlantic Forest	SP	Andradina	-20.8356	-51.3297	Agriculture	363	Aw	1228	22.7	Oxisol	0 - 100	55.3	https://doi.org/10.1038/nclimate2239
Mello et al.,2014	Atlantic Forest	SP	Andradina	-20.8356	-51.3297	Grassland	363	Aw	1228	22.7	Oxisol	0 - 100	63.6	https://doi.org/10.1038/nclimate2239
Mello et al.,2014	Atlantic Forest	SP	Araçatuba	-21.1139	-50.5745	Agriculture	380	Aw	1229	22.4	Oxisol	0 - 100	82.7	https://doi.org/10.1038/nclimate2239
Mello et al.,2014	Atlantic Forest	SP	Araçatuba	-21.1139	-50.5745	Grassland	380	Aw	1229	22.4	Oxisol	0 - 100	71.3	https://doi.org/10.1038/nclimate2239
Mello et al.,2014	Atlantic Forest	SP	Araçatuba	-21.1139	-50.5745	Agriculture	380	Aw	1229	22.4	Oxisol	0 - 100	52.3	https://doi.org/10.1038/nclimate2239
Mello et al.,2014	Atlantic Forest	SP	Araçatuba	-21.1139	-50.5745	Grassland	380	Aw	1229	22.4	Oxisol	0 - 100	64.4	https://doi.org/10.1038/nclimate2239
Mello et al.,2014	Atlantic Forest	SP	Araçatuba	-21.1139	-50.5745	Agriculture	380	Aw	1229	22.4	Oxisol	0 - 100	72.8	https://doi.org/10.1038/nclimate2239
Mello et al.,2014	Atlantic Forest	SP	Araçatuba	-21.1139	-50.5745	Grassland	380	Aw	1229	22.4	Oxisol	0 - 100	81	https://doi.org/10.1038/nclimate2239
Mello et al.,2014	Atlantic Forest	SP	Araçatuba	-21.1139	-50.5745	Agriculture	380	Aw	1229	22.4	Oxisol	0 - 100	48.7	https://doi.org/10.1038/nclimate2239
Mello et al.,2014	Atlantic Forest	SP	Araçatuba	-21.1139	-50.5745	Grassland	380	Aw	1229	22.4	Oxisol	0 - 100	55	https://doi.org/10.1038/nclimate2239
Mello et al.,2014	Atlantic Forest	SP	Igarapava	-20.0637	-47.6825	Agriculture	625	Aw	1605	21.3	Oxisol	0 - 100	142.5	https://doi.org/10.1038/nclimate2239
Mello et al.,2014	Atlantic Forest	SP	Igarapava	-20.0637	-47.6825	Grassland	625	Aw	1605	21.3	Oxisol	0 - 100	176.1	https://doi.org/10.1038/nclimate2239
Mello et al.,2014	Atlantic Forest	SP	Igarapava	-20.0637	-47.6825	Agriculture	625	Aw	1605	21.3	Oxisol	0 - 100	143.5	https://doi.org/10.1038/nclimate2239
Mello et al.,2014	Atlantic Forest	SP	Igarapava	-20.0637	-47.6825	Grassland	625	Aw	1605	21.3	Oxisol	0 - 100	220.4	https://doi.org/10.1038/nclimate2239
Mello et al.,2014	Atlantic Forest	SP	Igarapava	-20.0637	-47.6825	Agriculture	625	Aw	1605	21.3	Oxisol	0 - 100	118.9	https://doi.org/10.1038/nclimate2239
Mello et al.,2014	Atlantic Forest	SP	Igarapava	-20.0637	-47.6825	Grassland	625	Aw	1605	21.3	Oxisol	0 - 100	156.9	https://doi.org/10.1038/nclimate2239
Mello et al.,2014	Atlantic Forest	SP	Igarapava	-20.0637	-47.6825	Agriculture	625	Aw	1605	21.3	Oxisol	0 - 100	57	https://doi.org/10.1038/nclimate2239
Mello et al.,2014	Atlantic Forest	SP	Igarapava	-20.0637	-47.6825	Grassland	625	Aw	1605	21.3	Oxisol	0 - 100	201.4	https://doi.org/10.1038/nclimate2239
Mello et al.,2014	Atlantic Forest	SP	Igarapava	-20.0637	-47.6825	Agriculture	625	Aw	1605	21.3	Oxisol	0 - 100	171.3	https://doi.org/10.1038/nclimate2239
Mello et al.,2014	Atlantic Forest	SP	Igarapava	-20.0637	-47.6825	Agriculture	625	Aw	1605	21.3	Oxisol	0 - 100	136.3	https://doi.org/10.1038/nclimate2239
Mello et al.,2014	Atlantic Forest	SP	Igarapava	-20.0637	-47.6825	Grassland	625	Aw	1605	21.3	Oxisol	0 - 100	140.7	https://doi.org/10.1038/nclimate2239
Mello et al.,2014	Atlantic Forest	SP	Igarapava	-20.0637	-47.6825	Agriculture	625	Aw	1605	21.3	Oxisol	0 - 100	98.8	https://doi.org/10.1038/nclimate2239
Mello et al.,2014	Atlantic Forest	SP	Igarapava	-20.0637	-47.6825	Grassland	625	Aw	1605	21.3	Oxisol	0 - 100	124.2	https://doi.org/10.1038/nclimate2239
Mello et al.,2014	Atlantic Forest	SP	Igarapava	-20.0637	-47.6825	Agriculture	625	Aw	1605	21.3	Oxisol	0 - 100	195.9	https://doi.org/10.1038/nclimate2239
Mello et al.,2014	Atlantic Forest	SP	Igarapava	-20.0637	-47.6825	Grassland	625	Aw	1605	21.3	Oxisol	0 - 100	105.5	https://doi.org/10.1038/nclimate2239
Mello et al.,2014	Atlantic Forest	MG	Araporã	-18.4774	-49.1272	Agriculture	521	Aw	1530	22.8	Oxisol	0 - 100	137.1	https://doi.org/10.1038/nclimate2239
Mello et al.,2014	Atlantic Forest	MG	Araporã	-18.4774	-49.1272	Grassland	521	Aw	1530	22.8	Oxisol	0 - 100	121.9	https://doi.org/10.1038/nclimate2239
Mello et al.,2014	Atlantic Forest	MG	Araporã	-18.4774	-49.1272	Agriculture	521	Aw	1530	22.8	Oxisol	0 - 100	100.6	https://doi.org/10.1038/nclimate2239
Mello et al.,2014	Atlantic Forest	MG	Araporã	-18.4774	-49.1272	Agriculture	521	Aw	1530	22.8	Oxisol	0 - 100	152.1	https://doi.org/10.1038/nclimate2239
Mello et al.,2014	Atlantic Forest	MG	Araporã	-18.4774	-49.1272	Agriculture	521	Aw	1530	22.8	Oxisol	0 - 100	139.4	https://doi.org/10.1038/nclimate2239
Mello et al.,2014	Atlantic Forest	MG	Araporã	-18.4774	-49.1272	Grassland	521	Aw	1530	22.8	Oxisol	0 - 100	151.8	https://doi.org/10.1038/nclimate2239
Mello et al.,2014	Atlantic Forest	MG	Araporã	-18.4774	-49.1272	Agriculture	521	Aw	1530	22.8	Oxisol	0 - 100	130.3	https://doi.org/10.1038/nclimate2239
Mello et al.,2014	Atlantic Forest	MG	Araporã	-18.4774	-49.1272	Agriculture	521	Aw	1530	22.8	Oxisol	0 - 100	150.2	https://doi.org/10.1038/nclimate2239
Mello et al.,2014	Atlantic Forest	MG	Araporã	-18.4774	-49.1272	Grassland	521	Aw	1530	22.8	Oxisol	0 - 100	148.5	https://doi.org/10.1038/nclimate2239
Mello et al.,2014	Atlantic Forest	MG	Araporã	-18.4774	-49.1272	Agriculture	521	Aw	1530	22.8	Oxisol	0 - 100	198.2	https://doi.org/10.1038/nclimate2239
Mello et al.,2014	Atlantic Forest	MG	Araporã	-18.4774	-49.1272	Agriculture	521	Aw	1530	22.8	Oxisol	0 - 100	145.7	https://doi.org/10.1038/nclimate2239
Mello et al.,2014	Atlantic Forest	MG	Araporã	-18.4774	-49.1272	Agriculture	521	Aw	1530	22.8	Oxisol	0 - 100	182.7	https://doi.org/10.1038/nclimate2239
Mello et al.,2014	Atlantic Forest	MG	Araporã	-18.4774	-49.1272	Grassland	521	Aw	1530	22.8	Oxisol	0 - 100	169	https://doi.org/10.1038/nclimate2239
Mello et al.,2014	Atlantic Forest	MG	Araporã	-18.4774	-49.1272	Agriculture	521	Aw	1530	22.8	Oxisol	0 - 100	155.9	https://doi.org/10.1038/nclimate2239
Mello et al.,2014	Atlantic Forest	MG	Araporã	-18.4774	-49.1272	Agriculture	521	Aw	1530	22.8	Oxisol	0 - 100	110.3	https://doi.org/10.1038/nclimate2239
Mello et al.,2014	Atlantic Forest	MG	Araporã	-18.4774	-49.1272	Grassland	521	Aw	1530	22.8	Oxisol	0 - 100	119.4	https://doi.org/10.1038/nclimate2239
Mello et al.,2014	Atlantic Forest	MG	Araporã	-18.4774	-49.1272	Agriculture	521	Aw	1530	22.8	Oxisol	0 - 100	143.2	https://doi.org/10.1038/nclimate2239
Mello et al.,2014	Atlantic Forest	MG	Araporã	-18.4774	-49.1272	Grassland	521	Aw	1530	22.8	Oxisol	0 - 100	139.8	https://doi.org/10.1038/nclimate2239
Mello et al.,2014	Atlantic Forest	MG	Araporã	-18.4774	-49.1272	Agriculture	521	Aw	1530	22.8	Oxisol	0 - 100	113.9	https://doi.org/10.1038/nclimate2239
Mello et al.,2014	Atlantic Forest	MG	Araporã	-18.4774	-49.1272	Grassland	521	Aw	1530	22.8	Oxisol	0 - 100	101.8	https://doi.org/10.1038/nclimate2239
Mello et al.,2014	Atlantic Forest	MG	Araporã	-18.4774	-49.1272	Agriculture	521	Aw	1530	22.8	Oxisol	0 - 100	132.3	https://doi.org/10.1038/nclimate2239
Mello et al.,2014	Atlantic Forest	MG	Araporã	-18.4774	-49.1272	Agriculture	521	Aw	1530	22.8	Oxisol	0 - 100	116.5	https://doi.org/10.1038/nclimate2239
Mello et al.,2014	Atlantic Forest	MG	Araporã	-18.4774	-49.1272	Agriculture	521	Aw	1530	22.8	Oxisol	0 - 100	104.3	https://doi.org/10.1038/nclimate2239
Mello et al.,2014	Atlantic Forest	PR	Terra Rica	-22.7294	-52.6817	Agriculture	360	Cfa	1354	21.9	Entisol	0 - 100	118.3	https://doi.org/10.1038/nclimate2239
Mello et al.,2014	Atlantic Forest	PR	Terra Rica	-22.7294	-52.6817	Grassland	360	Cfa	1354	21.9	Entisol	0 - 100	143.4	https://doi.org/10.1038/nclimate2239
Mello et al.,2014	Atlantic Forest	PR	Terra Rica	-22.7294	-52.6817	Agriculture	360	Cfa	1354	21.9	Entisol	0 - 100	177.9	https://doi.org/10.1038/nclimate2239
Mello et al.,2014	Atlantic Forest	PR	Terra Rica	-22.7294	-52.6817	Grassland	360	Cfa	1354	21.9	Entisol	0 - 100	176.6	https://doi.org/10.1038/nclimate2239
Mello et al.,2014	Atlantic Forest	PR	Terra Rica	-22.7294	-52.6817	Agriculture	360	Cfa	1354	21.9	Entisol	0 - 100	129	https://doi.org/10.1038/nclimate2239
Mello et al.,2014	Atlantic Forest	PR	Terra Rica	-22.7294	-52.6817	Grassland	360	Cfa	1354	21.9	Entisol	0 - 100	141.7	https://doi.org/10.1038/nclimate2239
Mello et al.,2014	Atlantic Forest	PR	Terra Rica	-22.7294	-52.6817	Agriculture	360	Cfa	1354	21.9	Entisol	0 - 100	135.7	https://doi.org/10.1038/nclimate2239
Mello et al.,2014	Atlantic Forest	PR	Terra Rica	-22.7294	-52.6817	Grassland	360	Cfa	1354	21.9	Entisol	0 - 100	113.7	https://doi.org/10.1038/nclimate2239
Mello et al.,2014	Atlantic Forest	PR	Iguatemi	-23.4342	-54.5383	Agriculture	350.876	Cfa	1708	21.6	Oxisol	0 - 100	111.3	https://doi.org/10.1038/nclimate2239
Mello et al.,2014	Atlantic Forest	PR	Iguatemi	-23.4342	-54.5383	Agriculture	350.876	Cfa	1708	21.6	Oxisol	0 - 100	106.3	https://doi.org/10.1038/nclimate2239
Mello et al.,2014	Atlantic Forest	PR	Iguatemi	-23.4342	-54.5383	Agriculture	350.876	Cfa	1708	21.6	Oxisol	0 - 100	102.2	https://doi.org/10.1038/nclimate2239
Mello et al.,2014	Atlantic Forest	PR	Iguatemi	-23.4342	-54.5383	Agriculture	350.876	Cfa	1708	21.6	Oxisol	0 - 100	105	https://doi.org/10.1038/nclimate2239
Mello et al.,2014	Atlantic Forest	PR	Iguatemi	-23.4342	-54.5383	Agriculture	350.876	Cfa	1708	21.6	Oxisol	0 - 100	111.4	https://doi.org/10.1038/nclimate2239
Monroe et al.,2016	Atlantic Forest	BA	Uruçuca	-14.5928	-39.2834	Grassland	154.616	Af	1500	24.5801	Ultisol	0 - 10	48	http://dx.doi.org/10.1016/j.agee.2016.01.022
Monroe et al.,2016	Atlantic Forest	BA	Uruçuca	-14.5928	-39.2834	Agriculture	154.616	Af	1500	24.5801	Ultisol	0 - 10	39	http://dx.doi.org/10.1016/j.agee.2016.01.022
Monroe et al.,2016	Atlantic Forest	BA	Uruçuca	-14.5928	-39.2834	Agriculture	154.616	Af	1500	24.5801	Ultisol	0 - 10	33	http://dx.doi.org/10.1016/j.agee.2016.01.022
Monroe et al.,2016	Atlantic Forest	BA	Uruçuca	-14.5928	-39.2834	Agriculture	154.616	Af	1500	24.5801	Ultisol	0 - 10	29	http://dx.doi.org/10.1016/j.agee.2016.01.022
Monroe et al.,2016	Atlantic Forest	BA	Uruçuca	-14.5928	-39.2834	Agriculture	154.616	Af	1500	24.5801	Ultisol	0 - 10	42	http://dx.doi.org/10.1016/j.agee.2016.01.022
Monroe et al.,2016	Atlantic Forest	BA	Uruçuca	-14.5928	-39.2834	Agriculture	154.616	Af	1500	24.5801	Ultisol	0 - 10	55	http://dx.doi.org/10.1016/j.agee.2016.01.022
Monroe et al.,2016	Atlantic Forest	BA	Uruçuca	-14.5928	-39.2834	Grassland	154.616	Af	1500	24.5801	Ultisol	0 - 20	87	http://dx.doi.org/10.1016/j.agee.2016.01.022
Monroe et al.,2016	Atlantic Forest	BA	Uruçuca	-14.5928	-39.2834	Agriculture	154.616	Af	1500	24.5801	Ultisol	0 - 20	68	http://dx.doi.org/10.1016/j.agee.2016.01.022
Monroe et al.,2016	Atlantic Forest	BA	Uruçuca	-14.5928	-39.2834	Agriculture	154.616	Af	1500	24.5801	Ultisol	0 - 20	58	http://dx.doi.org/10.1016/j.agee.2016.01.022
Monroe et al.,2016	Atlantic Forest	BA	Uruçuca	-14.5928	-39.2834	Agriculture	154.616	Af	1500	24.5801	Ultisol	0 - 20	54	http://dx.doi.org/10.1016/j.agee.2016.01.022
Monroe et al.,2016	Atlantic Forest	BA	Uruçuca	-14.5928	-39.2834	Agriculture	154.616	Af	1500	24.5801	Ultisol	0 - 20	75	http://dx.doi.org/10.1016/j.agee.2016.01.022
Monroe et al.,2016	Atlantic Forest	BA	Uruçuca	-14.5928	-39.2834	Agriculture	154.616	Af	1500	24.5801	Ultisol	0 - 20	90	http://dx.doi.org/10.1016/j.agee.2016.01.022
Monroe et al.,2016	Atlantic Forest	BA	Uruçuca	-14.5928	-39.2834	Grassland	154.616	Af	1500	24.5801	Ultisol	0 - 30	117	http://dx.doi.org/10.1016/j.agee.2016.01.022
Monroe et al.,2016	Atlantic Forest	BA	Uruçuca	-14.5928	-39.2834	Agriculture	154.616	Af	1500	24.5801	Ultisol	0 - 30	91.3333	http://dx.doi.org/10.1016/j.agee.2016.01.022
Monroe et al.,2016	Atlantic Forest	BA	Uruçuca	-14.5928	-39.2834	Agriculture	154.616	Af	1500	24.5801	Ultisol	0 - 30	77.25	http://dx.doi.org/10.1016/j.agee.2016.01.022
Monroe et al.,2016	Atlantic Forest	BA	Uruçuca	-14.5928	-39.2834	Agriculture	154.616	Af	1500	24.5801	Ultisol	0 - 30	105.75	http://dx.doi.org/10.1016/j.agee.2016.01.022
Monroe et al.,2016	Atlantic Forest	BA	Uruçuca	-14.5928	-39.2834	Agriculture	154.616	Af	1500	24.5801	Ultisol	0 - 30	120	http://dx.doi.org/10.1016/j.agee.2016.01.022
Monroe et al.,2016	Atlantic Forest	BA	Uruçuca	-14.5928	-39.2834	Grassland	154.616	Af	1500	24.5801	Ultisol	0 - 100	208	http://dx.doi.org/10.1016/j.agee.2016.01.022
Monroe et al.,2016	Atlantic Forest	BA	Uruçuca	-14.5928	-39.2834	Agriculture	154.616	Af	1500	24.5801	Ultisol	0 - 100	178	http://dx.doi.org/10.1016/j.agee.2016.01.022
Monroe et al.,2016	Atlantic Forest	BA	Uruçuca	-14.5928	-39.2834	Agriculture	154.616	Af	1500	24.5801	Ultisol	0 - 100	170	http://dx.doi.org/10.1016/j.agee.2016.01.022
Monroe et al.,2016	Atlantic Forest	BA	Uruçuca	-14.5928	-39.2834	Agriculture	154.616	Af	1500	24.5801	Ultisol	0 - 100	163	http://dx.doi.org/10.1016/j.agee.2016.01.022
Monroe et al.,2016	Atlantic Forest	BA	Uruçuca	-14.5928	-39.2834	Agriculture	154.616	Af	1500	24.5801	Ultisol	0 - 100	197	http://dx.doi.org/10.1016/j.agee.2016.01.022
Monroe et al.,2016	Atlantic Forest	BA	Uruçuca	-14.5928	-39.2834	Agriculture	154.616	Af	1500	24.5801	Ultisol	0 - 100	214	http://dx.doi.org/10.1016/j.agee.2016.01.022
Sá et al.,2011	Atlantic Forest	PR	Ponta Grossa	-25.3333	-50.3333	Agriculture	980	Cfb	1545	20	Oxisol	0 - 10	37.0667	https://doi.org/10.1590/S0100-06832011000500018
Sá et al.,2011	Atlantic Forest	PR	Ponta Grossa	-25.3333	-50.3333	Agriculture	980	Cfb	1545	20	Oxisol	0 - 10	34.1333	https://doi.org/10.1590/S0100-06832011000500018
Sá et al.,2011	Atlantic Forest	PR	Ponta Grossa	-25.3333	-50.3333	Agriculture	980	Cfb	1545	20	Oxisol	0 - 10	35.0333	https://doi.org/10.1590/S0100-06832011000500018
Sá et al.,2011	Atlantic Forest	PR	Ponta Grossa	-25.3333	-50.3333	Agriculture	980	Cfb	1545	20	Oxisol	0 - 10	30.8333	https://doi.org/10.1590/S0100-06832011000500018
De Moraes Sá et al.,2013	Atlantic Forest	PR	Ponta Grossa	-25.241	-50.152	Agriculture	943	Cfb	1707	20	Oxisol	0 - 10	36.9	https://doi.org/10.2136/sssaj2013.01.0007
De Moraes Sá et al.,2013	Atlantic Forest	PR	Ponta Grossa	-25.241	-50.152	Agriculture	943	Cfb	1707	20	Oxisol	0 - 10	40.4	https://doi.org/10.2136/sssaj2013.01.0007
De Moraes Sá et al.,2013	Atlantic Forest	PR	Ponta Grossa	-25.241	-50.152	Agriculture	943	Cfb	1707	20	Oxisol	0 - 10	28.7	https://doi.org/10.2136/sssaj2013.01.0007
De Moraes Sá et al.,2013	Atlantic Forest	PR	Ponta Grossa	-25.241	-50.152	Agriculture	943	Cfb	1707	20	Oxisol	0 - 10	32.3	https://doi.org/10.2136/sssaj2013.01.0007
De Moraes Sá et al.,2013	Atlantic Forest	PR	Ponta Grossa	-25.241	-50.152	Agriculture	943	Cfb	1707	20	Oxisol	0 - 10	16.3	https://doi.org/10.2136/sssaj2013.01.0007
De Moraes Sá et al.,2013	Atlantic Forest	PR	Ponta Grossa	-25.241	-50.152	Agriculture	943	Cfb	1707	20	Oxisol	0 - 10	19.4	https://doi.org/10.2136/sssaj2013.01.0007
De Moraes Sá et al.,2013	Atlantic Forest	PR	Ponta Grossa	-25.241	-50.152	Agriculture	943	Cfb	1707	20	Inceptisol	0 - 10	33.2	https://doi.org/10.2136/sssaj2013.01.0007
De Moraes Sá et al.,2013	Atlantic Forest	PR	Ponta Grossa	-25.241	-50.152	Agriculture	943	Cfb	1707	20	Inceptisol	0 - 10	40.2	https://doi.org/10.2136/sssaj2013.01.0007
De Moraes Sá et al.,2013	Atlantic Forest	PR	Ponta Grossa	-25.241	-50.152	Agriculture	943	Cfb	1707	20	Inceptisol	0 - 10	31.1	https://doi.org/10.2136/sssaj2013.01.0007
De Moraes Sá et al.,2013	Atlantic Forest	PR	Ponta Grossa	-25.241	-50.152	Agriculture	943	Cfb	1707	20	Inceptisol	0 - 10	29.9	https://doi.org/10.2136/sssaj2013.01.0007
De Moraes Sá et al.,2013	Atlantic Forest	PR	Ponta Grossa	-25.241	-50.152	Agriculture	943	Cfb	1707	20	Inceptisol	0 - 10	22.4	https://doi.org/10.2136/sssaj2013.01.0007
De Moraes Sá et al.,2013	Atlantic Forest	PR	Ponta Grossa	-25.241	-50.152	Agriculture	943	Cfb	1707	20	Inceptisol	0 - 10	24.4	https://doi.org/10.2136/sssaj2013.01.0007
De Moraes Sá et al.,2013	Atlantic Forest	PR	Ponta Grossa	-25.241	-50.152	Agriculture	943	Cfb	1707	20	Oxisol	0 - 20	66.5	https://doi.org/10.2136/sssaj2013.01.0007
De Moraes Sá et al.,2013	Atlantic Forest	PR	Ponta Grossa	-25.241	-50.152	Agriculture	943	Cfb	1707	20	Oxisol	0 - 20	70.9	https://doi.org/10.2136/sssaj2013.01.0007
De Moraes Sá et al.,2013	Atlantic Forest	PR	Ponta Grossa	-25.241	-50.152	Agriculture	943	Cfb	1707	20	Oxisol	0 - 20	51.7	https://doi.org/10.2136/sssaj2013.01.0007
De Moraes Sá et al.,2013	Atlantic Forest	PR	Ponta Grossa	-25.241	-50.152	Agriculture	943	Cfb	1707	20	Oxisol	0 - 20	57.3	https://doi.org/10.2136/sssaj2013.01.0007
De Moraes Sá et al.,2013	Atlantic Forest	PR	Ponta Grossa	-25.241	-50.152	Agriculture	943	Cfb	1707	20	Oxisol	0 - 20	28.9	https://doi.org/10.2136/sssaj2013.01.0007
De Moraes Sá et al.,2013	Atlantic Forest	PR	Ponta Grossa	-25.241	-50.152	Agriculture	943	Cfb	1707	20	Oxisol	0 - 20	33.8	https://doi.org/10.2136/sssaj2013.01.0007
De Moraes Sá et al.,2013	Atlantic Forest	PR	Ponta Grossa	-25.241	-50.152	Agriculture	943	Cfb	1707	20	Inceptisol	0 - 20	60.6	https://doi.org/10.2136/sssaj2013.01.0007
De Moraes Sá et al.,2013	Atlantic Forest	PR	Ponta Grossa	-25.241	-50.152	Agriculture	943	Cfb	1707	20	Inceptisol	0 - 20	70.5	https://doi.org/10.2136/sssaj2013.01.0007
De Moraes Sá et al.,2013	Atlantic Forest	PR	Ponta Grossa	-25.241	-50.152	Agriculture	943	Cfb	1707	20	Inceptisol	0 - 20	52.9	https://doi.org/10.2136/sssaj2013.01.0007
De Moraes Sá et al.,2013	Atlantic Forest	PR	Ponta Grossa	-25.241	-50.152	Agriculture	943	Cfb	1707	20	Inceptisol	0 - 20	52.9	https://doi.org/10.2136/sssaj2013.01.0007
De Moraes Sá et al.,2013	Atlantic Forest	PR	Ponta Grossa	-25.241	-50.152	Agriculture	943	Cfb	1707	20	Inceptisol	0 - 20	39.5	https://doi.org/10.2136/sssaj2013.01.0007
De Moraes Sá et al.,2013	Atlantic Forest	PR	Ponta Grossa	-25.241	-50.152	Agriculture	943	Cfb	1707	20	Inceptisol	0 - 20	41.6	https://doi.org/10.2136/sssaj2013.01.0007
De Moraes Sá et al.,2013	Atlantic Forest	PR	Ponta Grossa	-25.241	-50.152	Agriculture	943	Cfb	1707	20	Oxisol	0 - 30	100.475	https://doi.org/10.2136/sssaj2013.01.0007
De Moraes Sá et al.,2013	Atlantic Forest	PR	Ponta Grossa	-25.241	-50.152	Agriculture	943	Cfb	1707	20	Oxisol	0 - 30	107.2	https://doi.org/10.2136/sssaj2013.01.0007
De Moraes Sá et al.,2013	Atlantic Forest	PR	Ponta Grossa	-25.241	-50.152	Agriculture	943	Cfb	1707	20	Oxisol	0 - 30	75.4	https://doi.org/10.2136/sssaj2013.01.0007
De Moraes Sá et al.,2013	Atlantic Forest	PR	Ponta Grossa	-25.241	-50.152	Agriculture	943	Cfb	1707	20	Oxisol	0 - 30	88.275	https://doi.org/10.2136/sssaj2013.01.0007
De Moraes Sá et al.,2013	Atlantic Forest	PR	Ponta Grossa	-25.241	-50.152	Agriculture	943	Cfb	1707	20	Oxisol	0 - 30	44.2	https://doi.org/10.2136/sssaj2013.01.0007
De Moraes Sá et al.,2013	Atlantic Forest	PR	Ponta Grossa	-25.241	-50.152	Agriculture	943	Cfb	1707	20	Oxisol	0 - 30	51.35	https://doi.org/10.2136/sssaj2013.01.0007
De Moraes Sá et al.,2013	Atlantic Forest	PR	Ponta Grossa	-25.241	-50.152	Agriculture	943	Cfb	1707	20	Inceptisol	0 - 30	97.05	https://doi.org/10.2136/sssaj2013.01.0007
De Moraes Sá et al.,2013	Atlantic Forest	PR	Ponta Grossa	-25.241	-50.152	Agriculture	943	Cfb	1707	20	Inceptisol	0 - 30	104.625	https://doi.org/10.2136/sssaj2013.01.0007
De Moraes Sá et al.,2013	Atlantic Forest	PR	Ponta Grossa	-25.241	-50.152	Agriculture	943	Cfb	1707	20	Inceptisol	0 - 30	79.825	https://doi.org/10.2136/sssaj2013.01.0007
De Moraes Sá et al.,2013	Atlantic Forest	PR	Ponta Grossa	-25.241	-50.152	Agriculture	943	Cfb	1707	20	Inceptisol	0 - 30	80.65	https://doi.org/10.2136/sssaj2013.01.0007
De Moraes Sá et al.,2013	Atlantic Forest	PR	Ponta Grossa	-25.241	-50.152	Agriculture	943	Cfb	1707	20	Inceptisol	0 - 30	61.55	https://doi.org/10.2136/sssaj2013.01.0007
De Moraes Sá et al.,2013	Atlantic Forest	PR	Ponta Grossa	-25.241	-50.152	Agriculture	943	Cfb	1707	20	Inceptisol	0 - 30	65.825	https://doi.org/10.2136/sssaj2013.01.0007
De Moraes Sá et al.,2013	Atlantic Forest	PR	Ponta Grossa	-25.241	-50.152	Agriculture	943	Cfb	1707	20	Oxisol	0 - 100	194.6	https://doi.org/10.2136/sssaj2013.01.0007
De Moraes Sá et al.,2013	Atlantic Forest	PR	Ponta Grossa	-25.241	-50.152	Agriculture	943	Cfb	1707	20	Oxisol	0 - 100	208.3	https://doi.org/10.2136/sssaj2013.01.0007
De Moraes Sá et al.,2013	Atlantic Forest	PR	Ponta Grossa	-25.241	-50.152	Agriculture	943	Cfb	1707	20	Oxisol	0 - 100	135.5	https://doi.org/10.2136/sssaj2013.01.0007
De Moraes Sá et al.,2013	Atlantic Forest	PR	Ponta Grossa	-25.241	-50.152	Agriculture	943	Cfb	1707	20	Oxisol	0 - 100	169.3	https://doi.org/10.2136/sssaj2013.01.0007
De Moraes Sá et al.,2013	Atlantic Forest	PR	Ponta Grossa	-25.241	-50.152	Agriculture	943	Cfb	1707	20	Oxisol	0 - 100	89.5	https://doi.org/10.2136/sssaj2013.01.0007
De Moraes Sá et al.,2013	Atlantic Forest	PR	Ponta Grossa	-25.241	-50.152	Agriculture	943	Cfb	1707	20	Oxisol	0 - 100	109.2	https://doi.org/10.2136/sssaj2013.01.0007
De Moraes Sá et al.,2013	Atlantic Forest	PR	Ponta Grossa	-25.241	-50.152	Agriculture	943	Cfb	1707	20	Inceptisol	0 - 100	180	https://doi.org/10.2136/sssaj2013.01.0007
De Moraes Sá et al.,2013	Atlantic Forest	PR	Ponta Grossa	-25.241	-50.152	Agriculture	943	Cfb	1707	20	Inceptisol	0 - 100	191.2	https://doi.org/10.2136/sssaj2013.01.0007
De Moraes Sá et al.,2013	Atlantic Forest	PR	Ponta Grossa	-25.241	-50.152	Agriculture	943	Cfb	1707	20	Inceptisol	0 - 100	155.9	https://doi.org/10.2136/sssaj2013.01.0007
De Moraes Sá et al.,2013	Atlantic Forest	PR	Ponta Grossa	-25.241	-50.152	Agriculture	943	Cfb	1707	20	Inceptisol	0 - 100	160	https://doi.org/10.2136/sssaj2013.01.0007
De Moraes Sá et al.,2013	Atlantic Forest	PR	Ponta Grossa	-25.241	-50.152	Agriculture	943	Cfb	1707	20	Inceptisol	0 - 100	124.7	https://doi.org/10.2136/sssaj2013.01.0007
De Moraes Sá et al.,2013	Atlantic Forest	PR	Ponta Grossa	-25.241	-50.152	Agriculture	943	Cfb	1707	20	Inceptisol	0 - 100	136.2	https://doi.org/10.2136/sssaj2013.01.0007
Moraes Sá et al.,2015	Atlantic Forest	PR	Ponta Grossa	-25.15	-50.15	Agriculture	865	Cfb	1545	18.5	Oxisol	0 - 20	67.4	https://doi.org/10.1002/ldr.2218
Moraes Sá et al.,2015	Atlantic Forest	PR	Ponta Grossa	-25.15	-50.15	Agriculture	865	Cfb	1545	18.5	Oxisol	0 - 20	70.2	https://doi.org/10.1002/ldr.2218
Moraes Sá et al.,2015	Atlantic Forest	PR	Ponta Grossa	-25.15	-50.15	Agriculture	865	Cfb	1545	18.5	Oxisol	0 - 20	84.4	https://doi.org/10.1002/ldr.2218
Moraes Sá et al.,2015	Atlantic Forest	PR	Ponta Grossa	-25.15	-50.15	Agriculture	865	Cfb	1545	18.5	Oxisol	0 - 30	107.075	https://doi.org/10.1002/ldr.2218
Moraes Sá et al.,2015	Atlantic Forest	PR	Ponta Grossa	-25.15	-50.15	Agriculture	865	Cfb	1545	18.5	Oxisol	0 - 30	107.25	https://doi.org/10.1002/ldr.2218
Moraes Sá et al.,2015	Atlantic Forest	PR	Ponta Grossa	-25.15	-50.15	Agriculture	865	Cfb	1545	18.5	Oxisol	0 - 100	249.5	https://doi.org/10.1002/ldr.2218
Moraes Sá et al.,2015	Atlantic Forest	PR	Ponta Grossa	-25.15	-50.15	Agriculture	865	Cfb	1545	18.5	Oxisol	0 - 100	236.8	https://doi.org/10.1002/ldr.2218
Siqueira Neto et al.,2009	Atlantic Forest	PR	Tibagi	-24.6	-50.3833	Agriculture	748	Cfb	1600	22	Oxisol	0 - 20	35	https://doi.org/10.1590/S0100-06832009000400025
Siqueira Neto et al.,2009	Atlantic Forest	PR	Tibagi	-24.6	-50.3833	Agriculture	748	Cfb	1600	22	Oxisol	0 - 20	36	https://doi.org/10.1590/S0100-06832009000400025
Siqueira Neto et al.,2009	Atlantic Forest	PR	Tibagi	-24.6	-50.3833	Agriculture	748	Cfb	1600	22	Oxisol	0 - 20	58	https://doi.org/10.1590/S0100-06832009000400025
Siqueira Neto et al.,2009	Atlantic Forest	PR	Tibagi	-24.6	-50.3833	Agriculture	748	Cfb	1600	22	Oxisol	0 - 20	55	https://doi.org/10.1590/S0100-06832009000400025
Oliveira et al.,2022	Atlantic Forest	SP	Jardinópolis	-20.9562	-47.8173	Agriculture	547	Cwa	1558	20.65	Oxisol	0 - 10	27.85	https://doi.org/10.1016/j.still.2022.105460
Oliveira et al.,2022	Atlantic Forest	SP	Jardinópolis	-20.9562	-47.8173	Agriculture	547	Cwa	1558	20.65	Oxisol	0 - 10	27.97	https://doi.org/10.1016/j.still.2022.105460
Oliveira et al.,2022	Atlantic Forest	SP	Jardinópolis	-20.9562	-47.8173	Agriculture	547	Cwa	1558	20.65	Oxisol	0 - 10	29.83	https://doi.org/10.1016/j.still.2022.105460
Oliveira et al.,2022	Atlantic Forest	SP	Jardinópolis	-20.9562	-47.8173	Agriculture	547	Cwa	1558	20.65	Oxisol	0 - 10	11.27	https://doi.org/10.1016/j.still.2022.105460
Oliveira et al.,2022	Atlantic Forest	SP	Jardinópolis	-20.9562	-47.8173	Agriculture	547	Cwa	1558	20.65	Oxisol	0 - 10	32.47	https://doi.org/10.1016/j.still.2022.105460
Oliveira et al.,2022	Atlantic Forest	SP	Jardinópolis	-20.9562	-47.8173	Agriculture	547	Cwa	1558	20.65	Oxisol	0 - 10	27.35	https://doi.org/10.1016/j.still.2022.105460
Oliveira et al.,2022	Atlantic Forest	SP	Jardinópolis	-20.9562	-47.8173	Agriculture	547	Cwa	1558	20.65	Oxisol	0 - 10	28.97	https://doi.org/10.1016/j.still.2022.105460
Oliveira et al.,2022	Atlantic Forest	SP	Jardinópolis	-20.9562	-47.8173	Agriculture	547	Cwa	1558	20.65	Oxisol	0 - 10	30.78	https://doi.org/10.1016/j.still.2022.105460
De Castro Paes et al.,2021	Atlantic Forest	BA	Cairu	-13.524	-39.0161	Agriculture	226	As	1224	24.5	Oxisol	0 - 10	41.888	https://doi.org/10.1016/j.catena.2021.105321
De Castro Paes et al.,2021	Atlantic Forest	BA	Cairu	-13.524	-39.0161	Agriculture	226	As	1224	24.5	Oxisol	0 - 10	34.7949	https://doi.org/10.1016/j.catena.2021.105321
De Castro Paes et al.,2021	Atlantic Forest	BA	Cairu	-13.524	-39.0161	Grassland	226	As	1224	24.5	Oxisol	0 - 10	41.8528	https://doi.org/10.1016/j.catena.2021.105321
De Castro Paes et al.,2021	Atlantic Forest	BA	Cairu	-13.524	-39.0161	Agriculture	226	As	1224	24.5	Oxisol	0 - 10	28.0143	https://doi.org/10.1016/j.catena.2021.105321
De Castro Paes et al.,2021	Atlantic Forest	BA	Cairu	-13.524	-39.0161	Agriculture	226	As	1224	24.5	Oxisol	0 - 20	73.634	https://doi.org/10.1016/j.catena.2021.105321
De Castro Paes et al.,2021	Atlantic Forest	BA	Cairu	-13.524	-39.0161	Agriculture	226	As	1224	24.5	Oxisol	0 - 20	56.9277	https://doi.org/10.1016/j.catena.2021.105321
De Castro Paes et al.,2021	Atlantic Forest	BA	Cairu	-13.524	-39.0161	Grassland	226	As	1224	24.5	Oxisol	0 - 20	69.8346	https://doi.org/10.1016/j.catena.2021.105321
De Castro Paes et al.,2021	Atlantic Forest	BA	Cairu	-13.524	-39.0161	Agriculture	226	As	1224	24.5	Oxisol	0 - 20	57.4773	https://doi.org/10.1016/j.catena.2021.105321
De Castro Paes et al.,2021	Atlantic Forest	BA	Cairu	-13.524	-39.0161	Agriculture	226	As	1224	24.5	Oxisol	0 - 30	101.461	https://doi.org/10.1016/j.catena.2021.105321
De Castro Paes et al.,2021	Atlantic Forest	BA	Cairu	-13.524	-39.0161	Grassland	226	As	1224	24.5	Oxisol	0 - 30	106.479	https://doi.org/10.1016/j.catena.2021.105321
De Castro Paes et al.,2021	Atlantic Forest	BA	Cairu	-13.524	-39.0161	Agriculture	226	As	1224	24.5	Oxisol	0 - 30	88.0926	https://doi.org/10.1016/j.catena.2021.105321
Pedra et al.,2012	Atlantic Forest	SE	São Cristóvão	-10.3167	-36.65	Agriculture	22	As	1200	22	Ultisol	0 - 10	6.9	http://dx.doi.org/10.5433/1679-0359.2012v33n6p2075
Pedra et al.,2012	Atlantic Forest	SE	São Cristóvão	-10.3167	-36.65	Agriculture	22	As	1200	22	Ultisol	0 - 10	10.32	http://dx.doi.org/10.5433/1679-0359.2012v33n6p2075
Pedra et al.,2012	Atlantic Forest	SE	São Cristóvão	-10.3167	-36.65	Agriculture	22	As	1200	22	Ultisol	0 - 10	11.33	http://dx.doi.org/10.5433/1679-0359.2012v33n6p2075
Pedra et al.,2012	Atlantic Forest	SE	São Cristóvão	-10.3167	-36.65	Agriculture	22	As	1200	22	Ultisol	0 - 20	17.73	http://dx.doi.org/10.5433/1679-0359.2012v33n6p2075
Pedra et al.,2012	Atlantic Forest	SE	São Cristóvão	-10.3167	-36.65	Agriculture	22	As	1200	22	Ultisol	0 - 20	29.51	http://dx.doi.org/10.5433/1679-0359.2012v33n6p2075
Pedra et al.,2012	Atlantic Forest	SE	São Cristóvão	-10.3167	-36.65	Agriculture	22	As	1200	22	Ultisol	0 - 20	30.39	http://dx.doi.org/10.5433/1679-0359.2012v33n6p2075
Pegoraro et al.,2011	Atlantic Forest	ES	Aracruz	-19.8	-40.2833	Grassland	40.5586	Aw	1400	23	Ultisol	0 - 10	15	https://periodicos.ufsm.br/cienciaflorestal/article/view/3230
Pegoraro et al.,2011	Atlantic Forest	ES	Aracruz	-19.8	-40.2833	Agriculture	40.5586	Aw	1400	23	Ultisol	0 - 10	18	https://periodicos.ufsm.br/cienciaflorestal/article/view/3230
Pegoraro et al.,2011	Atlantic Forest	ES	Aracruz	-19.8	-40.2833	Agriculture	40.5586	Aw	1400	23	Ultisol	0 - 10	24	https://periodicos.ufsm.br/cienciaflorestal/article/view/3230
Pegoraro et al.,2011	Atlantic Forest	ES	Aracruz	-19.8	-40.2833	Grassland	40.5586	Aw	1400	23	Ultisol	0 - 20	35	https://periodicos.ufsm.br/cienciaflorestal/article/view/3230
Pegoraro et al.,2011	Atlantic Forest	ES	Aracruz	-19.8	-40.2833	Agriculture	40.5586	Aw	1400	23	Ultisol	0 - 20	36	https://periodicos.ufsm.br/cienciaflorestal/article/view/3230
Pegoraro et al.,2011	Atlantic Forest	ES	Aracruz	-19.8	-40.2833	Agriculture	40.5586	Aw	1400	23	Ultisol	0 - 20	47	https://periodicos.ufsm.br/cienciaflorestal/article/view/3230
Pegoraro et al.,2011	Atlantic Forest	ES	Aracruz	-19.8	-40.2833	Grassland	40.5586	Aw	1400	23	Ultisol	0 - 100	100	https://periodicos.ufsm.br/cienciaflorestal/article/view/3230
Pegoraro et al.,2011	Atlantic Forest	ES	Aracruz	-19.8	-40.2833	Agriculture	40.5586	Aw	1400	23	Ultisol	0 - 100	90	https://periodicos.ufsm.br/cienciaflorestal/article/view/3230
Pegoraro et al.,2011	Atlantic Forest	ES	Aracruz	-19.8	-40.2833	Agriculture		Aw	1400	23	Ultisol	0 - 100	120	https://periodicos.ufsm.br/cienciaflorestal/article/view/3230
Pinheiro et al.,2010	Atlantic Forest	ES	Linhares	-19.3	-40.3167	Agriculture	33	Aw	1226	26	Ultisol	0 - 10	14.8	https://doi.org/10.1007/s11104-010-0320-7
Pinheiro et al.,2010	Atlantic Forest	ES	Linhares	-19.3	-40.3167	Agriculture	33	Aw	1226	26	Ultisol	0 - 10	10.9	https://doi.org/10.1007/s11104-010-0320-7
Pinheiro et al.,2010	Atlantic Forest	ES	Linhares	-19.3	-40.3167	Agriculture	33	Aw	1226	26	Ultisol	0 - 100	113.8	https://doi.org/10.1007/s11104-010-0320-7
Pinheiro et al.,2010	Atlantic Forest	ES	Linhares	-19.3	-40.3167	Agriculture	33	Aw	1226	26	Ultisol	0 - 100	100.8	https://doi.org/10.1007/s11104-010-0320-7
Pinheiro et al.,2015	Atlantic Forest	RJ	Paty do Alferes	-22.424	-43.418	Agriculture	673.023	CWa	1200	21	Oxisol	0 - 10	12.09	https://doi.org/10.1016/j.agsy.2014.08.008
Pinheiro et al.,2015	Atlantic Forest	RJ	Paty do Alferes	-22.424	-43.418	Agriculture	673.023	CWa	1200	21	Oxisol	0 - 10	12.13	https://doi.org/10.1016/j.agsy.2014.08.008
Pinheiro et al.,2015	Atlantic Forest	RJ	Paty do Alferes	-22.424	-43.418	Agriculture	673.023	CWa	1200	21	Oxisol	0 - 10	16.38	https://doi.org/10.1016/j.agsy.2014.08.008
Pinheiro et al.,2015	Atlantic Forest	RJ	Paty do Alferes	-22.424	-43.418	Agriculture	673.023	CWa	1200	21	Oxisol	0 - 10	16.8	https://doi.org/10.1016/j.agsy.2014.08.008
Pinheiro et al.,2015	Atlantic Forest	RJ	Paty do Alferes	-22.424	-43.418	Agriculture	673.023	CWa	1200	21	Oxisol	0 - 10	19.6	https://doi.org/10.1016/j.agsy.2014.08.008
Pinheiro et al.,2015	Atlantic Forest	RJ	Paty do Alferes	-22.424	-43.418	Agriculture	673.023	CWa	1200	21	Oxisol	0 - 10	18.97	https://doi.org/10.1016/j.agsy.2014.08.008
Pinheiro et al.,2015	Atlantic Forest	RJ	Paty do Alferes	-22.424	-43.418	Agriculture	673.023	CWa	1200	21	Oxisol	0 - 10	19.7	https://doi.org/10.1016/j.agsy.2014.08.008
Pinheiro et al.,2015	Atlantic Forest	RJ	Paty do Alferes	-22.424	-43.418	Agriculture	673.023	CWa	1200	21	Oxisol	0 - 10	19.42	https://doi.org/10.1016/j.agsy.2014.08.008
Pinheiro et al.,2015	Atlantic Forest	RJ	Paty do Alferes	-22.424	-43.418	Grassland	673.023	CWa	1200	21	Oxisol	0 - 10	24.49	https://doi.org/10.1016/j.agsy.2014.08.008
Pinheiro et al.,2015	Atlantic Forest	RJ	Paty do Alferes	-22.424	-43.418	Grassland	673.023	CWa	1200	21	Oxisol	0 - 10	25.63	https://doi.org/10.1016/j.agsy.2014.08.008
Piva et al.,2020	Atlantic Forest	PR	Castro	-24.7981	-49.9617	Agriculture	996	Cfb	1656	12.5	Oxisol	0 - 10	34.41	http://hdl.handle.net/10183/257524
Piva et al.,2020	Atlantic Forest	PR	Castro	-24.7981	-49.9617	Agriculture	996	Cfb	1656	12.5	Oxisol	0 - 10	35.9	http://hdl.handle.net/10183/257524
Piva et al.,2020	Atlantic Forest	PR	Castro	-24.7981	-49.9617	Agriculture	996	Cfb	1656	12.5	Oxisol	0 - 10	36.25	http://hdl.handle.net/10183/257524
Piva et al.,2020	Atlantic Forest	PR	Castro	-24.7981	-49.9617	Agriculture	996	Cfb	1656	12.5	Oxisol	0 - 20	66.93	http://hdl.handle.net/10183/257524
Piva et al.,2020	Atlantic Forest	PR	Castro	-24.7981	-49.9617	Agriculture	996	Cfb	1656	12.5	Oxisol	0 - 20	67.03	http://hdl.handle.net/10183/257524
Piva et al.,2020	Atlantic Forest	PR	Castro	-24.7981	-49.9617	Agriculture	996	Cfb	1656	12.5	Oxisol	0 - 20	67.81	http://hdl.handle.net/10183/257524
Portella et al.,2012	Atlantic Forest	PR	Bela Vista do Paraíso	-22.95	-52.5833	Agriculture	483.328	Cfa	1850	20	Oxisol	0 - 10	45.5	https://doi.org/10.1590/S0100-06832012000600021
Portella et al.,2012	Atlantic Forest	PR	Bela Vista do Paraíso	-22.95	-52.5833	Agriculture	483.328	Cfa	1850	20	Oxisol	0 - 10	53.625	https://doi.org/10.1590/S0100-06832012000600021
Portella et al.,2012	Atlantic Forest	PR	Bela Vista do Paraíso	-22.95	-52.5833	Agriculture	483.328	Cfa	1850	20	Oxisol	0 - 20	65.625	https://doi.org/10.1590/S0100-06832012000600021
Portella et al.,2012	Atlantic Forest	PR	Bela Vista do Paraíso	-22.95	-52.5833	Agriculture	483.328	Cfa	1850	20	Oxisol	0 - 20	75	https://doi.org/10.1590/S0100-06832012000600021
Portella et al.,2012	Atlantic Forest	PR	Bela Vista do Paraíso	-22.95	-52.5833	Agriculture	483.328	Cfa	1850	20	Oxisol	0 - 30	84.75	https://doi.org/10.1590/S0100-06832012000600021
Portella et al.,2012	Atlantic Forest	PR	Bela Vista do Paraíso	-22.95	-52.5833	Agriculture	483.328	Cfa	1850	20	Oxisol	0 - 30	100.688	https://doi.org/10.1590/S0100-06832012000600021
Pulrolnik et al.,2009	Atlantic Forest	MG	Itamarandiba	-17.8543	-42.8553	Grassland	1100	Cwa	1160	26	Oxisol	0 - 10	23.88	https://doi.org/10.1590/S0100-06832009000500006
Pulrolnik et al.,2009	Atlantic Forest	MG	Itamarandiba	-17.8543	-42.8553	Agriculture	1100	Cwa	1160	26	Oxisol	0 - 10	23.57	https://doi.org/10.1590/S0100-06832009000500006
Pulrolnik et al.,2009	Atlantic Forest	MG	Itamarandiba	-17.8543	-42.8553	Grassland	1100	Cwa	1160	26	Oxisol	0 - 20	47.71	https://doi.org/10.1590/S0100-06832009000500006
Pulrolnik et al.,2009	Atlantic Forest	MG	Itamarandiba	-17.8543	-42.8553	Agriculture	1100	Cwa	1160	26	Oxisol	0 - 20	45.83	https://doi.org/10.1590/S0100-06832009000500006
Pulrolnik et al.,2009	Atlantic Forest	MG	Itamarandiba	-17.8543	-42.8553	Grassland	1100	Cwa	1160	26	Oxisol	0 - 30	73.5475	https://doi.org/10.1590/S0100-06832009000500006
Pulrolnik et al.,2009	Atlantic Forest	MG	Itamarandiba	-17.8543	-42.8553	Agriculture	1100	Cwa	1160	26	Oxisol	0 - 30	72.5675	https://doi.org/10.1590/S0100-06832009000500006
Pulrolnik et al.,2009	Atlantic Forest	MG	Itamarandiba	-17.8543	-42.8553	Grassland	1100	Cwa	1160	26	Oxisol	0 - 100	150.49	https://doi.org/10.1590/S0100-06832009000500006
Pulrolnik et al.,2009	Atlantic Forest	MG	Itamarandiba	-17.8543	-42.8553	Agriculture	1100	Cwa	1160	26	Oxisol	0 - 100	152.45	https://doi.org/10.1590/S0100-06832009000500006
Ramalho et al.,2020	Atlantic Forest	PR	Castro	-24.7983	-49.9619	Agriculture	996	Cfb	1656	20.6	Oxisol	0 - 20	66.9	https://doi.org/10.1111/ejss.12933
Ramalho et al.,2020	Atlantic Forest	PR	Castro	-24.7983	-49.9619	Agriculture	996	Cfb	1656	20.6	Oxisol	0 - 20	67.2	https://doi.org/10.1111/ejss.12933
Ramalho et al.,2020	Atlantic Forest	PR	Castro	-24.7983	-49.9619	Agriculture	996	Cfb	1656	20.6	Oxisol	0 - 20	61.8	https://doi.org/10.1111/ejss.12933
Ramalho et al.,2020	Atlantic Forest	PR	Castro	-24.7983	-49.9619	Agriculture	996	Cfb	1656	20.6	Oxisol	0 - 20	63.5	https://doi.org/10.1111/ejss.12933
Ramalho et al.,2020	Atlantic Forest	PR	Castro	-24.7983	-49.9619	Agriculture	996	Cfb	1656	20.6	Oxisol	0 - 100	208.8	https://doi.org/10.1111/ejss.12933
Ramalho et al.,2020	Atlantic Forest	PR	Castro	-24.7983	-49.9619	Agriculture	996	Cfb	1656	20.6	Oxisol	0 - 100	212.2	https://doi.org/10.1111/ejss.12933
Ramalho et al.,2020	Atlantic Forest	PR	Castro	-24.7983	-49.9619	Agriculture	996	Cfb	1656	20.6	Oxisol	0 - 100	206	https://doi.org/10.1111/ejss.12933
Ramalho et al.,2020	Atlantic Forest	PR	Castro	-24.7983	-49.9619	Agriculture	996	Cfb	1656	20.6	Oxisol	0 - 100	202.2	https://doi.org/10.1111/ejss.12933
Ramos et al.,2013	Atlantic Forest	MS	Dourados	-22.236	-54.817	Agriculture	452	Cwa	1450	22.1393	Oxisol	0 - 10	24.06	https://doi.org/10.5433/1679-0359.2013v34n5p2219
Ramos et al.,2013	Atlantic Forest	MS	Dourados	-22.236	-54.817	Agriculture	452	Cwa	1450	22.1393	Oxisol	0 - 10	36.88	https://doi.org/10.5433/1679-0359.2013v34n5p2219
Ramos et al.,2013	Atlantic Forest	MS	Dourados	-22.236	-54.817	Grassland	452	Cwa	1450	22.1393	Oxisol	0 - 10	33.32	https://doi.org/10.5433/1679-0359.2013v34n5p2219
Ramos et al.,2013	Atlantic Forest	MS	Dourados	-22.236	-54.817	Agriculture	452	Cwa	1450	22.1393	Oxisol	0 - 10	35.98	https://doi.org/10.5433/1679-0359.2013v34n5p2219
Ramos et al.,2013	Atlantic Forest	MS	Dourados	-22.236	-54.817	Agriculture	452	Cwa	1450	22.1393	Oxisol	0 - 20	51.78	https://doi.org/10.5433/1679-0359.2013v34n5p2219
Ramos et al.,2013	Atlantic Forest	MS	Dourados	-22.236	-54.817	Agriculture	452	Cwa	1450	22.1393	Oxisol	0 - 20	62.74	https://doi.org/10.5433/1679-0359.2013v34n5p2219
Ramos et al.,2013	Atlantic Forest	MS	Dourados	-22.236	-54.817	Grassland	452	Cwa	1450	22.1393	Oxisol	0 - 20	62	https://doi.org/10.5433/1679-0359.2013v34n5p2219
Ramos et al.,2013	Atlantic Forest	MS	Dourados	-22.236	-54.817	Agriculture	452	Cwa	1450	22.1393	Oxisol	0 - 20	61.28	https://doi.org/10.5433/1679-0359.2013v34n5p2219
Rangel & Silva,2007	Atlantic Forest	MG	Lavras	-21.2289	-44.9639	Agriculture	925	Cwa	1530	19.4	Oxisol	0 - 10	29.48	https://doi.org/10.1590/S0100-06832007000600037
Rangel & Silva,2007	Atlantic Forest	MG	Lavras	-21.2289	-44.9639	Agriculture	925	Cwa	1530	19.4	Oxisol	0 - 10	20.44	https://doi.org/10.1590/S0100-06832007000600037
Rangel & Silva,2007	Atlantic Forest	MG	Lavras	-21.2289	-44.9639	Grassland	925	Cwa	1530	19.4	Oxisol	0 - 10	27.32	https://doi.org/10.1590/S0100-06832007000600037
Rangel & Silva,2007	Atlantic Forest	MG	Lavras	-21.2289	-44.9639	Agriculture	925	Cwa	1530	19.4	Oxisol	0 - 10	20.44	https://doi.org/10.1590/S0100-06832007000600037
Rangel & Silva,2007	Atlantic Forest	MG	Lavras	-21.2289	-44.9639	Agriculture	925	Cwa	1530	19.4	Oxisol	0 - 10	16.35	https://doi.org/10.1590/S0100-06832007000600037
Rangel & Silva,2007	Atlantic Forest	MG	Lavras	-21.2289	-44.9639	Agriculture	925	Cwa	1530	19.4	Oxisol	0 - 20	55.75	https://doi.org/10.1590/S0100-06832007000600037
Rangel & Silva,2007	Atlantic Forest	MG	Lavras	-21.2289	-44.9639	Agriculture	925	Cwa	1530	19.4	Oxisol	0 - 20	51.04	https://doi.org/10.1590/S0100-06832007000600037
Rangel & Silva,2007	Atlantic Forest	MG	Lavras	-21.2289	-44.9639	Grassland	925	Cwa	1530	19.4	Oxisol	0 - 20	51.99	https://doi.org/10.1590/S0100-06832007000600037
Rangel & Silva,2007	Atlantic Forest	MG	Lavras	-21.2289	-44.9639	Agriculture	925	Cwa	1530	19.4	Oxisol	0 - 20	50.8	https://doi.org/10.1590/S0100-06832007000600037
Rangel & Silva,2007	Atlantic Forest	MG	Lavras	-21.2289	-44.9639	Agriculture	925	Cwa	1530	19.4	Oxisol	0 - 20	32.49	https://doi.org/10.1590/S0100-06832007000600037
Rangel & Silva,2007	Atlantic Forest	MG	Lavras	-21.2289	-44.9639	Agriculture	925	Cwa	1530	19.4	Oxisol	0 - 30	92.8825	https://doi.org/10.1590/S0100-06832007000600037
Rangel & Silva,2007	Atlantic Forest	MG	Lavras	-21.2289	-44.9639	Agriculture	925	Cwa	1530	19.4	Oxisol	0 - 30	78.6475	https://doi.org/10.1590/S0100-06832007000600037
Rangel & Silva,2007	Atlantic Forest	MG	Lavras	-21.2289	-44.9639	Grassland	925	Cwa	1530	19.4	Oxisol	0 - 30	83.9325	https://doi.org/10.1590/S0100-06832007000600037
Rangel & Silva,2007	Atlantic Forest	MG	Lavras	-21.2289	-44.9639	Agriculture	925	Cwa	1530	19.4	Oxisol	0 - 30	77.62	https://doi.org/10.1590/S0100-06832007000600037
Rangel & Silva,2007	Atlantic Forest	MG	Lavras	-21.2289	-44.9639	Agriculture	925	Cwa	1530	19.4	Oxisol	0 - 30	54.9525	https://doi.org/10.1590/S0100-06832007000600037
Rauber et al.,2012	Atlantic Forest	SC	Concórdia	-27.223	-51.994	Agriculture	589.593	Cfa	1862.91	17.958	Oxisol	0 - 10	20.903	https://doi.org/10.1590/S0100-06832012000400026
Rauber et al.,2012	Atlantic Forest	SC	Concórdia	-27.223	-51.994	Agriculture	589.593	Cfa	1862.91	17.958	Oxisol	0 - 10	22.28	https://doi.org/10.1590/S0100-06832012000400026
Rauber et al.,2012	Atlantic Forest	SC	Concórdia	-27.223	-51.994	Agriculture	589.593	Cfa	1862.91	17.958	Oxisol	0 - 10	25.536	https://doi.org/10.1590/S0100-06832012000400026
Rauber et al.,2012	Atlantic Forest	SC	Concórdia	-27.223	-51.994	Agriculture	589.593	Cfa	1862.91	17.958	Oxisol	0 - 10	19.497	https://doi.org/10.1590/S0100-06832012000400026
Rauber et al.,2012	Atlantic Forest	SC	Concórdia	-27.223	-51.994	Grassland	589.593	Cfa	1862.91	17.958	Oxisol	0 - 10	21.8325	https://doi.org/10.1590/S0100-06832012000400026
Rauber et al.,2012	Atlantic Forest	SC	Concórdia	-27.223	-51.994	Agriculture	589.593	Cfa	1862.91	17.958	Oxisol	0 - 10	24.564	https://doi.org/10.1590/S0100-06832012000400026
Rauber et al.,2012	Atlantic Forest	SC	Concórdia	-27.223	-51.994	Grassland	589.593	Cfa	1862.91	17.958	Oxisol	0 - 10	23.484	https://doi.org/10.1590/S0100-06832012000400026
Rauber et al.,2012	Atlantic Forest	SC	Concórdia	-27.223	-51.994	Agriculture	589.593	Cfa	1862.91	17.958	Oxisol	0 - 20	47.377	https://doi.org/10.1590/S0100-06832012000400026
Rauber et al.,2012	Atlantic Forest	SC	Concórdia	-27.223	-51.994	Agriculture	589.593	Cfa	1862.91	17.958	Oxisol	0 - 20	48.8	https://doi.org/10.1590/S0100-06832012000400026
Rauber et al.,2012	Atlantic Forest	SC	Concórdia	-27.223	-51.994	Agriculture	589.593	Cfa	1862.91	17.958	Oxisol	0 - 20	58.254	https://doi.org/10.1590/S0100-06832012000400026
Rauber et al.,2012	Atlantic Forest	SC	Concórdia	-27.223	-51.994	Agriculture	589.593	Cfa	1862.91	17.958	Oxisol	0 - 20	46.372	https://doi.org/10.1590/S0100-06832012000400026
Rauber et al.,2012	Atlantic Forest	SC	Concórdia	-27.223	-51.994	Grassland	589.593	Cfa	1862.91	17.958	Oxisol	0 - 20	51.0165	https://doi.org/10.1590/S0100-06832012000400026
Rauber et al.,2012	Atlantic Forest	SC	Concórdia	-27.223	-51.994	Agriculture	589.593	Cfa	1862.91	17.958	Oxisol	0 - 20	50.458	https://doi.org/10.1590/S0100-06832012000400026
Rauber et al.,2012	Atlantic Forest	SC	Concórdia	-27.223	-51.994	Grassland	589.593	Cfa	1862.91	17.958	Oxisol	0 - 20	49.114	https://doi.org/10.1590/S0100-06832012000400026
Rego et al.,2020	Atlantic Forest	PR	Marechal Cândido Rondon	-24.5328	-54.005	Agriculture	390	Cfa	1600	22	Oxisol	0 - 10	18.8	https://doi.org/10.32404/rean.v7i3.4747
Rego et al.,2020	Atlantic Forest	PR	Marechal Cândido Rondon	-24.5328	-54.005	Agriculture	390	Cfa	1600	22	Oxisol	0 - 10	17.74	https://doi.org/10.32404/rean.v7i3.4747
Rego et al.,2020	Atlantic Forest	PR	Marechal Cândido Rondon	-24.5328	-54.005	Agriculture	390	Cfa	1600	22	Oxisol	0 - 10	17.42	https://doi.org/10.32404/rean.v7i3.4747
Rego et al.,2020	Atlantic Forest	PR	Marechal Cândido Rondon	-24.5328	-54.005	Agriculture	390	Cfa	1600	22	Oxisol	0 - 10	17.53	https://doi.org/10.32404/rean.v7i3.4747
Rego et al.,2020	Atlantic Forest	PR	Marechal Cândido Rondon	-24.5328	-54.005	Agriculture	390	Cfa	1600	22	Oxisol	0 - 10	19.35	https://doi.org/10.32404/rean.v7i3.4747
Rego et al.,2020	Atlantic Forest	PR	Marechal Cândido Rondon	-24.5328	-54.005	Agriculture	390	Cfa	1600	22	Oxisol	0 - 10	18.24	https://doi.org/10.32404/rean.v7i3.4747
Rego et al.,2020	Atlantic Forest	PR	Marechal Cândido Rondon	-24.5328	-54.005	Agriculture	390	Cfa	1600	22	Oxisol	0 - 10	16.41	https://doi.org/10.32404/rean.v7i3.4747
Rego et al.,2020	Atlantic Forest	PR	Marechal Cândido Rondon	-24.5328	-54.005	Grassland	390	Cfa	1600	22	Oxisol	0 - 10	17.99	https://doi.org/10.32404/rean.v7i3.4747
Rego et al.,2020	Atlantic Forest	PR	Marechal Cândido Rondon	-24.5328	-54.005	Agriculture	390	Cfa	1600	22	Oxisol	0 - 20	38.23	https://doi.org/10.32404/rean.v7i3.4747
Rego et al.,2020	Atlantic Forest	PR	Marechal Cândido Rondon	-24.5328	-54.005	Agriculture	390	Cfa	1600	22	Oxisol	0 - 20	38.17	https://doi.org/10.32404/rean.v7i3.4747
Rego et al.,2020	Atlantic Forest	PR	Marechal Cândido Rondon	-24.5328	-54.005	Agriculture	390	Cfa	1600	22	Oxisol	0 - 20	38.44	https://doi.org/10.32404/rean.v7i3.4747
Rego et al.,2020	Atlantic Forest	PR	Marechal Cândido Rondon	-24.5328	-54.005	Agriculture	390	Cfa	1600	22	Oxisol	0 - 20	37.66	https://doi.org/10.32404/rean.v7i3.4747
Rego et al.,2020	Atlantic Forest	PR	Marechal Cândido Rondon	-24.5328	-54.005	Agriculture	390	Cfa	1600	22	Oxisol	0 - 20	42.67	https://doi.org/10.32404/rean.v7i3.4747
Rego et al.,2020	Atlantic Forest	PR	Marechal Cândido Rondon	-24.5328	-54.005	Agriculture	390	Cfa	1600	22	Oxisol	0 - 20	39.03	https://doi.org/10.32404/rean.v7i3.4747
Rego et al.,2020	Atlantic Forest	PR	Marechal Cândido Rondon	-24.5328	-54.005	Agriculture	390	Cfa	1600	22	Oxisol	0 - 20	36.2	https://doi.org/10.32404/rean.v7i3.4747
Rego et al.,2020	Atlantic Forest	PR	Marechal Cândido Rondon	-24.5328	-54.005	Grassland	390	Cfa	1600	22	Oxisol	0 - 20	36.37	https://doi.org/10.32404/rean.v7i3.4747
Reis et al.,2014	Atlantic Forest	PR	Guarapuava	-25.55	-51.4833	Agriculture	1100	Cfb	2022	16.5	Oxisol	0 - 10	17.8	http://dx.doi.org/10.1590/0103-9016-2013-0234
Reis et al.,2014	Atlantic Forest	PR	Guarapuava	-25.55	-51.4833	Agriculture	1100	Cfb	2022	16.5	Oxisol	0 - 10	15.3	http://dx.doi.org/10.1590/0103-9016-2013-0234
Reis et al.,2014	Atlantic Forest	PR	Guarapuava	-25.55	-51.4833	Agriculture	1100	Cfb	2022	16.5	Oxisol	0 - 20	37.3	http://dx.doi.org/10.1590/0103-9016-2013-0234
Reis et al.,2014	Atlantic Forest	PR	Guarapuava	-25.55	-51.4833	Agriculture	1100	Cfb	2022	16.5	Oxisol	0 - 20	31.6	http://dx.doi.org/10.1590/0103-9016-2013-0234
Reis et al.,2014	Atlantic Forest	PR	Guarapuava	-25.55	-51.4833	Agriculture	1100	Cfb	2022	16.5	Oxisol	0 - 30	53.1	http://dx.doi.org/10.1590/0103-9016-2013-0234
Reis et al.,2014	Atlantic Forest	PR	Guarapuava	-25.55	-51.4833	Agriculture	1100	Cfb	2022	16.5	Oxisol	0 - 30	48.3	http://dx.doi.org/10.1590/0103-9016-2013-0234
Reis et al.,2014	Atlantic Forest	PR	Guarapuava	-25.55	-51.4833	Agriculture	1100	Cfb	2022	16.5	Oxisol	0 - 100	124.7	http://dx.doi.org/10.1590/0103-9016-2013-0234
Reis et al.,2014	Atlantic Forest	PR	Guarapuava	-25.55	-51.4833	Agriculture	1100	Cfb	2022	16.5	Oxisol	0 - 100	132.9	http://dx.doi.org/10.1590/0103-9016-2013-0234
Junior et al.,2014	Atlantic Forest	MG	Governador Valadares	-18.85	-41.9333	Agriculture	148	Aw	1114	25	Ultisol	0 - 10	8.54	http://dx.doi.org/10.4067/S0718-34292014000100005.
Junior et al.,2014	Atlantic Forest	MG	Governador Valadares	-18.85	-41.9333	Agriculture	148	Aw	1114	25	Ultisol	0 - 10	10.28	http://dx.doi.org/10.4067/S0718-34292014000100005.
Junior et al.,2014	Atlantic Forest	MG	Governador Valadares	-18.85	-41.9333	Agriculture	148	Aw	1114	25	Ultisol	0 - 10	7.01	http://dx.doi.org/10.4067/S0718-34292014000100005.
Junior et al.,2014	Atlantic Forest	MG	Governador Valadares	-18.85	-41.9333	Agriculture	148	Aw	1114	25	Ultisol	0 - 20	18.34	http://dx.doi.org/10.4067/S0718-34292014000100005.
Junior et al.,2014	Atlantic Forest	MG	Governador Valadares	-18.85	-41.9333	Agriculture	148	Aw	1114	25	Ultisol	0 - 20	20.72	http://dx.doi.org/10.4067/S0718-34292014000100005.
Junior et al.,2014	Atlantic Forest	MG	Governador Valadares	-18.85	-41.9333	Agriculture	148	Aw	1114	25	Ultisol	0 - 20	16.1	http://dx.doi.org/10.4067/S0718-34292014000100005.
Junior et al.,2014	Atlantic Forest	MG	Governador Valadares	-18.85	-41.9333	Agriculture	148	Aw	1114	25	Ultisol	0 - 30	28.23	http://dx.doi.org/10.4067/S0718-34292014000100005.
Junior et al.,2014	Atlantic Forest	MG	Governador Valadares	-18.85	-41.9333	Agriculture	148	Aw	1114	25	Ultisol	0 - 30	31.88	http://dx.doi.org/10.4067/S0718-34292014000100005.
Junior et al.,2014	Atlantic Forest	MG	Governador Valadares	-18.85	-41.9333	Agriculture	148	Aw	1114	25	Ultisol	0 - 30	26.08	http://dx.doi.org/10.4067/S0718-34292014000100005.
Romaniw et al.,2015	Atlantic Forest	PR	Ponta Grossa	-25.0908	-50.0714	Agriculture	990	Cfb	1545	24.1	Inceptisol	0 - 10	20.15	https://doi.org/10.5935/1806-6690.20150029
Romaniw et al.,2015	Atlantic Forest	PR	Ponta Grossa	-25.0908	-50.0714	Agriculture	990	Cfb	1545	24.1	Inceptisol	0 - 10	19.32	https://doi.org/10.5935/1806-6690.20150029
Romaniw et al.,2015	Atlantic Forest	PR	Ponta Grossa	-25.0908	-50.0714	Agriculture	990	Cfb	1545	24.1	Inceptisol	0 - 10	21.97	https://doi.org/10.5935/1806-6690.20150029
Romaniw et al.,2015	Atlantic Forest	PR	Ponta Grossa	-25.0908	-50.0714	Agriculture	990	Cfb	1545	24.1	Inceptisol	0 - 10	26.37	https://doi.org/10.5935/1806-6690.20150029
Romaniw et al.,2015	Atlantic Forest	PR	Ponta Grossa	-25.0908	-50.0714	Agriculture	990	Cfb	1545	24.1	Inceptisol	0 - 10	28.72	https://doi.org/10.5935/1806-6690.20150029
Romaniw et al.,2015	Atlantic Forest	PR	Ponta Grossa	-25.0908	-50.0714	Agriculture	990	Cfb	1545	24.1	Inceptisol	0 - 10	27.63	https://doi.org/10.5935/1806-6690.20150029
Romaniw et al.,2015	Atlantic Forest	PR	Ponta Grossa	-25.0908	-50.0714	Agriculture	990	Cfb	1545	24.1	Inceptisol	0 - 20	36.09	https://doi.org/10.5935/1806-6690.20150029
Romaniw et al.,2015	Atlantic Forest	PR	Ponta Grossa	-25.0908	-50.0714	Agriculture	990	Cfb	1545	24.1	Inceptisol	0 - 20	37.5	https://doi.org/10.5935/1806-6690.20150029
Romaniw et al.,2015	Atlantic Forest	PR	Ponta Grossa	-25.0908	-50.0714	Agriculture	990	Cfb	1545	24.1	Inceptisol	0 - 20	39.14	https://doi.org/10.5935/1806-6690.20150029
Romaniw et al.,2015	Atlantic Forest	PR	Ponta Grossa	-25.0908	-50.0714	Agriculture	990	Cfb	1545	24.1	Inceptisol	0 - 20	43.68	https://doi.org/10.5935/1806-6690.20150029
Romaniw et al.,2015	Atlantic Forest	PR	Ponta Grossa	-25.0908	-50.0714	Agriculture	990	Cfb	1545	24.1	Inceptisol	0 - 20	48.31	https://doi.org/10.5935/1806-6690.20150029
Romaniw et al.,2015	Atlantic Forest	PR	Ponta Grossa	-25.0908	-50.0714	Agriculture	990	Cfb	1545	24.1	Inceptisol	0 - 20	45.67	https://doi.org/10.5935/1806-6690.20150029
Rosset et al.,2014	Atlantic Forest	PR	Guaíra	-24.1653	-54.228	Agriculture	270	Cfa	1500	23	Oxisol	0 - 10	9.4	https://doi.org/10.5433/1679-0359.2014v35n6p3053
Rosset et al.,2014	Atlantic Forest	PR	Guaíra	-24.1653	-54.228	Agriculture	298	Cfa	1500	23	Oxisol	0 - 10	10.2	https://doi.org/10.5433/1679-0359.2014v35n6p3053
Rosset et al.,2014	Atlantic Forest	PR	Guaíra	-24.2575	-54.1727	Agriculture	297	Cfa	1500	23	Oxisol	0 - 10	12.8	https://doi.org/10.5433/1679-0359.2014v35n6p3053
Rosset et al.,2014	Atlantic Forest	PR	Guaíra	-24.1522	-54.2278	Agriculture	281	Cfa	1500	23	Oxisol	0 - 10	10.4	https://doi.org/10.5433/1679-0359.2014v35n6p3053
Rosset et al.,2014	Atlantic Forest	PR	Guaíra	-24.1875	-54.2073	Grassland	302	Cfa	1500	23	Oxisol	0 - 10	15.3	https://doi.org/10.5433/1679-0359.2014v35n6p3053
Rosset et al.,2014	Atlantic Forest	PR	Guaíra	-24.1653	-54.228	Agriculture	270	Cfa	1500	23	Oxisol	0 - 20	15.8	https://doi.org/10.5433/1679-0359.2014v35n6p3053
Rosset et al.,2014	Atlantic Forest	PR	Guaíra	-24.1653	-54.228	Agriculture	298	Cfa	1500	23	Oxisol	0 - 20	18	https://doi.org/10.5433/1679-0359.2014v35n6p3053
Rosset et al.,2014	Atlantic Forest	PR	Guaíra	-24.2575	-54.1727	Agriculture	297	Cfa	1500	23	Oxisol	0 - 20	23.6	https://doi.org/10.5433/1679-0359.2014v35n6p3053
Rosset et al.,2014	Atlantic Forest	PR	Guaíra	-24.1522	-54.2278	Agriculture	281	Cfa	1500	23	Oxisol	0 - 20	22.8	https://doi.org/10.5433/1679-0359.2014v35n6p3053
Rosset et al.,2014	Atlantic Forest	PR	Guaíra	-24.1875	-54.2073	Grassland	302	Cfa	1500	23	Oxisol	0 - 20	25.5	https://doi.org/10.5433/1679-0359.2014v35n6p3053
Rosset et al.,2014	Atlantic Forest	PR	Guaíra	-24.1653	-54.228	Agriculture	270	Cfa	1500	23	Oxisol	0 - 30	23	https://doi.org/10.5433/1679-0359.2014v35n6p3053
Rosset et al.,2014	Atlantic Forest	PR	Guaíra	-24.1653	-54.228	Agriculture	298	Cfa	1500	23	Oxisol	0 - 30	26.175	https://doi.org/10.5433/1679-0359.2014v35n6p3053
Rosset et al.,2014	Atlantic Forest	PR	Guaíra	-24.2575	-54.1727	Agriculture	297	Cfa	1500	23	Oxisol	0 - 30	35.75	https://doi.org/10.5433/1679-0359.2014v35n6p3053
Rosset et al.,2014	Atlantic Forest	PR	Guaíra	-24.1522	-54.2278	Agriculture	281	Cfa	1500	23	Oxisol	0 - 30	30.75	https://doi.org/10.5433/1679-0359.2014v35n6p3053
Rosset et al.,2014	Atlantic Forest	PR	Guaíra	-24.1875	-54.2073	Grassland	302	Cfa	1500	23	Oxisol	0 - 30	37.5	https://doi.org/10.5433/1679-0359.2014v35n6p3053
Roters et al.,2021	Atlantic Forest	SC	Alfredo Wagner	-27.7	-49.3334	Agriculture	750	Cfa	1568	18.3	Inceptisol	0 - 10	49.8	http://dx.doi.org/10.5039/agraria.v16i2a9017
Roters et al.,2021	Atlantic Forest	SC	Alfredo Wagner	-27.7	-49.3334	Agriculture	750	Cfa	1568	18.3	Inceptisol	0 - 10	38.6	http://dx.doi.org/10.5039/agraria.v16i2a9017
Sá et al.,2001	Atlantic Forest	PR	Ponta Grossa	-25.3333	-50.3333	Agriculture	910	Cfb	1545	18.7	Oxisol	0 - 30	96	https://doi.org/10.2136/sssaj2001.6551486x
Sá et al.,2001	Atlantic Forest	PR	Ponta Grossa	-25.3333	-50.3333	Agriculture	910	Cfb	1545	18.7	Oxisol	0 - 30	118.5	https://doi.org/10.2136/sssaj2001.6551486x
Salton et al.,2008	Atlantic Forest	MS	Dourados	-22.2197	-54.8038	Agriculture	378.164	Am	1606.49	22.1393	Oxisol	0 - 20	42.5	http://dx.doi.org/10.1590/S0100-06832008000100002
Salton et al.,2008	Atlantic Forest	MS	Dourados	-22.2197	-54.8038	Agriculture	378.164	Am	1606.49	22.1393	Oxisol	0 - 20	47.5	http://dx.doi.org/10.1590/S0100-06832008000100002
Salton et al.,2008	Atlantic Forest	MS	Dourados	-22.2197	-54.8038	Grassland	378.164	Am	1606.49	22.1393	Oxisol	0 - 20	50	http://dx.doi.org/10.1590/S0100-06832008000100002
Salton et al.,2011	Atlantic Forest	MS	Dourados	-22.121	-54.464	Agriculture	430	Cwa	1606.49	22.1393	Oxisol	0 - 20	44.1	https://doi.org/10.1590/S0100-204X2011001000031
Salton et al.,2011	Atlantic Forest	MS	Dourados	-22.121	-54.464	Agriculture	430	Cwa	1606.49	22.1393	Oxisol	0 - 20	42.6	https://doi.org/10.1590/S0100-204X2011001000031
Salton et al.,2011	Atlantic Forest	MS	Dourados	-22.121	-54.464	Agriculture	430	Cwa	1606.49	22.1393	Oxisol	0 - 20	48.02	https://doi.org/10.1590/S0100-204X2011001000031
Salton et al.,2011	Atlantic Forest	MS	Dourados	-22.121	-54.464	Grassland	430	Cwa	1606.49	22.1393	Oxisol	0 - 20	50.11	https://doi.org/10.1590/S0100-204X2011001000031
Salton et al.,2011	Atlantic Forest	MS	Dourados	-22.121	-54.464	Agriculture	430	Cwa	1606.49	22.1393	Oxisol	0 - 20	41.92	https://doi.org/10.1590/S0100-204X2011001000031
Santos et al.,2011	Atlantic Forest	PR	Ponta Grossa	-25.007	-50.1522	Agriculture	877	Cfb	1800	21	Oxisol	0 - 10	23.47	https://doi.org/10.1016/j.still.2010.10.006
Santos et al.,2011	Atlantic Forest	PR	Ponta Grossa	-25.007	-50.1522	Agriculture	877	Cfb	1800	21	Oxisol	0 - 10	25.67	https://doi.org/10.1016/j.still.2010.10.006
Santos et al.,2011	Atlantic Forest	PR	Ponta Grossa	-25.007	-50.1522	Agriculture	877	Cfb	1800	21	Oxisol	0 - 10	25.3	https://doi.org/10.1016/j.still.2010.10.006
Santos et al.,2011	Atlantic Forest	PR	Ponta Grossa	-25.007	-50.1522	Agriculture	877	Cfb	1800	21	Oxisol	0 - 10	29.06	https://doi.org/10.1016/j.still.2010.10.006
Santos et al.,2011	Atlantic Forest	PR	Ponta Grossa	-25.007	-50.1522	Agriculture	877	Cfb	1800	21	Oxisol	0 - 10	27.86	https://doi.org/10.1016/j.still.2010.10.006
Santos et al.,2011	Atlantic Forest	PR	Ponta Grossa	-25.007	-50.1522	Agriculture	877	Cfb	1800	21	Oxisol	0 - 10	28.22	https://doi.org/10.1016/j.still.2010.10.006
Santos et al.,2011	Atlantic Forest	PR	Ponta Grossa	-25.007	-50.1522	Agriculture	877	Cfb	1800	21	Oxisol	0 - 20	44.71	https://doi.org/10.1016/j.still.2010.10.006
Santos et al.,2011	Atlantic Forest	PR	Ponta Grossa	-25.007	-50.1522	Agriculture	877	Cfb	1800	21	Oxisol	0 - 20	47.5	https://doi.org/10.1016/j.still.2010.10.006
Santos et al.,2011	Atlantic Forest	PR	Ponta Grossa	-25.007	-50.1522	Agriculture	877	Cfb	1800	21	Oxisol	0 - 20	49.45	https://doi.org/10.1016/j.still.2010.10.006
Santos et al.,2011	Atlantic Forest	PR	Ponta Grossa	-25.007	-50.1522	Agriculture	877	Cfb	1800	21	Oxisol	0 - 20	50.76	https://doi.org/10.1016/j.still.2010.10.006
Santos et al.,2011	Atlantic Forest	PR	Ponta Grossa	-25.007	-50.1522	Agriculture	877	Cfb	1800	21	Oxisol	0 - 20	50.08	https://doi.org/10.1016/j.still.2010.10.006
Santos et al.,2011	Atlantic Forest	PR	Ponta Grossa	-25.007	-50.1522	Agriculture	877	Cfb	1800	21	Oxisol	0 - 20	52.22	https://doi.org/10.1016/j.still.2010.10.006
Dos Santos et al.,2019	Atlantic Forest	BA	Itabela	-16.65	-39.5	Grassland	148.256	Af	1300	24.9	Ultisol	0 - 30	61.2	https://doi.org/10.1016/j.geoderma.2018.09.045
Dos Santos et al.,2019	Atlantic Forest	BA	Itabela	-16.65	-39.5	Grassland	148.256	Af	1300	24.9	Ultisol	0 - 30	66.6	https://doi.org/10.1016/j.geoderma.2018.09.045
Dos Santos et al.,2019	Atlantic Forest	BA	Itabela	-16.65	-39.5	Grassland	148.256	Af	1300	24.9	Ultisol	0 - 100	116.2	https://doi.org/10.1016/j.geoderma.2018.09.045
Dos Santos et al.,2019	Atlantic Forest	BA	Itabela	-16.65	-39.5	Grassland	148.256	Af	1300	24.9	Ultisol	0 - 100	119.4	https://doi.org/10.1016/j.geoderma.2018.09.045
Scarpe et al.,2019	Atlantic Forest	SP	Jaú	-22.2833	-48.5667	Agriculture	580	Aw	1300	24	Oxisol	0 - 10	22.98	http://dx.doi.org/10.1016/j.still.2018.12.005
Scarpe et al.,2019	Atlantic Forest	SP	Jaú	-22.2833	-48.5667	Agriculture	580	Aw	1300	24	Oxisol	0 - 10	19.88	http://dx.doi.org/10.1016/j.still.2018.12.005
Scarpe et al.,2019	Atlantic Forest	SP	Jaú	-22.2833	-48.5667	Agriculture	580	Aw	1300	24	Oxisol	0 - 10	22.2	http://dx.doi.org/10.1016/j.still.2018.12.005
Scarpe et al.,2019	Atlantic Forest	SP	Jaú	-22.2833	-48.5667	Agriculture	580	Aw	1300	24	Oxisol	0 - 20	42.41	http://dx.doi.org/10.1016/j.still.2018.12.005
Scarpe et al.,2019	Atlantic Forest	SP	Jaú	-22.2833	-48.5667	Agriculture	580	Aw	1300	24	Oxisol	0 - 20	36.54	http://dx.doi.org/10.1016/j.still.2018.12.005
Scarpe et al.,2019	Atlantic Forest	SP	Jaú	-22.2833	-48.5667	Agriculture	580	Aw	1300	24	Oxisol	0 - 20	38.7	http://dx.doi.org/10.1016/j.still.2018.12.005
Scarpe et al.,2019	Atlantic Forest	SP	Jaú	-22.2833	-48.5667	Agriculture	580	Aw	1300	24	Oxisol	0 - 30	61.31	http://dx.doi.org/10.1016/j.still.2018.12.005
Scarpe et al.,2019	Atlantic Forest	SP	Jaú	-22.2833	-48.5667	Agriculture	580	Aw	1300	24	Oxisol	0 - 30	57.2175	http://dx.doi.org/10.1016/j.still.2018.12.005
Scarpe et al.,2019	Atlantic Forest	SP	Jaú	-22.2833	-48.5667	Agriculture	580	Aw	1300	24	Oxisol	0 - 30	57.24	http://dx.doi.org/10.1016/j.still.2018.12.005
Scarpe et al.,2019	Atlantic Forest	SP	Jaú	-22.2833	-48.5667	Agriculture	580	Aw	1300	24	Oxisol	0 - 100	123.07	http://dx.doi.org/10.1016/j.still.2018.12.005
Scarpe et al.,2019	Atlantic Forest	SP	Jaú	-22.2833	-48.5667	Agriculture	580	Aw	1300	24	Oxisol	0 - 100	117.34	http://dx.doi.org/10.1016/j.still.2018.12.005
Scarpe et al.,2019	Atlantic Forest	SP	Jaú	-22.2833	-48.5667	Agriculture	580	Aw	1300	24	Oxisol	0 - 100	115.78	http://dx.doi.org/10.1016/j.still.2018.12.005
Segnini et al.,2019	Atlantic Forest	SP	São Carlos	-22.0167	-47.8833	Grassland	853	Cwa	1320	20	Oxisol	0 - 30	44.59	http://dx.doi.org/10.1590/1678-992X-2017-0131
Segnini et al.,2019	Atlantic Forest	SP	São Carlos	-22.0167	-47.8833	Grassland	853	Cwa	1320	20	Oxisol	0 - 30	53.79	http://dx.doi.org/10.1590/1678-992X-2017-0131
Segnini et al.,2019	Atlantic Forest	SP	São Carlos	-22.0167	-47.8833	Grassland	853	Cwa	1320	20	Oxisol	0 - 30	63.7	http://dx.doi.org/10.1590/1678-992X-2017-0131
Segnini et al.,2019	Atlantic Forest	SP	São Carlos	-22.0167	-47.8833	Grassland	853	Cwa	1320	20	Oxisol	0 - 30	38.94	http://dx.doi.org/10.1590/1678-992X-2017-0131
Segnini et al.,2019	Atlantic Forest	SP	São Carlos	-22.0167	-47.8833	Grassland	853	Cwa	1320	20	Oxisol	0 - 100	109.86	http://dx.doi.org/10.1590/1678-992X-2017-0131
Segnini et al.,2019	Atlantic Forest	SP	São Carlos	-22.0167	-47.8833	Grassland	853	Cwa	1320	20	Oxisol	0 - 100	129.63	http://dx.doi.org/10.1590/1678-992X-2017-0131
Segnini et al.,2019	Atlantic Forest	SP	São Carlos	-22.0167	-47.8833	Grassland	853	Cwa	1320	20	Oxisol	0 - 100	142.33	http://dx.doi.org/10.1590/1678-992X-2017-0131
Segnini et al.,2019	Atlantic Forest	SP	São Carlos	-22.0167	-47.8833	Grassland	853	Cwa	1320	20	Oxisol	0 - 100	99.88	http://dx.doi.org/10.1590/1678-992X-2017-0131
Seó et al.,2017	Atlantic Forest	SC	Santa Helena	-26.9446	-53.6027	Agriculture	411.189	Cfa	2000	19	-	0 - 10	42	https://doi.org/10.3389/fenvs.2017.00087
Seó et al.,2017	Atlantic Forest	SC	Santa Helena	-26.9446	-53.6027	Agriculture	411.189	Cfa	2000	19	-	0 - 10	33	https://doi.org/10.3389/fenvs.2017.00087
Seó et al.,2017	Atlantic Forest	SC	Santa Helena	-26.9446	-53.6027	Agriculture	411.189	Cfa	2000	19	-	0 - 20	68	https://doi.org/10.3389/fenvs.2017.00087
Seó et al.,2017	Atlantic Forest	SC	Santa Helena	-26.9446	-53.6027	Agriculture	411.189	Cfa	2000	19	-	0 - 20	56	https://doi.org/10.3389/fenvs.2017.00087
Seó et al.,2017	Atlantic Forest	SC	Santa Helena	-26.9446	-53.6027	Agriculture	411.189	Cfa	2000	19	-	0 - 30	102.5	https://doi.org/10.3389/fenvs.2017.00087
Sisti et al.,2004	Atlantic Forest	RS	Passo Fundo	-28.25	-52.4	Agriculture	684	Cfb	1921.29	17.1789	Oxisol	0 - 30	60.9	https://doi.org/10.1016/j.still.2003.08.007
Sisti et al.,2004	Atlantic Forest	RS	Passo Fundo	-28.25	-52.4	Agriculture	684	Cfb	1921.29	17.1789	Oxisol	0 - 30	64.7	https://doi.org/10.1016/j.still.2003.08.007
Sisti et al.,2004	Atlantic Forest	RS	Passo Fundo	-28.25	-52.4	Agriculture	684	Cfb	1921.29	17.1789	Oxisol	0 - 30	69.6	https://doi.org/10.1016/j.still.2003.08.007
Sisti et al.,2004	Atlantic Forest	RS	Passo Fundo	-28.25	-52.4	Agriculture	684	Cfb	1921.29	17.1789	Oxisol	0 - 30	62.2	https://doi.org/10.1016/j.still.2003.08.007
Sisti et al.,2004	Atlantic Forest	RS	Passo Fundo	-28.25	-52.4	Agriculture	684	Cfb	1921.29	17.1789	Oxisol	0 - 30	59.3	https://doi.org/10.1016/j.still.2003.08.007
Sisti et al.,2004	Atlantic Forest	RS	Passo Fundo	-28.25	-52.4	Agriculture	684	Cfb	1921.29	17.1789	Oxisol	0 - 30	60.5	https://doi.org/10.1016/j.still.2003.08.007
Sisti et al.,2004	Atlantic Forest	RS	Passo Fundo	-28.25	-52.4	Agriculture	684	Cfb	1921.29	17.1789	Oxisol	0 - 100	168	https://doi.org/10.1016/j.still.2003.08.007
Sisti et al.,2004	Atlantic Forest	RS	Passo Fundo	-28.25	-52.4	Agriculture	684	Cfb	1921.29	17.1789	Oxisol	0 - 100	178.2	https://doi.org/10.1016/j.still.2003.08.007
Sisti et al.,2004	Atlantic Forest	RS	Passo Fundo	-28.25	-52.4	Agriculture	684	Cfb	1921.29	17.1789	Oxisol	0 - 100	179.4	https://doi.org/10.1016/j.still.2003.08.007
Sisti et al.,2004	Atlantic Forest	RS	Passo Fundo	-28.25	-52.4	Agriculture	684	Cfb	1921.29	17.1789	Oxisol	0 - 100	167.5	https://doi.org/10.1016/j.still.2003.08.007
Sisti et al.,2004	Atlantic Forest	RS	Passo Fundo	-28.25	-52.4	Agriculture	684	Cfb	1921.29	17.1789	Oxisol	0 - 100	161.3	https://doi.org/10.1016/j.still.2003.08.007
Sisti et al.,2004	Atlantic Forest	RS	Passo Fundo	-28.25	-52.4	Agriculture	684	Cfb	1921.29	17.1789	Oxisol	0 - 100	162.7	https://doi.org/10.1016/j.still.2003.08.007
Sousa Junior et al.,2018	Atlantic Forest	SP	Piracicaba	-22.6906	-47.5578	Agriculture	536.527	Cwa	1280.71	20.4627	Oxisol	0 - 10	5.6	https://doi.org/10.1007/s12155-017-9892-x
Sousa Junior et al.,2018	Atlantic Forest	SP	Piracicaba	-22.6906	-47.5578	Agriculture	536.527	Cwa	1280.71	20.4627	Oxisol	0 - 10	5.58	https://doi.org/10.1007/s12155-017-9892-x
Sousa Junior et al.,2018	Atlantic Forest	SP	Piracicaba	-22.6906	-47.5578	Agriculture	536.527	Cwa	1280.71	20.4627	Oxisol	0 - 10	5.13	https://doi.org/10.1007/s12155-017-9892-x
Sousa Junior et al.,2018	Atlantic Forest	SP	Piracicaba	-22.6906	-47.5578	Agriculture	536.527	Cwa	1280.71	20.4627	Oxisol	0 - 10	6.32	https://doi.org/10.1007/s12155-017-9892-x
Sousa Junior et al.,2018	Atlantic Forest	SP	Piracicaba	-22.6906	-47.5578	Agriculture	536.527	Cwa	1280.71	20.4627	Oxisol	0 - 10	6.23	https://doi.org/10.1007/s12155-017-9892-x
Sousa Junior et al.,2018	Atlantic Forest	SP	Piracicaba	-22.6906	-47.5578	Agriculture	536.527	Cwa	1280.71	20.4627	Oxisol	0 - 10	5.54	https://doi.org/10.1007/s12155-017-9892-x
Sousa Junior et al.,2018	Atlantic Forest	SP	Piracicaba	-22.6906	-47.5578	Agriculture	536.527	Cwa	1280.71	20.4627	Oxisol	0 - 10	6.34	https://doi.org/10.1007/s12155-017-9892-x
Sousa Junior et al.,2018	Atlantic Forest	SP	Piracicaba	-22.6906	-47.5578	Agriculture	536.527	Cwa	1280.71	20.4627	Oxisol	0 - 10	6.5	https://doi.org/10.1007/s12155-017-9892-x
Sousa Junior et al.,2018	Atlantic Forest	SP	Piracicaba	-22.6906	-47.5578	Agriculture	536.527	Cwa	1280.71	20.4627	Oxisol	0 - 10	6.14	https://doi.org/10.1007/s12155-017-9892-x
Sousa Junior et al.,2018	Atlantic Forest	SP	Piracicaba	-22.6906	-47.5578	Agriculture	536.527	Cwa	1280.71	20.4627	Oxisol	0 - 10	5.26	https://doi.org/10.1007/s12155-017-9892-x
Sousa Junior et al.,2018	Atlantic Forest	SP	Piracicaba	-22.6906	-47.5578	Agriculture	536.527	Cwa	1280.71	20.4627	Oxisol	0 - 10	6.41	https://doi.org/10.1007/s12155-017-9892-x
Sousa Junior et al.,2018	Atlantic Forest	SP	Piracicaba	-22.6906	-47.5578	Agriculture	536.527	Cwa	1280.71	20.4627	Oxisol	0 - 10	6.08	https://doi.org/10.1007/s12155-017-9892-x
Sousa Junior et al.,2018	Atlantic Forest	SP	Piracicaba	-22.6906	-47.5578	Agriculture	536.527	Cwa	1280.71	20.4627	Oxisol	0 - 10	6.46	https://doi.org/10.1007/s12155-017-9892-x
Sousa Junior et al.,2018	Atlantic Forest	SP	Piracicaba	-22.6906	-47.5578	Agriculture	536.527	Cwa	1280.71	20.4627	Oxisol	0 - 10	6.56	https://doi.org/10.1007/s12155-017-9892-x
Sousa Junior et al.,2018	Atlantic Forest	SP	Piracicaba	-22.6906	-47.5578	Agriculture	536.527	Cwa	1280.71	20.4627	Oxisol	0 - 10	7.01	https://doi.org/10.1007/s12155-017-9892-x
Steiner et al.,2012	Atlantic Forest	PR	Mercedes	-24.75	-54.05	Agriculture	380	Cfa	1500	21.4	Oxisol	0 - 10	17.125	http://www.uel.br/revistas/uel/index.php/semagrarias/article/view/8872
Steiner et al.,2012	Atlantic Forest	PR	Mercedes	-24.75	-54.05	Agriculture	380	Cfa	1500	21.4	Oxisol	0 - 10	18.0225	http://www.uel.br/revistas/uel/index.php/semagrarias/article/view/8872
Steiner et al.,2012	Atlantic Forest	PR	Mercedes	-24.75	-54.05	Agriculture	380	Cfa	1500	21.4	Oxisol	0 - 10	17.6375	http://www.uel.br/revistas/uel/index.php/semagrarias/article/view/8872
Steiner et al.,2012	Atlantic Forest	PR	Mercedes	-24.75	-54.05	Agriculture	380	Cfa	1500	21.4	Oxisol	0 - 10	18.53	http://www.uel.br/revistas/uel/index.php/semagrarias/article/view/8872
Steiner et al.,2012	Atlantic Forest	PR	Mercedes	-24.75	-54.05	Agriculture	380	Cfa	1500	21.4	Oxisol	0 - 10	17.445	http://www.uel.br/revistas/uel/index.php/semagrarias/article/view/8872
Steiner et al.,2012	Atlantic Forest	PR	Mercedes	-24.75	-54.05	Agriculture	380	Cfa	1500	21.4	Oxisol	0 - 10	18.4025	http://www.uel.br/revistas/uel/index.php/semagrarias/article/view/8872
Steiner et al.,2012	Atlantic Forest	PR	Mercedes	-24.75	-54.05	Agriculture	380	Cfa	1500	21.4	Oxisol	0 - 10	18.2775	http://www.uel.br/revistas/uel/index.php/semagrarias/article/view/8872
Steiner et al.,2012	Atlantic Forest	PR	Mercedes	-24.75	-54.05	Agriculture	380	Cfa	1500	21.4	Oxisol	0 - 10	19.0375	http://www.uel.br/revistas/uel/index.php/semagrarias/article/view/8872
Steiner et al.,2012	Atlantic Forest	PR	Mercedes	-24.75	-54.05	Agriculture	380	Cfa	1500	21.4	Oxisol	0 - 20	32.805	http://www.uel.br/revistas/uel/index.php/semagrarias/article/view/8872
Steiner et al.,2012	Atlantic Forest	PR	Mercedes	-24.75	-54.05	Agriculture	380	Cfa	1500	21.4	Oxisol	0 - 20	34.1225	http://www.uel.br/revistas/uel/index.php/semagrarias/article/view/8872
Steiner et al.,2012	Atlantic Forest	PR	Mercedes	-24.75	-54.05	Agriculture	380	Cfa	1500	21.4	Oxisol	0 - 20	33.5975	http://www.uel.br/revistas/uel/index.php/semagrarias/article/view/8872
Steiner et al.,2012	Atlantic Forest	PR	Mercedes	-24.75	-54.05	Agriculture	380	Cfa	1500	21.4	Oxisol	0 - 20	34.49	http://www.uel.br/revistas/uel/index.php/semagrarias/article/view/8872
Steiner et al.,2012	Atlantic Forest	PR	Mercedes	-24.75	-54.05	Agriculture	380	Cfa	1500	21.4	Oxisol	0 - 20	33.545	http://www.uel.br/revistas/uel/index.php/semagrarias/article/view/8872
Steiner et al.,2012	Atlantic Forest	PR	Mercedes	-24.75	-54.05	Agriculture	380	Cfa	1500	21.4	Oxisol	0 - 20	34.5025	http://www.uel.br/revistas/uel/index.php/semagrarias/article/view/8872
Steiner et al.,2012	Atlantic Forest	PR	Mercedes	-24.75	-54.05	Agriculture	380	Cfa	1500	21.4	Oxisol	0 - 20	34.5175	http://www.uel.br/revistas/uel/index.php/semagrarias/article/view/8872
Steiner et al.,2012	Atlantic Forest	PR	Mercedes	-24.75	-54.05	Agriculture	380	Cfa	1500	21.4	Oxisol	0 - 20	35.2775	http://www.uel.br/revistas/uel/index.php/semagrarias/article/view/8872
Steiner et al.,2012	Atlantic Forest	PR	Mercedes	-24.75	-54.05	Agriculture	380	Cfa	1500	21.4	Oxisol	0 - 30	56.5625	http://www.uel.br/revistas/uel/index.php/semagrarias/article/view/8872
Steiner et al.,2012	Atlantic Forest	PR	Mercedes	-24.75	-54.05	Agriculture	380	Cfa	1500	21.4	Oxisol	0 - 30	57.035	http://www.uel.br/revistas/uel/index.php/semagrarias/article/view/8872
Steiner et al.,2012	Atlantic Forest	PR	Mercedes	-24.75	-54.05	Agriculture	380	Cfa	1500	21.4	Oxisol	0 - 30	56.98	http://www.uel.br/revistas/uel/index.php/semagrarias/article/view/8872
Steiner et al.,2012	Atlantic Forest	PR	Mercedes	-24.75	-54.05	Agriculture	380	Cfa	1500	21.4	Oxisol	0 - 30	58.0075	http://www.uel.br/revistas/uel/index.php/semagrarias/article/view/8872
Steiner et al.,2012	Atlantic Forest	PR	Mercedes	-24.75	-54.05	Agriculture	380	Cfa	1500	21.4	Oxisol	0 - 30	58.16	http://www.uel.br/revistas/uel/index.php/semagrarias/article/view/8872
Teixeira et al.,2023	Atlantic Forest	RS	Erechim	27.6306	-52.25	Agriculture	750	Cfa	1800	18	Oxisol	0 - 20	70	https://doi.org/10.1007/s10668-023-03214-z
Teixeira et al.,2023	Atlantic Forest	RS	Erechim	27.6306	-52.25	Grassland	750	Cfa	1800	18	Oxisol	0 - 20	65	https://doi.org/10.1007/s10668-023-03214-z
Teixeira et al.,2023	Atlantic Forest	RS	Erechim	27.6306	-52.25	Agriculture	750	Cfa	1800	18	Oxisol	0 - 20	20.3	https://doi.org/10.1007/s10668-023-03214-z
Tenelli et al.,2019	Atlantic Forest	SP	Quatá	-22.2333	-50.7	Agriculture	541	Cwa	1254	23.7	Ultisol	0 - 10	9	https://doi.org/10.1007/s12155-019-09996-3
Tenelli et al.,2019	Atlantic Forest	SP	Quatá	-22.2333	-50.7	Agriculture	541	Cwa	1254	23.7	Ultisol	0 - 10	8.4	https://doi.org/10.1007/s12155-019-09996-3
Tenelli et al.,2019	Atlantic Forest	SP	Quatá	-22.2333	-50.7	Agriculture	541	Cwa	1254	23.7	Ultisol	0 - 10	7.1	https://doi.org/10.1007/s12155-019-09996-3
Tenelli et al.,2019	Atlantic Forest	SP	Quatá	-22.2333	-50.7	Agriculture	541	Cwa	1254	23.7	Ultisol	0 - 10	10.5	https://doi.org/10.1007/s12155-019-09996-3
Tenelli et al.,2019	Atlantic Forest	SP	Quatá	-22.2333	-50.7	Agriculture	541	Cwa	1254	23.7	Ultisol	0 - 10	8.5	https://doi.org/10.1007/s12155-019-09996-3
Tenelli et al.,2019	Atlantic Forest	SP	Quatá	-22.2333	-50.7	Agriculture	541	Cwa	1254	23.7	Ultisol	0 - 10	9.9	https://doi.org/10.1007/s12155-019-09996-3
Tenelli et al.,2019	Atlantic Forest	GO	Quirinópolis	-18.5333	-50.4333	Agriculture	460	Aw	1520	44338	Oxisol	0 - 10	35.7	https://doi.org/10.1007/s12155-019-09996-3
Tenelli et al.,2019	Atlantic Forest	GO	Quirinópolis	-18.5333	-50.4333	Agriculture	460	Aw	1520	44338	Oxisol	0 - 10	34.1	https://doi.org/10.1007/s12155-019-09996-3
Tenelli et al.,2019	Atlantic Forest	GO	Quirinópolis	-18.5333	-50.4333	Agriculture	460	Aw	1520	44339	Oxisol	0 - 10	31	https://doi.org/10.1007/s12155-019-09996-3
Tenelli et al.,2019	Atlantic Forest	GO	Quirinópolis	-18.5333	-50.4333	Agriculture	460	Aw	1520	44341	Oxisol	0 - 10	36.8	https://doi.org/10.1007/s12155-019-09996-3
Tenelli et al.,2019	Atlantic Forest	GO	Quirinópolis	-18.5333	-50.4333	Agriculture	460	Aw	1520	44341	Oxisol	0 - 10	34.5	https://doi.org/10.1007/s12155-019-09996-3
Tenelli et al.,2019	Atlantic Forest	GO	Quirinópolis	-18.5333	-50.4333	Agriculture	460	Aw	1520	44342	Oxisol	0 - 10	32.8	https://doi.org/10.1007/s12155-019-09996-3
Thomazini et al.,2015	Atlantic Forest	ES	Domingos Martins	-20.3667	-41.05	Agriculture	950	Aw	1500	18	Oxisol	0 - 30	115.8	http://dx.doi.org/10.1016/j.scienta.2014.12.002
Thomazini et al.,2015	Atlantic Forest	ES	Domingos Martins	-20.3667	-41.05	Agriculture	950	Aw	1500	18	Oxisol	0 - 30	110.9	http://dx.doi.org/10.1016/j.scienta.2014.12.002
Thomazini et al.,2015	Atlantic Forest	ES	Domingos Martins	-20.3667	-41.05	Agriculture	950	Aw	1500	18	Oxisol	0 - 30	105	http://dx.doi.org/10.1016/j.scienta.2014.12.002
Tiecher et al.,2020	Atlantic Forest	PR	Pato Branco	-26.0117	-52.6833	Agriculture	760	Cfa	2000	18.1	Oxisol	0 - 20	69.6	https://doi.org/10.36783/18069657rbcs20200029
Tiecher et al.,2020	Atlantic Forest	PR	Pato Branco	-26.0117	-52.6833	Agriculture	760	Cfa	2000	18.1	Oxisol	0 - 20	79.4	https://doi.org/10.36783/18069657rbcs20200029
Tiecher et al.,2020	Atlantic Forest	PR	Pato Branco	-26.0117	-52.6833	Agriculture	760	Cfa	2000	18.1	Oxisol	0 - 100	197.1	https://doi.org/10.36783/18069657rbcs20200029
Tiecher et al.,2020	Atlantic Forest	PR	Pato Branco	-26.0117	-52.6833	Agriculture	760	Cfa	2000	18.1	Oxisol	0 - 100	204.1	https://doi.org/10.36783/18069657rbcs20200029
Tivet et al.,2013	Atlantic Forest	PR	Ponta Grossa	-25.15	-50.15	Agriculture	865	Cfa	1545	18.5	Oxisol	0 - 10	32	http://dx.doi.org/10.1016/j.still.2012.09.004
Tivet et al.,2013	Atlantic Forest	PR	Ponta Grossa	-25.15	-50.15	Agriculture	865	Cfa	1545	18.5	Oxisol	0 - 10	42	http://dx.doi.org/10.1016/j.still.2012.09.004
Tivet et al.,2013	Atlantic Forest	PR	Ponta Grossa	-25.15	-50.15	Agriculture	865	Cfa	1545	18.5	Oxisol	0 - 20	64	http://dx.doi.org/10.1016/j.still.2012.09.004
Tivet et al.,2013	Atlantic Forest	PR	Ponta Grossa	-25.15	-50.15	Agriculture	865	Cfa	1545	18.5	Oxisol	0 - 20	72	http://dx.doi.org/10.1016/j.still.2012.09.004
Tivet et al.,2013	Atlantic Forest	PR	Ponta Grossa	-25.15	-50.15	Agriculture	865	Cfa	1545	18.5	Oxisol	0 - 30	104.5	http://dx.doi.org/10.1016/j.still.2012.09.004
Tivet et al.,2013	Atlantic Forest	PR	Ponta Grossa	-25.15	-50.15	Agriculture	865	Cfa	1545	18.5	Oxisol	0 - 30	109.5	http://dx.doi.org/10.1016/j.still.2012.09.004
Tornquist et al.,2009	Atlantic Forest	RS	Ibirubá	-28.6333	-53.0833	Agriculture	380	Cfa	1697	19.1	Oxisol	0 - 20	39.2	https://doi.org/10.1016/j.geoderma.2009.03.001
Tornquist et al.,2009	Atlantic Forest	RS	Ibirubá	-28.6333	-53.0833	Agriculture	380	Cfa	1697	19.1	Oxisol	0 - 20	36.9	https://doi.org/10.1016/j.geoderma.2009.03.001
Tornquist et al.,2009	Atlantic Forest	RS	Ibirubá	-28.6333	-53.0833	Agriculture	380	Cfa	1697	19.1	Oxisol	0 - 20	58.8	https://doi.org/10.1016/j.geoderma.2009.03.001
Tornquist et al.,2009	Atlantic Forest	RS	Ibirubá	-28.6333	-53.0833	Agriculture	380	Cfa	1697	19.1	Oxisol	0 - 20	55.1	https://doi.org/10.1016/j.geoderma.2009.03.001
Tornquist et al.,2009	Atlantic Forest	RS	Ibirubá	-28.6333	-53.0833	Agriculture	380	Cfa	1697	19.1	Oxisol	0 - 20	46	https://doi.org/10.1016/j.geoderma.2009.03.001
Tornquist et al.,2009	Atlantic Forest	RS	Ibirubá	-28.6333	-53.0833	Agriculture	380	Cfa	1697	19.1	Oxisol	0 - 20	55.1	https://doi.org/10.1016/j.geoderma.2009.03.001
Tornquist et al.,2009	Atlantic Forest	RS	Ibirubá	-28.6333	-53.0833	Agriculture	380	Cfa	1697	19.1	Oxisol	0 - 20	54.7	https://doi.org/10.1016/j.geoderma.2009.03.001
Tornquist et al.,2009	Atlantic Forest	RS	Ibirubá	-28.6333	-53.0833	Agriculture	380	Cfa	1697	19.1	Oxisol	0 - 20	41.5	https://doi.org/10.1016/j.geoderma.2009.03.001
Tornquist et al.,2009	Atlantic Forest	RS	Ibirubá	-28.6333	-53.0833	Agriculture	380	Cfa	1697	19.1	Oxisol	0 - 20	45.6	https://doi.org/10.1016/j.geoderma.2009.03.001
Valladares et al.,2016	Atlantic Forest	AL	Jequiá da Praia	-10.0023	-36.021	Grassland	3	As	1382	25	Histosol	0 - 20	15.9259	https://doi.org/10.1590/18069657rbcs20151317
Valladares et al.,2016	Atlantic Forest	MG	Juiz de Fora	-21.6867	-43.34	Agriculture	874	Cwb	1504	20	Histosol	0 - 20	50.7	https://doi.org/10.1590/18069657rbcs20151317
Valladares et al.,2016	Atlantic Forest	RJ	Cachoeiras de Macacu	-22.5856	-42.8601	Agriculture	40	Aw	1303	23	Histosol	0 - 20	43.52	https://doi.org/10.1590/18069657rbcs20151317
Valladares et al.,2016	Atlantic Forest	RS	Cambará do Sul	-29.0478	-50.145	Agriculture	890	Cfb	1881	15	Histosol	0 - 20	15.4	https://doi.org/10.1590/18069657rbcs20151317
Valladares et al.,2016	Atlantic Forest	MG	Juiz de Fora	-21.6867	-43.34	Agriculture	874	Cwb	1504	20	Histosol	0 - 30	110.629	https://doi.org/10.1590/18069657rbcs20151317
Valladares et al.,2016	Atlantic Forest	RJ	Cachoeiras de Macacu	-22.5856	-42.8601	Agriculture	40	Aw	1303	23	Histosol	0 - 30	79.1867	https://doi.org/10.1590/18069657rbcs20151317
Valladares et al.,2016	Atlantic Forest	RS	Cambará do Sul	-29.0478	-50.145	Agriculture	890	Cfb	1881	15	Histosol	0 - 30	52.5707	https://doi.org/10.1590/18069657rbcs20151317
Valpassos et al.,2001	Atlantic Forest	MS	Selvíria	-20.3667	-51.3667	Grassland	335	Aw	1370	23.7	Oxisol	0 - 10	21.1893	https://doi.org/10.1590/S0100-204X2001001200011
Valpassos et al.,2001	Atlantic Forest	MS	Selvíria	-20.3667	-51.3667	Agriculture	335	Aw	1370	23.7	Oxisol	0 - 10	32.5806	https://doi.org/10.1590/S0100-204X2001001200011
Valpassos et al.,2001	Atlantic Forest	MS	Selvíria	-20.3667	-51.3667	Agriculture	335	Aw	1370	23.7	Oxisol	0 - 10	17.6502	https://doi.org/10.1590/S0100-204X2001001200011
Vicente et al.,2023	Atlantic Forest	BA	Uruçuca	-14.5928	-39.2834	Agriculture	155	Af	1500	25	Oxisol	0 - 10	43.945	https://doi.org/10.1007/s42729-022-01083-5
Vicente et al.,2023	Atlantic Forest	BA	Uruçuca	-14.5928	-39.2834	Grassland	155	Af	1500	25	Oxisol	0 - 10	47.4614	https://doi.org/10.1007/s42729-022-01083-5
Vicente et al.,2023	Atlantic Forest	BA	Uruçuca	-14.5928	-39.2834	Agriculture	155	Af	1500	25	Oxisol	0 - 10	34.086	https://doi.org/10.1007/s42729-022-01083-5
Vicente et al.,2023	Atlantic Forest	BA	Uruçuca	-14.5928	-39.2834	Agriculture	155	Af	1500	25	Oxisol	0 - 10	35.7105	https://doi.org/10.1007/s42729-022-01083-5
Vicente et al.,2023	Atlantic Forest	BA	Uruçuca	-14.5928	-39.2834	Agriculture	155	Af	1500	25	Oxisol	0 - 10	41.899	https://doi.org/10.1007/s42729-022-01083-5
Vicente et al.,2023	Atlantic Forest	BA	Uruçuca	-14.5928	-39.2834	Agriculture	155	Af	1500	25	Oxisol	0 - 10	50.2272	https://doi.org/10.1007/s42729-022-01083-5
Vicente et al.,2023	Atlantic Forest	BA	Uruçuca	-14.5928	-39.2834	Agriculture	155	Af	1500	25	Oxisol	0 - 10	46.75	https://doi.org/10.1007/s42729-022-01083-5
Vizioli et al.,2018	Atlantic Forest	PR	Castro	-24.7981	-49.9617	Agriculture	996	Cfb	1556.42	17.4316	Oxisol	0 - 10	51.8266	https://doi.org/10.1590/S0100-204X2018000800010
Vizioli et al.,2018	Atlantic Forest	PR	Castro	-24.7981	-49.9617	Agriculture	996	Cfb	1556.42	17.4316	Oxisol	0 - 10	52.7142	https://doi.org/10.1590/S0100-204X2018000800010
Vizioli et al.,2018	Atlantic Forest	PR	Castro	-24.7981	-49.9617	Agriculture	996	Cfb	1556.42	17.4316	Oxisol	0 - 10	48.9077	https://doi.org/10.1590/S0100-204X2018000800010
Vizioli et al.,2018	Atlantic Forest	PR	Castro	-24.7981	-49.9617	Agriculture	996	Cfb	1556.42	17.4316	Oxisol	0 - 20	93.6748	https://doi.org/10.1590/S0100-204X2018000800010
Vizioli et al.,2018	Atlantic Forest	PR	Castro	-24.7981	-49.9617	Agriculture	996	Cfb	1556.42	17.4316	Oxisol	0 - 20	89.7122	https://doi.org/10.1590/S0100-204X2018000800010
Vizioli et al.,2018	Atlantic Forest	PR	Castro	-24.7981	-49.9617	Agriculture	996	Cfb	1556.42	17.4316	Oxisol	0 - 20	86.5047	https://doi.org/10.1590/S0100-204X2018000800010
Vizioli et al.,2018	Atlantic Forest	PR	Castro	-24.7981	-49.9617	Agriculture	996	Cfb	1556.42	17.4316	Oxisol	0 - 30	118.087	https://doi.org/10.1590/S0100-204X2018000800010
Vizioli et al.,2018	Atlantic Forest	PR	Castro	-24.7981	-49.9617	Agriculture	996	Cfb	1556.42	17.4316	Oxisol	0 - 30	119.555	https://doi.org/10.1590/S0100-204X2018000800010
Vizioli et al.,2019	Atlantic Forest	PR	Castro	-24.7981	-49.9617	Agriculture	996	Cfb	1556.42	17.4316	Oxisol	0 - 10	50.66	http://dx.doi.org/10.5039/agraria.v14i3a6710
Vizioli et al.,2019	Atlantic Forest	PR	Castro	-24.7981	-49.9617	Agriculture	996	Cfb	1556.42	17.4316	Oxisol	0 - 10	57.6	http://dx.doi.org/10.5039/agraria.v14i3a6710
Vizioli et al.,2019	Atlantic Forest	PR	Castro	-24.7981	-49.9617	Agriculture	996	Cfb	1556.42	17.4316	Oxisol	0 - 10	53.6829	http://dx.doi.org/10.5039/agraria.v14i3a6710
Vizioli et al.,2019	Atlantic Forest	PR	Castro	-24.7981	-49.9617	Agriculture	996	Cfb	1556.42	17.4316	Oxisol	0 - 20	88.25	http://dx.doi.org/10.5039/agraria.v14i3a6710
Vizioli et al.,2019	Atlantic Forest	PR	Castro	-24.7981	-49.9617	Agriculture	996	Cfb	1556.42	17.4316	Oxisol	0 - 30	121.56	http://dx.doi.org/10.5039/agraria.v14i3a6710
Wuaden et al.,2020	Atlantic Forest	SC	Concórdia	-27.3147	-51.9903	Grassland	589.593	Cfa	1800	18	Oxisol	0 - 10	32.5	https://doi.org/10.1016/j.still.2020.104728
Wuaden et al.,2020	Atlantic Forest	SC	Concórdia	-27.3147	-51.9903	Agriculture	589.593	Cfa	1800	18	Oxisol	0 - 10	32.5	https://doi.org/10.1016/j.still.2020.104728
Wuaden et al.,2020	Atlantic Forest	SC	Concórdia	-27.3147	-51.9903	Agriculture	589.593	Cfa	1800	18	Oxisol	0 - 10	30	https://doi.org/10.1016/j.still.2020.104728
Zortéa et al.,2023	Atlantic Forest	SC	Abelardo Luz	-26.516	-51.583	Agriculture	850	Cfb	1973	17	Oxisol	0 - 10	36.1	https://doi.org/10.36783/18069657rbcs20230016
Zortéa et al.,2023	Atlantic Forest	SC	Abelardo Luz	-26.516	-51.583	Agriculture	850	Cfb	1973	17	Oxisol	0 - 10	41.1	https://doi.org/10.36783/18069657rbcs20230016
Zortéa et al.,2023	Atlantic Forest	SC	Abelardo Luz	-26.516	-51.583	Agriculture	850	Cfb	1973	17	Oxisol	0 - 10	39.6	https://doi.org/10.36783/18069657rbcs20230016
Zortéa et al.,2023	Atlantic Forest	SC	Abelardo Luz	-26.516	-51.583	Agriculture	850	Cfb	1973	17	Oxisol	0 - 10	37.4	https://doi.org/10.36783/18069657rbcs20230016
Zotarelli et al.,2005	Atlantic Forest	RS	Passo Fundo	-28.25	-52.4	Agriculture	612.248	Cfb	1921.29	17.1789	Oxisol	0 - 20	46.06	https://doi.org/10.2136/sssaj2005.0482
Zotarelli et al.,2005	Atlantic Forest	RS	Passo Fundo	-28.25	-52.4	Agriculture	612.248	Cfb	1921.29	17.1789	Oxisol	0 - 20	46.17	https://doi.org/10.2136/sssaj2005.0482
Zotarelli et al.,2005	Atlantic Forest	RS	Passo Fundo	-28.25	-52.4	Agriculture	612.248	Cfb	1921.29	17.1789	Oxisol	0 - 20	45.58	https://doi.org/10.2136/sssaj2005.0482
Zotarelli et al.,2005	Atlantic Forest	RS	Passo Fundo	-28.25	-52.4	Agriculture	612.248	Cfb	1921.29	17.1789	Oxisol	0 - 20	45.4	https://doi.org/10.2136/sssaj2005.0482
Zotarelli et al.,2005	Atlantic Forest	RS	Passo Fundo	-28.25	-52.4	Agriculture	612.248	Cfb	1921.29	17.1789	Oxisol	0 - 20	41.39	https://doi.org/10.2136/sssaj2005.0482
Zotarelli et al.,2005	Atlantic Forest	RS	Passo Fundo	-28.25	-52.4	Agriculture	612.248	Cfb	1921.29	17.1789	Oxisol	0 - 20	42.96	https://doi.org/10.2136/sssaj2005.0482
Zotarelli et al.,2005	Atlantic Forest	RS	Passo Fundo	-28.25	-52.4	Agriculture	612.248	Cfb	1921.29	17.1789	Oxisol	0 - 20	41.67	https://doi.org/10.2136/sssaj2005.0482
Zotarelli et al.,2005	Atlantic Forest	RS	Passo Fundo	-28.25	-52.4	Agriculture	612.248	Cfb	1921.29	17.1789	Oxisol	0 - 20	42.15	https://doi.org/10.2136/sssaj2005.0482
Zotarelli et al.,2005	Atlantic Forest	PR	Londrina	-23.3833	-51.1833	Agriculture	570.244	Cfa	1574.71	20.2783	Oxisol	0 - 20	37.77	https://doi.org/10.2136/sssaj2005.0482
Zotarelli et al.,2005	Atlantic Forest	PR	Londrina	-23.3833	-51.1833	Agriculture	570.244	Cfa	1574.71	20.2783	Oxisol	0 - 20	36.99	https://doi.org/10.2136/sssaj2005.0482
Zotarelli et al.,2005	Atlantic Forest	PR	Londrina	-23.3833	-51.1833	Agriculture	570.244	Cfa	1574.71	20.2783	Oxisol	0 - 20	34.98	https://doi.org/10.2136/sssaj2005.0482
Zotarelli et al.,2005	Atlantic Forest	PR	Londrina	-23.3833	-51.1833	Agriculture	570.244	Cfa	1574.71	20.2783	Oxisol	0 - 20	32.26	https://doi.org/10.2136/sssaj2005.0482
Zotarelli et al.,2005	Atlantic Forest	PR	Londrina	-23.3833	-51.1833	Agriculture	570.244	Cfa	1574.71	20.2783	Oxisol	0 - 20	30.78	https://doi.org/10.2136/sssaj2005.0482
Zotarelli et al.,2005	Atlantic Forest	PR	Londrina	-23.3833	-51.1833	Agriculture	570.244	Cfa	1574.71	20.2783	Oxisol	0 - 20	31.76	https://doi.org/10.2136/sssaj2005.0482
Ajayi et al.,2021	Atlantic Forest	PR	Londrina	-23.3603	-51.1628	Native Vegetation	570.244	Cfa	1651	21	Oxisol	0 - 10	32.0786	https://doi.org/10.1016/j.geoderma.2021.115306
Ajayi et al.,2021	Atlantic Forest	PR	Londrina	-23.3603	-51.1628	Native Vegetation	570.244	Cfa	1651	21	Oxisol	0 - 20	52.4906	https://doi.org/10.1016/j.geoderma.2021.115306
Ajayi et al.,2021	Atlantic Forest	PR	Londrina	-23.3603	-51.1628	Native Vegetation	570.244	Cfa	1651	21	Oxisol	0 - 30	69.9801	https://doi.org/10.1016/j.geoderma.2021.115306
Oliveira et al.,2024	Atlantic Forest	SP	São Carlos	-21.9617	-47.8411	Native Vegetation	860	Cwa	1100	23	Oxisol	0 - 30	60.2	https://doi.org/10.1016/j.eja.2024.127219
Oliveira et al.,2024	Atlantic Forest	SP	São Carlos	-21.9617	-47.8411	Native Vegetation	860	Cwa	1100	23	Oxisol	0 - 100	129.66	https://doi.org/10.1016/j.eja.2024.127219
Araujo et al.,2017	Atlantic Forest	PE	Paudalho	-7.86617	-35.2047	Native Vegetation	143	As	1700	25	Oxisol	0 - 20	56	http://dx.doi.org/10.1016/j.geoderma.2017.01.022
Araujo et al.,2017	Atlantic Forest	PE	Itambé	-7.42306	-35.1808	Native Vegetation	178	As	1200	24	Oxisol	0 - 20	71.1	http://dx.doi.org/10.1016/j.geoderma.2017.01.022
Araujo et al.,2017	Atlantic Forest	PE	Paudalho	-7.86617	-35.2047	Native Vegetation	143	As	1700	25	Oxisol	0 - 100	184.7	http://dx.doi.org/10.1016/j.geoderma.2017.01.022
Assunção et al.,2019	Atlantic Forest	PR	Guaíra	-24.1102	-54.2518	Native Vegetation	269.054	Cfa	1652.61	21.5267	Oxisol	0 - 10	39.0919	https://doi.org/10.1016/j.scitotenv.2018.12.271
Assunção et al.,2019	Atlantic Forest	PR	Guaíra	-24.1102	-54.2518	Native Vegetation	269.054	Cfa	1652.61	21.5267	Oxisol	0 - 20	52.2443	https://doi.org/10.1016/j.scitotenv.2018.12.271
Assunção et al.,2019	Atlantic Forest	PR	Guaíra	-24.1102	-54.2518	Native Vegetation	269.054	Cfa	1652.61	21.5267	Oxisol	0 - 30	62.7349	https://doi.org/10.1016/j.scitotenv.2018.12.271
Assunção et al.,2019	Atlantic Forest	PR	Guaíra	-24.1102	-54.2518	Native Vegetation	269.054	Cfa	1652.61	21.5267	Oxisol	0 - 100	133.612	https://doi.org/10.1016/j.scitotenv.2018.12.271
Barros et al.,2013	Atlantic Forest	PB	Capim	-6.93333	-35.1167	Native Vegetation	70	As	1200	28	Ultisol	0 - 10	16	https://periodicos.ufersa.edu.br/caatinga/article/view/2632
Barros et al.,2013	Atlantic Forest	PB	Capim	-6.93333	-35.1167	Native Vegetation	70	As	1200	28	Ultisol	0 - 20	29	https://periodicos.ufersa.edu.br/caatinga/article/view/2632
Barros et al.,2013	Atlantic Forest	PB	Capim	-6.93333	-35.1167	Native Vegetation	70	As	1200	28	Ultisol	0 - 30	40.25	https://periodicos.ufersa.edu.br/caatinga/article/view/2632
Braz et al.,2013	Atlantic Forest	SP	Penápolis	-21.4187	-50.0733	Native Vegetation	418	Aw	1241	22.1	Oxisol	0 - 30	21.7	https://doi.org/10.2136/sssaj2012.0269
Braz et al.,2013	Atlantic Forest	MS	Itaporã	-22.074	-54.7867	Native Vegetation	366.476	Am	1593.17	22.2646	Oxisol	0 - 30	43.4	https://doi.org/10.2136/sssaj2012.0269
Bispo et al.,2023	Atlantic Forest	MG	Extrema	-22.8633	-46.2431	Native Vegetation	1200	Cwb	1450	16	Ultisol	0 - 30	58.64	https://doi.org/10.3390/su15086863
Braz et al.,2013	Atlantic Forest	MS	Itaporã	-22.074	-54.7867	Native Vegetation	366.476	Am	1593.17	22.2646	Oxisol	0 - 100	83.5	https://doi.org/10.2136/sssaj2012.0269
Cherubin et al.,2017	Atlantic Forest	PR	Maringá	-23.35	-52.05	Native Vegetation	483.868	Cfa	1324.94	20.8444	Oxisol	0 - 20	31.2816	https://doi.org/10.1590/18069657rbcs20160148
Cook et al.,2014	Atlantic Forest	SP	Anhembi	-22.6667	-48.1667	Native Vegetation	445	Cwa	1350	21	Oxisol	0 - 30	42.7	http://dx.doi.org/10.1016/j.foreco.2014.03.019
Costa et al.,2000	Atlantic Forest	BA	Itaju do Colônia	-15.154	-39.745	Native Vegetation	254.101	Aw	997	23.881	Mollisol	0 - 10	44.92	https://doi.org/10.1590/S0100-06832000000400016
Costa et al.,2009	Atlantic Forest	BA	Itabela	-16.65	-39.5	Native Vegetation	130	Af	1311	25	Ultisol	0 - 30	55.14	https://doi.org/10.1590/S0100-06832009000500007
Rosa et al.,2018	Atlantic Forest	SC	Xanxerê	-26.8337	-52.4533	Native Vegetation	747.064	Cfb	2210.56	17.4781	Oxisol	0 - 20	84.42	https://doi.org/10.1590/18069657rbcs20160576
Rosa et al.,2018	Atlantic Forest	SC	São Miguel do Oeste	-26.7386	-53.5347	Native Vegetation	541.705	Cfa	2117.93	18.6596	Oxisol	0 - 20	96.3	https://doi.org/10.1590/18069657rbcs20160576
Rosa et al.,2018	Atlantic Forest	SC	Chapecó	-27.0346	-52.6968	Native Vegetation	581.794	Cfa	2069.44	18.1353	Oxisol	0 - 20	96.8	https://doi.org/10.1590/18069657rbcs20160576
Silva et al.,2008	Atlantic Forest	MS	Glória de Dourados	-22.3667	-54.5	Native Vegetation	400	Aw	1635.82	21.9519	Ultisol	0 - 10	10.0355	https://doi.org/10.1590/S0100-06832008000600021
Silva et al.,2008	Atlantic Forest	MS	Glória de Dourados	-22.3667	-54.5	Native Vegetation	400	Aw	1635.82	21.9519	Ultisol	0 - 10	8.44751	https://doi.org/10.1590/S0100-06832008000600021
Da Luz et al.,2019	Atlantic Forest	PR	Londrina	-23.2	-51.1667	Native Vegetation	620	Cfa	1622	20.7	Oxisol	0 - 10	35.19	https://doi.org/10.1016/j.agee.2019.05.006
Da Luz et al.,2019	Atlantic Forest	PR	Londrina	-23.2	-51.1667	Native Vegetation	620	Cfa	1622	20.7	Oxisol	0 - 20	57.03	https://doi.org/10.1016/j.agee.2019.05.006
Da Luz et al.,2019	Atlantic Forest	PR	Londrina	-23.2	-51.1667	Native Vegetation	620	Cfa	1622	20.7	Oxisol	0 - 30	77.13	https://doi.org/10.1016/j.agee.2019.05.006
Da Luz et al.,2019	Atlantic Forest	PR	São Jorge do Ivaí	-23.3167	-52.2333	Native Vegetation	600	Cfa	1329	20	Oxisol	0 - 30	23.068	https://doi.org/10.1016/j.agee.2019.05.006
Da Luz et al.,2019	Atlantic Forest	PR	Santo Inácio	-22.75	-51.8333	Native Vegetation	410	Cfa	1500	20	Entisol	0 - 30	27.239	https://doi.org/10.1016/j.agee.2019.05.006
Damian et al.,2021a	Atlantic Forest	SP	Nova Odessa	-22.791	-47.3327	Native Vegetation	550	Cwa	1262	20.2	Oxisol	0 - 30	81.89	https://doi.org/10.1016/j.catena.2021.105238
Denardin et al.,2014	Atlantic Forest	SC	Chapecó	-26.9902	-52.7078	Native Vegetation	670	Cfa	2039	18.5	Inceptisol	0 - 10	32.02	https://www.scielo.br/j/cflo/a/HSf7n5KjJ49pHtjkC58WQSL/abstract/?lang=pt
Denardin et al.,2014	Atlantic Forest	SC	Chapecó	-26.9902	-52.7078	Native Vegetation	670	Cfa	2039	18.5	Inceptisol	0 - 20	60.79	https://www.scielo.br/j/cflo/a/HSf7n5KjJ49pHtjkC58WQSL/abstract/?lang=pt
Denardin et al.,2014	Atlantic Forest	SC	Chapecó	-26.9902	-52.7078	Native Vegetation	670	Cfa	2039	18.5	Inceptisol	0 - 30	79.8	https://www.scielo.br/j/cflo/a/HSf7n5KjJ49pHtjkC58WQSL/abstract/?lang=pt
Dieckow et al.,2009	Atlantic Forest	MS	Dourados	-22.2333	-54.8167	Native Vegetation	430	Cwa	1635	23	Oxisol	0 - 10	24.15	https://doi.org/10.1111/j.1365-2389.2008.01101.x
Dieckow et al.,2009	Atlantic Forest	RS	Santo Ângelo	-28.2667	-54.2167	Native Vegetation	300	Cfa	1850	19.5	oxisol	0 - 10	37.78	https://doi.org/10.1111/j.1365-2389.2008.01101.x
Dieckow et al.,2009	Atlantic Forest	MS	Dourados	-22.2333	-54.8167	Native Vegetation	430	Cwa	1635	23	Oxisol	0 - 20	44.55	https://doi.org/10.1111/j.1365-2389.2008.01101.x
Dieckow et al.,2009	Atlantic Forest	RS	Santo Ângelo	-28.2667	-54.2167	Native Vegetation	300	Cfa	1850	19.5	oxisol	0 - 20	64.41	https://doi.org/10.1111/j.1365-2389.2008.01101.x
Dortzbach et al.,2017	Atlantic Forest	SC	Urubici	-28.009	-49.5883	Native Vegetation	1144	Cfb	1706.93	13.4561	Inceptisol	0 - 10	39.21	https://www.redalyc.org/pdf/4457/445752269011.pdf
Dortzbach et al.,2017	Atlantic Forest	SC	São Joaquim	-26.7288	-49.5883	Native Vegetation	1325	Cfb	1740.34	14.0125	Inceptisol	0 - 10	40.09	https://www.redalyc.org/pdf/4457/445752269011.pdf
Dortzbach et al.,2017	Atlantic Forest	SC	Campos Novos	-27.4	-51.2167	Native Vegetation	1128	Cfb	1703.57	16.4428	Oxisol	0 - 10	31.05	https://www.redalyc.org/pdf/4457/445752269011.pdf
Dortzbach et al.,2017	Atlantic Forest	SC	Água Doce	-26.992	-51.5537	Native Vegetation	1260	Cfb	1724.24	15.3105	Oxisol	0 - 10	36.83	https://www.redalyc.org/pdf/4457/445752269011.pdf
Dortzbach et al.,2017	Atlantic Forest	SC	Urubici	-28.009	-49.5883	Native Vegetation	1144	Cfb	1706.93	13.4561	Inceptisol	0 - 20	97.36	https://www.redalyc.org/pdf/4457/445752269011.pdf
Dortzbach et al.,2017	Atlantic Forest	SC	São Joaquim	-26.7288	-49.5883	Native Vegetation	1325	Cfb	1740.34	14.0125	Inceptisol	0 - 20	97.87	https://www.redalyc.org/pdf/4457/445752269011.pdf
Dortzbach et al.,2017	Atlantic Forest	SC	Campos Novos	-27.4	-51.2167	Native Vegetation	1128	Cfb	1703.57	16.4428	Oxisol	0 - 20	76.42	https://www.redalyc.org/pdf/4457/445752269011.pdf
Dortzbach et al.,2017	Atlantic Forest	SC	Água Doce	-26.992	-51.5537	Native Vegetation	1260	Cfb	1724.24	15.3105	Oxisol	0 - 20	91.01	https://www.redalyc.org/pdf/4457/445752269011.pdf
Fabrizzi et al.,2009	Atlantic Forest	RS	Cruz Alta	-28.6	-53.6667	Native Vegetation	411.532	Cfa	1727	17.2	Oxisol	0 - 30	113.1	https://doi.org/10.1007/s10533-008-9261-0
De Oliveira Ferreira et al.,2016	Atlantic Forest	RS	Santa Rosa	-27.8667	-54.4667	Native Vegetation	330	Cfa	1725	20.8	Oxisol	0 - 30	76	http://dx.doi.org/10.1016/j.agee.2016.05.016
De Oliveira Ferreira et al.,2016	Atlantic Forest	RS	Palmeira das Missões	-27.8833	-53.3	Native Vegetation	639	Cfa	1625	19.6	Oxisol	0 - 30	64.7	http://dx.doi.org/10.1016/j.agee.2016.05.016
De Oliveira Ferreira et al.,2016	Atlantic Forest	RS	Lagoa Vermelha	-28.3667	-51.8333	Native Vegetation	840	Cfa	1735	16.8	Oxisol	0 - 30	96.2	http://dx.doi.org/10.1016/j.agee.2016.05.016
De Oliveira Ferreira et al.,2016	Atlantic Forest	RS	Cruz Alta	-28.6333	-53.6	Native Vegetation	452	Cfa	1729	17.2	Oxisol	0 - 30	76	http://dx.doi.org/10.1016/j.agee.2016.05.016
De Oliveira Ferreira et al.,2016	Atlantic Forest	RS	Fortaleza dos Valos	-28.7833	-53.2167	Native Vegetation	406	Cfa	1727	19.3	Oxisol	0 - 30	76	http://dx.doi.org/10.1016/j.agee.2016.05.016
De Oliveira Ferreira et al.,2016	Atlantic Forest	RS	Santa Rosa	-27.8667	-54.4667	Native Vegetation	330	Cfa	1725	20.8	Oxisol	0 - 100	164.8	http://dx.doi.org/10.1016/j.agee.2016.05.016
De Oliveira Ferreira et al.,2016	Atlantic Forest	RS	Palmeira das Missões	-27.8833	-53.3	Native Vegetation	639	Cfa	1625	19.6	Oxisol	0 - 100	164.3	http://dx.doi.org/10.1016/j.agee.2016.05.016
De Oliveira Ferreira et al.,2016	Atlantic Forest	RS	Lagoa Vermelha	-28.3667	-51.8333	Native Vegetation	840	Cfa	1735	16.8	Oxisol	0 - 100	193.4	http://dx.doi.org/10.1016/j.agee.2016.05.016
De Oliveira Ferreira et al.,2016	Atlantic Forest	RS	Cruz Alta	-28.6333	-53.6	Native Vegetation	452	Cfa	1729	17.2	Oxisol	0 - 100	167.2	http://dx.doi.org/10.1016/j.agee.2016.05.016
Ferreira et al.,2020b	Atlantic Forest	PR	Guaíra	-24.1756	-54.2269	Native Vegetation	269.054	Cfa	1600	16-28	Oxisol	0 - 10	15.7624	https://doi.org/10.1016/j.still.2019.104533
Franco et al.,2015	Atlantic Forest	SP	Valparaíso	-21.2467	-50.7844	Native Vegetation	425	Aw	1240	23.4	Ultisol	0 - 10	21.582	http://dx.doi.org/10.1016/j.scitotenv.2015.02.025
Franco et al.,2015	Atlantic Forest	SP	Ipaussu	-23.0856	-49.6311	Native Vegetation	630	Cwa	1470	21.7	oxisol	0 - 10	26.057	http://dx.doi.org/10.1016/j.scitotenv.2015.02.025
Franco et al.,2015	Atlantic Forest	SP	Valparaíso	-21.2467	-50.7844	Native Vegetation	425	Aw	1240	23.4	Ultisol	0 - 20	38.862	http://dx.doi.org/10.1016/j.scitotenv.2015.02.025
Franco et al.,2015	Atlantic Forest	SP	Ipaussu	-23.0856	-49.6311	Native Vegetation	630	Cwa	1470	21.7	oxisol	0 - 20	54.028	http://dx.doi.org/10.1016/j.scitotenv.2015.02.025
Franco et al.,2015	Atlantic Forest	SP	Valparaíso	-21.2467	-50.7844	Native Vegetation	425	Aw	1240	23.4	Ultisol	0 - 30	56.891	http://dx.doi.org/10.1016/j.scitotenv.2015.02.025
Franco et al.,2015	Atlantic Forest	SP	Ipaussu	-23.0856	-49.6311	Native Vegetation	630	Cwa	1470	21.7	oxisol	0 - 30	79.177	http://dx.doi.org/10.1016/j.scitotenv.2015.02.025
Frazão et al.,2014	Atlantic Forest	BA	Taperoá	-13.45	-39.0833	Native Vegetation	156.682	Aw	2000	25.3	Oxisol	0 - 10	18	http://dx.doi.org/10.1016/j.biombioe.2014.01.031
Frazão et al.,2014	Atlantic Forest	BA	Taperoá	-13.45	-39.0833	Native Vegetation	156.682	Aw	2000	25.3	Oxisol	0 - 20	33.7	http://dx.doi.org/10.1016/j.biombioe.2014.01.031
Frazão et al.,2014	Atlantic Forest	BA	Taperoá	-13.45	-39.0833	Native Vegetation	156.682	Aw	2000	25.3	Oxisol	0 - 30	48.5	http://dx.doi.org/10.1016/j.biombioe.2014.01.031
Freitas et al.,2017	Atlantic Forest	MS	Dourados	-22.2333	-54.8167	Native Vegetation	452	Cwa	1500	22	Oxisol	0 - 10	17.4	https://doi.org/10.1590/18069657rbcs20160218
Freixo et al.,2002	Atlantic Forest	RS	Passo Fundo	-28.25	-52.4	Native Vegetation	694	Cfa	1746	19.4	Oxisol	0 - 10	33.8	http://dx.doi.org/10.1016/S0167-1987(01)00262-8
Freixo et al.,2002	Atlantic Forest	RS	Passo Fundo	-28.25	-52.4	Native Vegetation	694	Cfa	1746	19.4	Oxisol	0 - 20	55.6	http://dx.doi.org/10.1016/S0167-1987(01)00262-8
Freixo et al.,2002	Atlantic Forest	RS	Passo Fundo	-28.25	-52.4	Native Vegetation	694	Cfa	1746	19.4	Oxisol	0 - 30	76.2	http://dx.doi.org/10.1016/S0167-1987(01)00262-8
Guerrini et al.,2024	Atlantic Forest	SP	Botucatu	-22.795	-48.458	Native Vegetation	692	Cfa	1707	20.6	Ultisol	0 - 20	72.7326	https://doi.org/10.21203/rs.3.rs-3688344/v1
Guerrini et al.,2024	Atlantic Forest	SP	Botucatu	-22.795	-48.458	Native Vegetation	692	Cfa	1707	20.6	Ultisol	0 - 20	36.0698	https://doi.org/10.21203/rs.3.rs-3688344/v1
Guerrini et al.,2024	Atlantic Forest	SP	Botucatu	-22.795	-48.458	Native Vegetation	692	Cfa	1707	20.6	Ultisol	0 - 20	26.4535	https://doi.org/10.21203/rs.3.rs-3688344/v1
Guimarães et al.,2008	Atlantic Forest	PR	Bela Vista do Paraíso	-22.95	-51.1833	Native Vegetation	483.328	Cfa	1403.67	21.0058	Oxisol	0 - 20	48.04	DOI: 10.1097/SS.0b013e31817739fb
Hickmann & Costa.,2012	Atlantic Forest	MG	Coimbra	-20.75	-42.85	Native Vegetation	700	Cwa	1400	19.5	Ultisol	0 - 10	27.33	https://doi.org/10.1590/S1415-43662012001000004
Hickmann & Costa.,2012	Atlantic Forest	MG	Coimbra	-20.75	-42.85	Native Vegetation	700	Cwa	1400	19.5	Ultisol	0 - 20	37.62	https://doi.org/10.1590/S1415-43662012001000004
Hickmann & Costa.,2012	Atlantic Forest	MG	Coimbra	-20.75	-42.85	Native Vegetation	700	Cwa	1400	19.5	Ultisol	0 - 30	44.22	https://doi.org/10.1590/S1415-43662012001000004
Leite et al.,2003	Atlantic Forest	MG	Coimbra	-20.75	-42.85	Native Vegetation	700	Cwb	1350	19	Ultisol	0 - 10	35	https://doi.org/10.1590/1678-992X-2018-0166
Leite et al.,2003	Atlantic Forest	MG	Coimbra	-20.75	-42.85	Native Vegetation	700	Cwb	1350	19	Ultisol	0 - 20	63.9	https://doi.org/10.1590/1678-992X-2018-0166
Carvalho Leite et al.,2004	Atlantic Forest	MG	Coimbra	-20.75	-42.85	Native Vegetation	700	Cwb	1340.23	19.0969	Ultisol	0 - 20	63.958	http://dx.doi.org/10.1016/j.geoderma.2003.09.010
Lima et al.,2008	Atlantic Forest	MG	Belo oriente			Native Vegetation	250	Aw	1163	25	Oxisol	0 - 20	55	https://doi.org/10.1590/S0100-06832008000300014
Lima et al.,2008	Atlantic Forest	MG	Virginópolis			Native Vegetation	850	Aw	1153	22	Oxisol	0 - 20	82	https://doi.org/10.1590/S0100-06832008000300014
Macedo et al.,2009	Atlantic Forest	MS	Dourados	-22.2333	-54.8167	Native Vegetation	378.164	Am	1606.49	22.1393	Oxisol	0 - 20	44.5	http://dx.doi.org/10.1590/S1516-35982009001300015
Machado et al.,2001	Atlantic Forest	PR	Londrina	-23.456	-51.148	Native Vegetation	570.244	Cfb	1574.71	20.2783	Oxisol	0 - 10	20	http://dx.doi.org/10.1007/978-94-017-2172-1_12
Machado et al.,2001	Atlantic Forest	RS	Passo Fundo	-28.264	-52.459	Native Vegetation	612.248	Cfb	1921.29	17.1789	Oxisol	0 - 10	28.8	http://dx.doi.org/10.1007/978-94-017-2172-1_12
Machado et al.,2001	Atlantic Forest	PR	Londrina	-23.456	-51.148	Native Vegetation	570.244	Cfb	1574.71	20.2783	Oxisol	0 - 20	47.8	http://dx.doi.org/10.1007/978-94-017-2172-1_12
Machado et al.,2001	Atlantic Forest	RS	Passo Fundo	-28.264	-52.459	Native Vegetation	612.248	Cfb	1921.29	17.1789	Oxisol	0 - 20	50.6	http://dx.doi.org/10.1007/978-94-017-2172-1_12
Machado et al.,2001	Atlantic Forest	PR	Londrina	-23.456	-51.148	Native Vegetation	570.244	Cfb	1574.71	20.2783	Oxisol	0 - 30	60.3	http://dx.doi.org/10.1007/978-94-017-2172-1_12
Machado et al.,2001	Atlantic Forest	RS	Passo Fundo	-28.264	-52.459	Native Vegetation	612.248	Cfb	1921.29	17.1789	Oxisol	0 - 30	71.2	http://dx.doi.org/10.1007/978-94-017-2172-1_12
Machado et al.,2019	Atlantic Forest	SC	Campo Belo do Sul	-27.8823	-50.6556	Native Vegetation	897.983	Cfb	1741.59	20	Oxisol	0 - 20	101.816	http://dx.doi.org/10.1590/1676-0611-BN-2018-0618
Martíni et al.,2024	Atlantic Forest	SP	Ribeirão Preto	-21.2029	-47.8758	Native Vegetation	608	Aw	1454	21.6	Oxisol	0 - 10	34.2	https://doi.org/10.1002/ldr.4988
Martíni et al.,2024	Atlantic Forest	SP	Ribeirão Preto	-21.2029	-47.8758	Native Vegetation	608	Aw	1454	21.6	Oxisol	0 - 20	63.36	https://doi.org/10.1002/ldr.4988
Martíni et al.,2024	Atlantic Forest	SP	Ribeirão Preto	-21.2029	-47.8758	Native Vegetation	608	Aw	1454	21.6	Oxisol	0 - 30	92.52	https://doi.org/10.1002/ldr.4988
Martins et al.,2020	Atlantic Forest	MS	Iguatemi	-23.6842	-54.5536	Native Vegetation	350.876	Cfa	1707.64	21.578	Oxisol	0 - 10	11.44	https://doi.org/10.32404/rean.v7i4.5351
Martins et al.,2020	Atlantic Forest	MS	Iguatemi	-23.6842	-54.5536	Native Vegetation	350.876	Cfa	1707.64	21.578	Oxisol	0 - 20	21.88	https://doi.org/10.32404/rean.v7i4.5351
Martins Ribeiro et al.,2023	Atlantic Forest	MG	Curvelo	-18.7478	-44.4482	Native Vegetation	682	Aw	1064	23	Oxisol	0 - 20	80.21	https://doi.org/10.36783/18069657rbcs20220140
Martins Ribeiro et al.,2023	Atlantic Forest	MG	Curvelo	-18.7478	-44.4482	Native Vegetation	682	Aw	1064	23	Oxisol	0 - 20	88.66	https://doi.org/10.36783/18069657rbcs20220140
Matos et al.,2020	Atlantic Forest	Rj	Sapucaia	-21.991	-42.914	Native Vegetation	800	Cwb	1451	24.5	Ultisol	0 - 10	35.25	https://doi.org/10.3390/su12229752
Ribeiro Mauri et al.,2024	Atlantic Forest	ES	Santa Maria de Jetibá	-20.1157	-40.874	Native Vegetation	901	Aw	1278	18.2	Aqualf	0 - 10	69.59	https://doi.org/10.1155/2024/8682240
Ribeiro Mauri et al.,2024	Atlantic Forest	ES	Santa Maria de Jetibá	-20.1395	-40.9015	Native Vegetation	901	Aw	1278	18.2	Oxisol	0 - 10	51.83	https://doi.org/10.1155/2024/8682240
Ribeiro Mauri et al.,2024	Atlantic Forest	ES	Santa Maria de Jetibá	-20.1044	-40.7746	Native Vegetation	901	Aw	1278	18.2	Oxisol	0 - 10	65.24	https://doi.org/10.1155/2024/8682240
Ribeiro Mauri et al.,2024	Atlantic Forest	ES	Santa Maria de Jetibá	-20.1157	-40.874	Native Vegetation	901	Aw	1278	18.2	Aqualf	0 - 10	52.9	https://doi.org/10.1155/2024/8682240
Ribeiro Mauri et al.,2024	Atlantic Forest	ES	Santa Maria de Jetibá	-20.1395	-40.9015	Native Vegetation	901	Aw	1278	18.2	Oxisol	0 - 10	34.42	https://doi.org/10.1155/2024/8682240
Ribeiro Mauri et al.,2024	Atlantic Forest	ES	Santa Maria de Jetibá	-20.1044	-40.7746	Native Vegetation	901	Aw	1278	18.2	Oxisol	0 - 10	58.48	https://doi.org/10.1155/2024/8682240
Ribeiro Mauri et al.,2024	Atlantic Forest	ES	Santa Maria de Jetibá	-20.1157	-40.874	Native Vegetation	901	Aw	1278	18.2	Aqualf	0 - 20	122.68	https://doi.org/10.1155/2024/8682240
Ribeiro Mauri et al.,2024	Atlantic Forest	ES	Santa Maria de Jetibá	-20.1395	-40.9015	Native Vegetation	901	Aw	1278	18.2	Oxisol	0 - 20	83.73	https://doi.org/10.1155/2024/8682240
Ribeiro Mauri et al.,2024	Atlantic Forest	ES	Santa Maria de Jetibá	-20.1044	-40.7746	Native Vegetation	901	Aw	1278	18.2	Oxisol	0 - 20	112.3	https://doi.org/10.1155/2024/8682240
Ribeiro Mauri et al.,2024	Atlantic Forest	ES	Santa Maria de Jetibá	-20.1157	-40.874	Native Vegetation	901	Aw	1278	18.2	Aqualf	0 - 20	91.78	https://doi.org/10.1155/2024/8682240
Ribeiro Mauri et al.,2024	Atlantic Forest	ES	Santa Maria de Jetibá	-20.1395	-40.9015	Native Vegetation	901	Aw	1278	18.2	Oxisol	0 - 20	63.1	https://doi.org/10.1155/2024/8682240
Ribeiro Mauri et al.,2024	Atlantic Forest	ES	Santa Maria de Jetibá	-20.1044	-40.7746	Native Vegetation	901	Aw	1278	18.2	Oxisol	0 - 20	99.97	https://doi.org/10.1155/2024/8682240
Mello et al.,2014	Atlantic Forest	MG	Araporã	-18.4774	-49.1272	Native Vegetation	521	Aw	1530	22.8	Oxisol	0 - 30	105.6	https://doi.org/10.1038/nclimate2239
Mello et al.,2014	Atlantic Forest	MG	Araporã	-18.4774	-49.1272	Native Vegetation	521	Aw	1530	22.8	Oxisol	0 - 30	67.3	https://doi.org/10.1038/nclimate2239
Mello et al.,2014	Atlantic Forest	MG	Araporã	-18.4774	-49.1272	Native Vegetation	521	Aw	1530	22.8	Oxisol	0 - 30	86.9	https://doi.org/10.1038/nclimate2239
Mello et al.,2014	Atlantic Forest	MG	Araporã	-18.4774	-49.1272	Native Vegetation	521	Aw	1530	22.8	Oxisol	0 - 100	201.8	https://doi.org/10.1038/nclimate2239
Mello et al.,2014	Atlantic Forest	MG	Araporã	-18.4774	-49.1272	Native Vegetation	521	Aw	1530	22.8	Oxisol	0 - 100	153.4	https://doi.org/10.1038/nclimate2239
Mello et al.,2014	Atlantic Forest	MG	Araporã	-18.4774	-49.1272	Native Vegetation	521	Aw	1530	22.8	Oxisol	0 - 100	155.4	https://doi.org/10.1038/nclimate2239
Monroe et al.,2016	Atlantic Forest	BA	Uruçuca	-14.5928	-39.2834	Native Vegetation	154.616	Af	1500	24.5801	Ultisol	0 - 10	40	http://dx.doi.org/10.1016/j.agee.2016.01.022
Monroe et al.,2016	Atlantic Forest	BA	Uruçuca	-14.5928	-39.2834	Native Vegetation	154.616	Af	1500	24.5801	Ultisol	0 - 20	68	http://dx.doi.org/10.1016/j.agee.2016.01.022
Monroe et al.,2016	Atlantic Forest	BA	Uruçuca	-14.5928	-39.2834	Native Vegetation	154.616	Af	1500	24.5801	Ultisol	0 - 30	98.75	http://dx.doi.org/10.1016/j.agee.2016.01.022
Monroe et al.,2016	Atlantic Forest	BA	Uruçuca	-14.5928	-39.2834	Native Vegetation	154.616	Af	1500	24.5801	Ultisol	0 - 100	181	http://dx.doi.org/10.1016/j.agee.2016.01.022
De Moraes Sá et al.,2013	Atlantic Forest	PR	Ponta Grossa	-25.241	-50.152	Native Vegetation	943	Cfb	1707	20	Oxisol	0 - 10	39.1	https://doi.org/10.2136/sssaj2013.01.0007
De Moraes Sá et al.,2013	Atlantic Forest	PR	Ponta Grossa	-25.241	-50.152	Native Vegetation	943	Cfb	1707	20	Oxisol	0 - 10	38.6	https://doi.org/10.2136/sssaj2013.01.0007
De Moraes Sá et al.,2013	Atlantic Forest	PR	Ponta Grossa	-25.241	-50.152	Native Vegetation	943	Cfb	1707	20	Oxisol	0 - 10	19.5	https://doi.org/10.2136/sssaj2013.01.0007
De Moraes Sá et al.,2013	Atlantic Forest	PR	Ponta Grossa	-25.241	-50.152	Native Vegetation	943	Cfb	1707	20	Inceptisol	0 - 10	36.8	https://doi.org/10.2136/sssaj2013.01.0007
De Moraes Sá et al.,2013	Atlantic Forest	PR	Ponta Grossa	-25.241	-50.152	Native Vegetation	943	Cfb	1707	20	Inceptisol	0 - 10	31.3	https://doi.org/10.2136/sssaj2013.01.0007
De Moraes Sá et al.,2013	Atlantic Forest	PR	Ponta Grossa	-25.241	-50.152	Native Vegetation	943	Cfb	1707	20	Inceptisol	0 - 10	35.6	https://doi.org/10.2136/sssaj2013.01.0007
De Moraes Sá et al.,2013	Atlantic Forest	PR	Ponta Grossa	-25.241	-50.152	Native Vegetation	943	Cfb	1707	20	Oxisol	0 - 20	72.6	https://doi.org/10.2136/sssaj2013.01.0007
De Moraes Sá et al.,2013	Atlantic Forest	PR	Ponta Grossa	-25.241	-50.152	Native Vegetation	943	Cfb	1707	20	Oxisol	0 - 20	68.1	https://doi.org/10.2136/sssaj2013.01.0007
De Moraes Sá et al.,2013	Atlantic Forest	PR	Ponta Grossa	-25.241	-50.152	Native Vegetation	943	Cfb	1707	20	Oxisol	0 - 20	34.4	https://doi.org/10.2136/sssaj2013.01.0007
De Moraes Sá et al.,2013	Atlantic Forest	PR	Ponta Grossa	-25.241	-50.152	Native Vegetation	943	Cfb	1707	20	Inceptisol	0 - 20	71.7	https://doi.org/10.2136/sssaj2013.01.0007
De Moraes Sá et al.,2013	Atlantic Forest	PR	Ponta Grossa	-25.241	-50.152	Native Vegetation	943	Cfb	1707	20	Inceptisol	0 - 20	56.3	https://doi.org/10.2136/sssaj2013.01.0007
De Moraes Sá et al.,2013	Atlantic Forest	PR	Ponta Grossa	-25.241	-50.152	Native Vegetation	943	Cfb	1707	20	Inceptisol	0 - 20	60.1	https://doi.org/10.2136/sssaj2013.01.0007
De Moraes Sá et al.,2013	Atlantic Forest	PR	Ponta Grossa	-25.241	-50.152	Native Vegetation	943	Cfb	1707	20	Oxisol	0 - 30	110.25	https://doi.org/10.2136/sssaj2013.01.0007
De Moraes Sá et al.,2013	Atlantic Forest	PR	Ponta Grossa	-25.241	-50.152	Native Vegetation	943	Cfb	1707	20	Oxisol	0 - 30	100.275	https://doi.org/10.2136/sssaj2013.01.0007
De Moraes Sá et al.,2013	Atlantic Forest	PR	Ponta Grossa	-25.241	-50.152	Native Vegetation	943	Cfb	1707	20	Oxisol	0 - 30	52.85	https://doi.org/10.2136/sssaj2013.01.0007
De Moraes Sá et al.,2013	Atlantic Forest	PR	Ponta Grossa	-25.241	-50.152	Native Vegetation	943	Cfb	1707	20	Inceptisol	0 - 30	119.7	https://doi.org/10.2136/sssaj2013.01.0007
De Moraes Sá et al.,2013	Atlantic Forest	PR	Ponta Grossa	-25.241	-50.152	Native Vegetation	943	Cfb	1707	20	Inceptisol	0 - 30	83.9	https://doi.org/10.2136/sssaj2013.01.0007
De Moraes Sá et al.,2013	Atlantic Forest	PR	Ponta Grossa	-25.241	-50.152	Native Vegetation	943	Cfb	1707	20	Inceptisol	0 - 30	87.175	https://doi.org/10.2136/sssaj2013.01.0007
De Moraes Sá et al.,2013	Atlantic Forest	PR	Ponta Grossa	-25.241	-50.152	Native Vegetation	943	Cfb	1707	20	Oxisol	0 - 100	209.4	https://doi.org/10.2136/sssaj2013.01.0007
De Moraes Sá et al.,2013	Atlantic Forest	PR	Ponta Grossa	-25.241	-50.152	Native Vegetation	943	Cfb	1707	20	Oxisol	0 - 100	207	https://doi.org/10.2136/sssaj2013.01.0007
De Moraes Sá et al.,2013	Atlantic Forest	PR	Ponta Grossa	-25.241	-50.152	Native Vegetation	943	Cfb	1707	20	Oxisol	0 - 100	112.8	https://doi.org/10.2136/sssaj2013.01.0007
De Moraes Sá et al.,2013	Atlantic Forest	PR	Ponta Grossa	-25.241	-50.152	Native Vegetation	943	Cfb	1707	20	Inceptisol	0 - 100	165.4	https://doi.org/10.2136/sssaj2013.01.0007
De Moraes Sá et al.,2013	Atlantic Forest	PR	Ponta Grossa	-25.241	-50.152	Native Vegetation	943	Cfb	1707	20	Inceptisol	0 - 100	151	https://doi.org/10.2136/sssaj2013.01.0007
Moraes Sá et al.,2015	Atlantic Forest	PR	Ponta Grossa	-25.15	-50.15	Native Vegetation	865	Cfb	1545	18.5	Oxisol	0 - 20	92	https://doi.org/10.1002/ldr.2218
Moraes Sá et al.,2015	Atlantic Forest	PR	Ponta Grossa	-25.15	-50.15	Native Vegetation	865	Cfb	1545	18.5	Oxisol	0 - 30	132.275	https://doi.org/10.1002/ldr.2218
De Castro Paes et al.,2021	Atlantic Forest	BA	Cairu	-13.524	-39.0161	Native Vegetation	226	As	1224	24.5	Oxisol	0 - 10	36.8382	https://doi.org/10.1016/j.catena.2021.105321
De Castro Paes et al.,2021	Atlantic Forest	BA	Cairu	-13.524	-39.0161	Native Vegetation	226	As	1224	24.5	Oxisol	0 - 20	71.8682	https://doi.org/10.1016/j.catena.2021.105321
De Castro Paes et al.,2021	Atlantic Forest	BA	Cairu	-13.524	-39.0161	Native Vegetation	226	As	1224	24.5	Oxisol	0 - 30	114.894	https://doi.org/10.1016/j.catena.2021.105321
Potes et al.,2012	Atlantic Forest	RS	São José dos Ausentes	-28.6022	-49.9768	Native Vegetation	1200	Cfb	1719	14.4	Entisol	0 - 10	95.7	https://doi.org/10.1590/S0100-204X2012000500011
Pulrolnik et al.,2009	Atlantic Forest	MG	Itamarandiba	-17.8543	-42.8553	Native Vegetation	1100	Cwa	1160	26	Oxisol	0 - 10	22.39	https://doi.org/10.1590/S0100-06832009000500006
Pulrolnik et al.,2009	Atlantic Forest	MG	Itamarandiba	-17.8543	-42.8553	Native Vegetation	1100	Cwa	1160	26	Oxisol	0 - 20	43.57	https://doi.org/10.1590/S0100-06832009000500006
Pulrolnik et al.,2009	Atlantic Forest	MG	Itamarandiba	-17.8543	-42.8553	Native Vegetation	1100	Cwa	1160	26	Oxisol	0 - 30	66.5875	https://doi.org/10.1590/S0100-06832009000500006
Pulrolnik et al.,2009	Atlantic Forest	MG	Itamarandiba	-17.8543	-42.8553	Native Vegetation	1100	Cwa	1160	26	Oxisol	0 - 100	132.69	https://doi.org/10.1590/S0100-06832009000500006
Ramos et al.,2013	Atlantic Forest	MS	Dourados	-22.236	-54.817	Native Vegetation	452	Cwa	1450	22.1393	Oxisol	0 - 10	39.71	https://doi.org/10.5433/1679-0359.2013v34n5p2219
Ramos et al.,2013	Atlantic Forest	MS	Dourados	-22.236	-54.817	Native Vegetation	452	Cwa	1450	22.1393	Oxisol	0 - 20	76.88	https://doi.org/10.5433/1679-0359.2013v34n5p2219
Rangel & Silva.,2007	Atlantic Forest	MG	Lavras	-21.2289	-44.9639	Native Vegetation	925	Cwa	1530	19.4	Oxisol	0 - 10	33.95	https://doi.org/10.1590/S0100-06832007000600037
Rangel & Silva.,2007	Atlantic Forest	MG	Lavras	-21.2289	-44.9639	Native Vegetation	925	Cwa	1530	19.4	Oxisol	0 - 20	50.15	https://doi.org/10.1590/S0100-06832007000600037
Rangel & Silva.,2007	Atlantic Forest	MG	Lavras	-21.2289	-44.9639	Native Vegetation	925	Cwa	1530	19.4	Oxisol	0 - 30	80.4875	https://doi.org/10.1590/S0100-06832007000600037
Rauber et al.,2012	Atlantic Forest	SC	Concórdia	-27.223	-51.994	Native Vegetation	589.593	Cfa	1862.91	17.958	Oxisol	0 - 10	49.466	https://doi.org/10.1590/S0100-06832012000400026
Rauber et al.,2012	Atlantic Forest	SC	Concórdia	-27.223	-51.994	Native Vegetation	589.593	Cfa	1862.91	17.958	Oxisol	0 - 20	86.798	https://doi.org/10.1590/S0100-06832012000400026
Reis et al.,2014	Atlantic Forest	PR	Guarapuava	-25.55	-51.4833	Native Vegetation	1100	Cfb	2022	16.5	Oxisol	0 - 10	26.4	http://dx.doi.org/10.1590/0103-9016-2013-0234
Reis et al.,2014	Atlantic Forest	PR	Guarapuava	-25.55	-51.4833	Native Vegetation	1100	Cfb	2022	16.5	Oxisol	0 - 20	36.2	http://dx.doi.org/10.1590/0103-9016-2013-0234
Reis et al.,2014	Atlantic Forest	PR	Guarapuava	-25.55	-51.4833	Native Vegetation	1100	Cfb	2022	16.5	Oxisol	0 - 30	50.9	http://dx.doi.org/10.1590/0103-9016-2013-0234
Reis et al.,2014	Atlantic Forest	PR	Guarapuava	-25.55	-51.4833	Native Vegetation	1100	Cfb	2022	16.5	Oxisol	0 - 100	137.9	http://dx.doi.org/10.1590/0103-9016-2013-0234
Robinson et al.,2015	Atlantic Forest	RJ	Itatiaia	-22.4833	-44.581	Native Vegetation	985.571	Cwa	1616.83	17.4964	Ultisol	0 - 20	50	https://doi.org/10.1007/s10531-015-0982-9
Rosset et al.,2014	Atlantic Forest	PR	Guaíra	-24.1882	-54.1997	Native Vegetation	295	Cfa	1500	18-28	Oxisol	0 - 10	20.8	https://doi.org/10.5433/1679-0359.2014v35n6p3053
Rosset et al.,2014	Atlantic Forest	PR	Guaíra	-24.1882	-54.1997	Native Vegetation	295	Cfa	1500	18-28	Oxisol	0 - 20	31	https://doi.org/10.5433/1679-0359.2014v35n6p3053
Rosset et al.,2014	Atlantic Forest	PR	Guaíra	-24.1882	-54.1997	Native Vegetation	295	Cfa	1500	18-28	Oxisol	0 - 30	41.425	https://doi.org/10.5433/1679-0359.2014v35n6p3053
Roters et al.,2021	Atlantic Forest	SC	Alfredo Wagner	-27.7	-49.3334	Native Vegetation	750	Cfa	1568	18.3	Inceptisol	0 - 10	66.9	http://dx.doi.org/10.5039/agraria.v16i2a9017
Salton et al.,2011	Atlantic Forest	MS	Dourados	-22.121	-54.464	Native Vegetation	430	Cwa	1606.49	22.1393	Oxisol	0 - 20	44.49	https://doi.org/10.1590/S0100-204X2011001000031
Dos Santos et al.,2019	Atlantic Forest	BA	Itabela	-16.65	-39.5	Native Vegetation	148.256	Af	1300	24.9	Ultisol	0 - 30	49.3	https://doi.org/10.1016/j.geoderma.2018.09.045
Dos Santos et al.,2019	Atlantic Forest	BA	Itabela	-16.65	-39.5	Native Vegetation	148.256	Af	1300	24.9	Ultisol	0 - 100	97.3	https://doi.org/10.1016/j.geoderma.2018.09.045
Scheer et al.,2011	Atlantic Forest	PR	Guaratuba	-25.6	-48.85	Native Vegetation	294.523	Cfb	1891.8	13.4	Histosol	0 - 20	66	https://doi.org/10.1590/S0100-06832011000400005
Scheer et al.,2011	Atlantic Forest	PR	Guaratuba	-25.6	-48.85	Native Vegetation	294.523	Cfb	1891.8	13.4	Aqualf	0 - 20	108	https://doi.org/10.1590/S0100-06832011000400005
Scheer et al.,2011	Atlantic Forest	PR	Guaratuba	-25.6	-48.85	Native Vegetation	294.523	Cfb	1891.8	13.4	Histosol	0 - 30	113.25	https://doi.org/10.1590/S0100-06832011000400005
Scheer et al.,2011	Atlantic Forest	PR	Guaratuba	-25.6	-48.85	Native Vegetation	294.523	Cfb	1891.8	13.4	Aqualf	0 - 30	159.75	https://doi.org/10.1590/S0100-06832011000400005
Scheer et al.,2011	Atlantic Forest	PR	Guaratuba	-25.6	-48.85	Native Vegetation	294.523	Cfb	1891.8	13.4	Histosol	0 - 100	84	https://doi.org/10.1590/S0100-06832011000400005
Tiecher et al.,2020	Atlantic Forest	PR	Pato Branco	-26.0117	-52.6833	Native Vegetation	760	Cfa	2000	18.1	Oxisol	0 - 20	84	https://doi.org/10.36783/18069657rbcs20200029
Tiecher et al.,2020	Atlantic Forest	PR	Pato Branco	-26.0117	-52.6833	Native Vegetation	760	Cfa	2000	18.1	Oxisol	0 - 100	224.5	https://doi.org/10.36783/18069657rbcs20200029
Tivet et al.,2013	Atlantic Forest	PR	Ponta Grossa	-25.15	-50.15	Native Vegetation	865	Cfa	1545	18.5	Oxisol	0 - 10	61	http://dx.doi.org/10.1016/j.still.2012.09.004
Tivet et al.,2013	Atlantic Forest	PR	Ponta Grossa	-25.15	-50.15	Native Vegetation	865	Cfa	1545	18.5	Oxisol	0 - 20	96	http://dx.doi.org/10.1016/j.still.2012.09.004
Tivet et al.,2013	Atlantic Forest	PR	Ponta Grossa	-25.15	-50.15	Native Vegetation	865	Cfa	1545	18.5	Oxisol	0 - 30	137.25	http://dx.doi.org/10.1016/j.still.2012.09.004
Tornquist et al.,2009	Atlantic Forest	RS	Ibirubá	-28.6333	-53.0833	Native Vegetation	380	Cfa	1697	19.1	Oxisol	0 - 20	46.5	https://doi.org/10.1016/j.geoderma.2009.03.001
Tornquist et al.,2009	Atlantic Forest	RS	Ibirubá	-28.6333	-53.0833	Native Vegetation	380	Cfa	1697	19.1	Oxisol	0 - 20	56.5	https://doi.org/10.1016/j.geoderma.2009.03.001
Tornquist et al.,2009	Atlantic Forest	RS	Ibirubá	-28.6333	-53.0833	Native Vegetation	380	Cfa	1697	19.1	Oxisol	0 - 20	59.3	https://doi.org/10.1016/j.geoderma.2009.03.001
Tornquist et al.,2009	Atlantic Forest	RS	Ibirubá	-28.6333	-53.0833	Native Vegetation	380	Cfa	1697	19.1	Oxisol	0 - 20	68.6	https://doi.org/10.1016/j.geoderma.2009.03.001
Tornquist et al.,2009	Atlantic Forest	RS	Ibirubá	-28.6333	-53.0833	Native Vegetation	380	Cfa	1697	19.1	Oxisol	0 - 20	76.2	https://doi.org/10.1016/j.geoderma.2009.03.001
Valladares et al.,2016	Atlantic Forest	MG	Coronel Pacheco	-21.586	-43.2595	Native Vegetation	432	Cwa	1516	22	Histosol	0 - 20	47.6	https://doi.org/10.1590/18069657rbcs20151317
Valladares et al.,2016	Atlantic Forest	MS	Morumbi	-23.7872	-54.1052	Native Vegetation	280	Cfa	1480	22	Histosol	0 - 20	35.6	https://doi.org/10.1590/18069657rbcs20151317
Valladares et al.,2016	Atlantic Forest	PR	Quatro barras	-25.3892	-49.0036	Native Vegetation	1330	Cfb	1602	16	Histosol	0 - 20	58.6	https://doi.org/10.1590/18069657rbcs20151317
Valpassos et al.,2001	Atlantic Forest	MS	Selvíria	-20.3667	-51.3667	Native Vegetation	335	Aw	1370	23.7	Oxisol	0 - 10	20.8883	https://doi.org/10.1590/S0100-204X2001001200011
Vicente et al.,2023	Atlantic Forest	BA	Uruçuca	-14.5928	-39.2834	Native Vegetation	155	Af	1500	25	Oxisol	0 - 10	43.945	https://doi.org/10.1007/s42729-022-01083-5
Zotarelli et al.,2005	Atlantic Forest	RS	Passo Fundo	-28.25	-52.4	Native Vegetation	612.248	Cfb	1921.29	17.1789	Oxisol	0 - 20	47.21	https://doi.org/10.2136/sssaj2005.0482
Zotarelli et al.,2005	Atlantic Forest	PR	Londrina	-23.3833	-51.1833	Native Vegetation	570.244	Cfa	1574.71	20.2783	Oxisol	0 - 20	48.29	https://doi.org/10.2136/sssaj2005.0482

## Sheet: Caatinga
Reference	Biome	State	Municipality	Land Use	Lat (°S)	Long (°W)	Altitude (m.a.s.l.)	Climate (Köppen climate classification)	Annual average accumulated rainfall (mm)	Temperature (average) °C	Soil classification (U.S)	Soil depth (cm)	SOCstock (Mg C ha-1)	DOI
Dos Santos et al.,2019	Caatinga	PE	Serra Talhada	Agriculture	-7.99194	-38.2997	430	BSh	1839.41	26	Alfisol	0 - 10	13.5	https://doi.org/10.1080/15324982.2018.1555871
Dos Santos et al.,2019	Caatinga	PE	Serra Talhada	Agriculture	-7.99194	-38.2997	430	BSh	1839.41	26	Alfisol	0 - 10	17.9	https://doi.org/10.1080/15324982.2018.1555871
Dos Santos et al.,2019	Caatinga	PE	Serra Talhada	Agriculture	-7.99194	-38.2997	430	BSh	1839.41	26	Alfisol	0 - 10	22	https://doi.org/10.1080/15324982.2018.1555871
De Oliveira et al.,2015	Caatinga	CE	Limoeiro do Norte	Agriculture	-5.16692	-37.9828	90	BSh	772	28.5	Oxisol	0 - 10	17.52	https://doi.org/10.36783/18069657rbcs20220124
De Oliveira et al.,2015	Caatinga	CE	Limoeiro do Norte	Agriculture	-5.01917	-37.9986	90	BSh	772	28.5	Inceptisol	0 - 10	40.08	https://doi.org/10.36783/18069657rbcs20220124
De Oliveira et al.,2015	Caatinga	CE	Limoeiro do Norte	Agriculture	-5.02306	-37.9933	90	BSh	772	28.5	Inceptisol	0 - 10	28.01	https://doi.org/10.36783/18069657rbcs20220124
De Oliveira et al.,2015	Caatinga	CE	Limoeiro do Norte	Grassland	-5.215	-38.0161	90	BSh	772	28.5	Inceptisol	0 - 10	38.86	https://doi.org/10.36783/18069657rbcs20220124
Freitas et al.,2017	Caatinga	PE	Araripina	Agriculture	-7.45	-40.4	831	BSh	750	24	Oxisol	0 - 10	11.83	https://doi.org/10.1590/18069657rbcs20160218
Freitas et al.,2017	Caatinga	PE	Araripina	Agriculture	-7.45	-40.4	831	BSh	750	24	Oxisol	0 - 10	12.53	https://doi.org/10.1590/18069657rbcs20160218
Maia et al.,2019	Caatinga	CE	Tauá	Agriculture	-6	-40.3	150	BSh	650	24.4758	Ultisol	0 - 10	18.542	https://doi.org/10.1071/SR17336
Maia et al.,2019	Caatinga	CE	Tauá	Agriculture	-6	-40.3	150	BSh	650	24.4758	Ultisol	0 - 10	12.479	https://doi.org/10.1071/SR17336
Oliveira et al.,2016	Caatinga	BA	Rio Real	Grassland	-11.4644	-37.9364	135.231	As	1160.22	25.2251	Oxisol	0 - 10	12.16	https://doi.org/10.1590/18069657rbcs20150105
Oliveira et al.,2016	Caatinga	BA	Rio Real	Agriculture	-11.4644	-37.9364	135.231	As	1160.22	25.2251	Oxisol	0 - 10	12.52	https://doi.org/10.1590/18069657rbcs20150105
Oliveira et al.,2016	Caatinga	BA	Rio Real	Agriculture	-11.4644	-37.9364	135.231	As	1160.22	25.2251	Oxisol	0 - 10	9.45	https://doi.org/10.1590/18069657rbcs20150105
Oliveira et al.,2016	Caatinga	BA	Rio Real	Agriculture	-11.4644	-37.9364	135.231	As	1160.22	25.2251	Oxisol	0 - 10	10.89	https://doi.org/10.1590/18069657rbcs20150105
Bernardi et al.,2007	Caatinga	CE	Paraipaba	Agriculture	-3.48111	-39.1644	30	BSh	998	26.7	Entisol	0 - 10	6.26	https://doi.org/10.1590/S0103-90162007000200010
Bernardi et al.,2007	Caatinga	CE	Paraipaba	Agriculture	-3.48111	-39.1644	30	BSh	998	26.7	Entisol	0 - 10	9.43	https://doi.org/10.1590/S0103-90162007000200010
Bernardi et al.,2007	Caatinga	CE	Paraipaba	Agriculture	-3.48111	-39.1644	30	BSh	998	26.7	Entisol	0 - 10	6.94	https://doi.org/10.1590/S0103-90162007000200010
Bernardi et al.,2007	Caatinga	CE	Paraipaba	Agriculture	-3.48111	-39.1644	30	BSh	998	26.7	Entisol	0 - 10	7.96	https://doi.org/10.1590/S0103-90162007000200010
Bernardi et al.,2007	Caatinga	CE	Paraipaba	Agriculture	-3.48111	-39.1644	30	BSh	998	26.7	Entisol	0 - 10	6.58	https://doi.org/10.1590/S0103-90162007000200010
Bernardi et al.,2007	Caatinga	CE	Paraipaba	Agriculture	-3.48111	-39.1644	30	BSh	998	26.7	Entisol	0 - 10	12.78	https://doi.org/10.1590/S0103-90162007000200010
Bernardi et al.,2007	Caatinga	CE	Paraipaba	Agriculture	-3.48111	-39.1644	30	BSh	998	26.7	Entisol	0 - 10	6.87	https://doi.org/10.1590/S0103-90162007000200010
Bernardi et al.,2007	Caatinga	CE	Paraipaba	Agriculture	-3.48111	-39.1644	30	BSh	998	26.7	Entisol	0 - 10	5.45	https://doi.org/10.1590/S0103-90162007000200010
Bernardi et al.,2007	Caatinga	CE	Paraipaba	Agriculture	-3.48111	-39.1644	30	BSh	998	26.7	Entisol	0 - 10	7.22	https://doi.org/10.1590/S0103-90162007000200010
Bernardi et al.,2007	Caatinga	CE	Paraipaba	Agriculture	-3.48111	-39.1644	30	BSh	998	26.7	Entisol	0 - 10	6.47	https://doi.org/10.1590/S0103-90162007000200010
Bernardi et al.,2007	Caatinga	CE	Paraipaba	Agriculture	-3.48111	-39.1644	30	BSh	998	26.7	Entisol	0 - 10	6.82	https://doi.org/10.1590/S0103-90162007000200010
Bernardi et al.,2007	Caatinga	CE	Paraipaba	Agriculture	-3.48111	-39.1644	30	BSh	998	26.7	Entisol	0 - 10	5.41	https://doi.org/10.1590/S0103-90162007000200010
Bernardi et al.,2007	Caatinga	CE	Paraipaba	Agriculture	-3.48111	-39.1644	30	BSh	998	26.7	Entisol	0 - 10	6.33	https://doi.org/10.1590/S0103-90162007000200010
Maia et al.,2007	Caatinga	CE	Sobral	Agriculture	-3.68333	-40.3333	70	As	790	30	Alfisol	0 - 10	18.4	https://doi.org/10.1007/s10457-007-9063-8
Maia et al.,2007	Caatinga	CE	Sobral	Agriculture	-3.68333	-40.3333	70	As	790	30	Alfisol	0 - 10	26	https://doi.org/10.1007/s10457-007-9063-8
Maia et al.,2007	Caatinga	CE	Sobral	Agriculture	-3.68333	-40.3333	70	As	790	30	Alfisol	0 - 10	20.85	https://doi.org/10.1007/s10457-007-9063-8
Maia et al.,2007	Caatinga	CE	Sobral	Agriculture	-3.68333	-40.3333	70	As	790	30	Alfisol	0 - 10	17.4	https://doi.org/10.1007/s10457-007-9063-8
Barros et al.,2015	Caatinga	PB	São João do Rio do Peixe	Grassland	-6.684	-38.356	281	As	893	25.2	Vertisol	0 - 10	11.37	https://doi.org/10.5897/AJAR2014.8706
Barros et al.,2015	Caatinga	PB	São João do Rio do Peixe	Agriculture	-6.684	-38.356	281	As	893	25.2	Vertisol	0 - 10	11.98	https://doi.org/10.5897/AJAR2014.8706
Barros et al.,2015	Caatinga	PB	São João do Rio do Peixe	Agriculture	-6.684	-38.356	281	As	893	25.2	Vertisol	0 - 10	9.04	https://doi.org/10.5897/AJAR2014.8706
Santana et al.,2019	Caatinga	PE	Araripina	Agriculture	-7.80398	-40.5131	687.722	BSh	713	23.2	Entisol	0 - 10	6	https://doi.org/10.1016/j.geodrs.2019.e00205
Santana et al.,2019	Caatinga	PE	Afrânio	Grassland	-8.5083	-41.0651	520.53	BSh	546	24.2	Entisol	0 - 10	26	https://doi.org/10.1016/j.geodrs.2019.e00205
Santana et al.,2019	Caatinga	PE	Cabrobó	Agriculture	-8.38933	-39.1282	382.044	BSh	555	24.7	Alfisol	0 - 10	7	https://doi.org/10.1016/j.geodrs.2019.e00205
Santana et al.,2019	Caatinga	PE	Petrolina	Grassland	-9.19359	-40.3941	420.6	BSh	501	24.6	Alfisol	0 - 10	9	https://doi.org/10.1016/j.geodrs.2019.e00205
Santana et al.,2019	Caatinga	PE	Araripina	Agriculture	-7.4423	-40.375	687.722	BSh	713	23.2	Oxisol	0 - 10	12	https://doi.org/10.1016/j.geodrs.2019.e00205
Santana et al.,2019	Caatinga	PE	Santa Cruz	Grassland	-8.38457	-40.3655	695.423	As	818	23	Oxisol	0 - 10	10	https://doi.org/10.1016/j.geodrs.2019.e00205
Santana et al.,2019	Caatinga	PE	Ipubi	Agriculture	-7.67073	-40.1752	760.425	As	758	22.7	Ultisol	0 - 10	18	https://doi.org/10.1016/j.geodrs.2019.e00205
Santana et al.,2019	Caatinga	PE	Bodocó	Grassland	-7.58983	-40.1181	627.359	As	736	23.4	Ultisol	0 - 10	18.5	https://doi.org/10.1016/j.geodrs.2019.e00205
Fraceto et al.,2012	Caatinga	BA	Irecê	Agriculture	-11.3039	-41.8558	722	BSh	642	23.7	Oxisol	0 - 10	13.7	https://doi.org/10.1590/S0100-06832012000500019
Fraceto et al.,2012	Caatinga	BA	Irecê	Agriculture	-11.3039	-41.8558	722	BSh	642	23.7	Oxisol	0 - 10	15.21	https://doi.org/10.1590/S0100-06832012000500019
Fraceto et al.,2012	Caatinga	BA	Irecê	Agriculture	-11.3039	-41.8558	722	BSh	642	23.7	Oxisol	0 - 10	13.86	https://doi.org/10.1590/S0100-06832012000500019
Souza Medeiros et al.,2022	Caatinga	AL	Delmiro Gouveia	Agriculture	-9.48444	-37.9401	255	BSh	550	28	Entisol	0 - 10	12.1	http://dx.doi.org/10.1590/1983-21252022v35n321rc
Souza Medeiros et al.,2022	Caatinga	AL	Delmiro Gouveia	Agriculture	-9.48444	-37.9401	255	BSh	550	28	Entisol	0 - 10	9.32	http://dx.doi.org/10.1590/1983-21252022v35n321rc
Souza Medeiros et al.,2022	Caatinga	AL	Inhapi	Agriculture	-9.20367	-37.7365	320	BSh	550	28	Ultisol	0 - 10	20.81	http://dx.doi.org/10.1590/1983-21252022v35n321rc
Souza Medeiros et al.,2022	Caatinga	AL	Pariconha	Agriculture	-9.28464	-38.0454	421	BSh	550	28	Entisol	0 - 10	19.49	http://dx.doi.org/10.1590/1983-21252022v35n321rc
Souza Medeiros et al.,2022	Caatinga	AL	Pariconha	Grassland	-9.28464	-38.0454	421	BSh	550	28	Entisol	0 - 10	13.28	http://dx.doi.org/10.1590/1983-21252022v35n321rc
Tomaz et al.,2023	Caatinga	PE	Tabira	Agriculture	-7.97361	-37.9064	614	BSh	575	26.5	Alfisol	0 - 10	15.03	http://dx.doi.org/10.1002/ldr.5036
Oliveira Filho et al.,2019	Caatinga	CE	Irauçuba	Grassland	-3.77144	-39.8303	-	BSh	320	27	Entisol	0 - 10	27.76	https://doi.org/10.1016/j.jaridenv.2019.03.006
Oliveira Filho et al.,2019	Caatinga	CE	Irauçuba	Grassland	-3.77144	-39.8303	-	BSh	320	27	Entisol	0 - 10	14.45	https://doi.org/10.1016/j.jaridenv.2019.03.006
Oliveira Filho et al.,2019	Caatinga	CE	Irauçuba	Grassland	-3.77804	-39.8302	-	BSh	320	27	Alfisol	0 - 10	27.633	https://doi.org/10.1016/j.jaridenv.2019.03.006
Oliveira Filho et al.,2019	Caatinga	CE	Irauçuba	Grassland	-3.77804	-39.8173	-	BSh	320	27	Alfisol	0 - 10	13.825	https://doi.org/10.1016/j.jaridenv.2019.03.006
Oliveira Filho et al.,2019	Caatinga	CE	Irauçuba	Grassland	-3.77804	-39.8173	-	BSh	320	27	Ultisol	0 - 10	33.015	https://doi.org/10.1016/j.jaridenv.2019.03.006
Oliveira Filho et al.,2019	Caatinga	CE	Irauçuba	Grassland	-3.77804	-39.8173	-	BSh	320	27	Ultisol	0 - 10	17.248	https://doi.org/10.1016/j.jaridenv.2019.03.006
Pessôa et al.,2022	Caatinga	PE	Serra Talhada	Agriculture	-7.98253	-38.4313	488.964	BSh	647	30	Entisol	0 - 10	25.03	https://doi.org/10.1590/2179-8087-FLORAM-2021-0068
Pessôa et al.,2022	Caatinga	PE	Serra Talhada	Grassland	-7.98253	-38.4313	488.964	BSh	647	30	Entisol	0 - 10	10.73	https://doi.org/10.1590/2179-8087-FLORAM-2021-0068
De Assis et al.,2011	Caatinga	CE	Guaraciaba	Agriculture	-4.16694	-40.7475	902	BSh	790	30	Entisol	0 - 10	26.51	http://www.globalsciencebooks.info/Online/GSBOnline/images/2011/DSDP_5(SI1)/DSDP_5(SI1)36-44o.pdf
De Assis et al.,2011	Caatinga	CE	Guaraciaba	Agriculture	-4.16694	-40.7475	902	BSh	790	30	Entisol	0 - 10	11.18	http://www.globalsciencebooks.info/Online/GSBOnline/images/2011/DSDP_5(SI1)/DSDP_5(SI1)36-44o.pdf
Tonucci et al.,2023	Caatinga	CE	Sobral	Agriculture	-3.74823	-40.3628	166	Aw	821	27	Inceptisol	0 - 10	23.3	https://doi.org/10.36783/18069657rbcs20220124
Tonucci et al.,2023	Caatinga	CE	Sobral	Agriculture	-3.74823	-40.3628	166	Aw	821	27	Inceptisol	0 - 10	23.1	https://doi.org/10.36783/18069657rbcs20220124
Tonucci et al.,2023	Caatinga	CE	Sobral	Agriculture	-3.74823	-40.3628	166	Aw	821	27	Inceptisol	0 - 10	21.8	https://doi.org/10.36783/18069657rbcs20220124
Marques Monroe et al.,2021	Caatinga	BA	Contendas do Sincorá	Agriculture	-13.7621	-41.0426	300	BSh	596	23.4	Ultisol	0 - 10	16	https://doi.org/10.1016/j.jaridenv.2020.104427
Marques Monroe et al.,2021	Caatinga	BA	Contendas do Sincorá	Agriculture	-13.7621	-41.0426	300	BSh	596	23.4	Ultisol	0 - 10	15	https://doi.org/10.1016/j.jaridenv.2020.104427
Marques Monroe et al.,2021	Caatinga	BA	Contendas do Sincorá	Agriculture	-13.7621	-41.0426	300	BSh	596	23.4	Ultisol	0 - 10	25.4	https://doi.org/10.1016/j.jaridenv.2020.104427
Diógenes et al.,2013	Caatinga	PI	Alvorada do Gurguéia	Agriculture	-8.42444	-43.7772	280	Aw	983	25.6	Oxisol	0 - 10	7.17	http://dx.doi.org/10.4322/rca.2013.017
Diógenes et al.,2013	Caatinga	PI	Alvorada do Gurguéia	Agriculture	-8.42444	-43.7772	280	Aw	983	25.6	Oxisol	0 - 10	9.59	http://dx.doi.org/10.4322/rca.2013.017
Diógenes et al.,2013	Caatinga	PI	Alvorada do Gurguéia	Agriculture	-8.42444	-43.7772	280	Aw	983	25.6	Oxisol	0 - 10	18.58	http://dx.doi.org/10.4322/rca.2013.017
dos Santos et al.,2024	Caatinga	PE	Floresta	Agriculture	-8.35972	-38.695	395	BSh	489	26	Alfisol	0 - 10	7.47	https://doi.org/10.1016/j.agee.2024.109020
dos Santos et al.,2024	Caatinga	PE	Floresta	Agriculture	-8.35972	-38.695	395	BSh	489	26	Alfisol	0 - 10	15.96	https://doi.org/10.1016/j.agee.2024.109020
dos Santos et al.,2024	Caatinga	PE	Floresta	Agriculture	-8.35972	-38.695	395	BSh	489	26	Alfisol	0 - 10	13.86	https://doi.org/10.1016/j.agee.2024.109020
Dos Santos et al.,2019	Caatinga	PE	Serra Talhada	Agriculture	-7.99194	-38.2997	430	BSh	1839.41	26	Alfisol	0 - 20	26	https://doi.org/10.1080/15324982.2018.1555871
Dos Santos et al.,2019	Caatinga	PE	Serra Talhada	Agriculture	-7.99194	-38.2997	430	BSh	1839.41	26	Alfisol	0 - 20	28.4	https://doi.org/10.1080/15324982.2018.1555871
Dos Santos et al.,2019	Caatinga	PE	Serra Talhada	Agriculture	-7.99194	-38.2997	430	BSh	1839.41	26	Alfisol	0 - 20	32.4	https://doi.org/10.1080/15324982.2018.1555871
Maia et al.,2019	Caatinga	CE	Tauá	Agriculture	-6	-40.3	150	BSh	650	24.4758	Ultisol	0 - 20	30.398	https://doi.org/10.1071/SR17336
Maia et al.,2019	Caatinga	CE	Tauá	Agriculture	-6	-40.3	150	BSh	650	24.4758	Ultisol	0 - 20	20.591	https://doi.org/10.1071/SR17336
Oliveira et al.,2016	Caatinga	BA	Rio Real	Grassland	-11.4644	-37.9364	135.231	As	1160.22	25.2251	Oxisol	0 - 20	30.94	https://doi.org/10.1590/18069657rbcs20150105
Oliveira et al.,2016	Caatinga	BA	Rio Real	Agriculture	-11.4644	-37.9364	135.231	As	1160.22	25.2251	Oxisol	0 - 20	31.83	https://doi.org/10.1590/18069657rbcs20150105
Oliveira et al.,2016	Caatinga	BA	Rio Real	Agriculture	-11.4644	-37.9364	135.231	As	1160.22	25.2251	Oxisol	0 - 20	27.78	https://doi.org/10.1590/18069657rbcs20150105
Oliveira et al.,2016	Caatinga	BA	Rio Real	Agriculture	-11.4644	-37.9364	135.231	As	1160.22	25.2251	Oxisol	0 - 20	23.77	https://doi.org/10.1590/18069657rbcs20150105
Bernardi et al.,2007	Caatinga	CE	Paraipaba	Agriculture	-3.48111	-39.1644	30	BSh	998	26.7	Entisol	0 - 20	11.67	https://doi.org/10.1590/S0103-90162007000200010
Bernardi et al.,2007	Caatinga	CE	Paraipaba	Agriculture	-3.48111	-39.1644	30	BSh	998	26.7	Entisol	0 - 20	14.5	https://doi.org/10.1590/S0103-90162007000200010
Bernardi et al.,2007	Caatinga	CE	Paraipaba	Agriculture	-3.48111	-39.1644	30	BSh	998	26.7	Entisol	0 - 20	10.71	https://doi.org/10.1590/S0103-90162007000200010
Bernardi et al.,2007	Caatinga	CE	Paraipaba	Agriculture	-3.48111	-39.1644	30	BSh	998	26.7	Entisol	0 - 20	12.93	https://doi.org/10.1590/S0103-90162007000200010
Bernardi et al.,2007	Caatinga	CE	Paraipaba	Agriculture	-3.48111	-39.1644	30	BSh	998	26.7	Entisol	0 - 20	12.42	https://doi.org/10.1590/S0103-90162007000200010
Bernardi et al.,2007	Caatinga	CE	Paraipaba	Agriculture	-3.48111	-39.1644	30	BSh	998	26.7	Entisol	0 - 20	18.16	https://doi.org/10.1590/S0103-90162007000200010
Bernardi et al.,2007	Caatinga	CE	Paraipaba	Agriculture	-3.48111	-39.1644	30	BSh	998	26.7	Entisol	0 - 20	12.94	https://doi.org/10.1590/S0103-90162007000200010
Bernardi et al.,2007	Caatinga	CE	Paraipaba	Agriculture	-3.48111	-39.1644	30	BSh	998	26.7	Entisol	0 - 20	11.62	https://doi.org/10.1590/S0103-90162007000200010
Bernardi et al.,2007	Caatinga	CE	Paraipaba	Agriculture	-3.48111	-39.1644	30	BSh	998	26.7	Entisol	0 - 20	13.61	https://doi.org/10.1590/S0103-90162007000200010
Bernardi et al.,2007	Caatinga	CE	Paraipaba	Agriculture	-3.48111	-39.1644	30	BSh	998	26.7	Entisol	0 - 20	11.8	https://doi.org/10.1590/S0103-90162007000200010
Bernardi et al.,2007	Caatinga	CE	Paraipaba	Agriculture	-3.48111	-39.1644	30	BSh	998	26.7	Entisol	0 - 20	12.47	https://doi.org/10.1590/S0103-90162007000200010
Bernardi et al.,2007	Caatinga	CE	Paraipaba	Agriculture	-3.48111	-39.1644	30	BSh	998	26.7	Entisol	0 - 20	11.43	https://doi.org/10.1590/S0103-90162007000200010
Bernardi et al.,2007	Caatinga	CE	Paraipaba	Agriculture	-3.48111	-39.1644	30	BSh	998	26.7	Entisol	0 - 20	12.49	https://doi.org/10.1590/S0103-90162007000200010
Maia et al.,2007	Caatinga	CE	Sobral	Agriculture	-3.68333	-40.3333	70	As	790	30	Alfisol	0 - 20	31.32	https://doi.org/10.1007/s10457-007-9063-8
Maia et al.,2007	Caatinga	CE	Sobral	Agriculture	-3.68333	-40.3333	70	As	790	30	Alfisol	0 - 20	43.03	https://doi.org/10.1007/s10457-007-9063-8
Maia et al.,2007	Caatinga	CE	Sobral	Agriculture	-3.68333	-40.3333	70	As	790	30	Alfisol	0 - 20	35.88	https://doi.org/10.1007/s10457-007-9063-8
Maia et al.,2007	Caatinga	CE	Sobral	Agriculture	-3.68333	-40.3333	70	As	790	30	Alfisol	0 - 20	29.49	https://doi.org/10.1007/s10457-007-9063-8
Barros et al.,2015	Caatinga	PB	São João do Rio do Peixe	Grassland	-6.684	-38.356	281	As	893	25.2	Vertisol	0 - 20	19.96	https://doi.org/10.5897/AJAR2014.8706
Barros et al.,2015	Caatinga	PB	São João do Rio do Peixe	Agriculture	-6.684	-38.356	281	As	893	25.2	Vertisol	0 - 20	20.47	https://doi.org/10.5897/AJAR2014.8706
Barros et al.,2015	Caatinga	PB	São João do Rio do Peixe	Agriculture	-6.684	-38.356	281	As	893	25.2	Vertisol	0 - 20	17.4	https://doi.org/10.5897/AJAR2014.8706
Santana et al.,2019	Caatinga	PE	Araripina	Agriculture	-7.80398	-40.5131	687.722	BSh	713	23.2	Entisol	0 - 20	10	https://doi.org/10.1016/j.geodrs.2019.e00205
Santana et al.,2019	Caatinga	PE	Afrânio	Grassland	-8.5083	-41.0651	520.53	BSh	546	24.2	Entisol	0 - 20	40	https://doi.org/10.1016/j.geodrs.2019.e00205
Santana et al.,2019	Caatinga	PE	Cabrobó	Agriculture	-8.38933	-39.1282	382.044	BSh	555	24.7	Alfisol	0 - 20	7	https://doi.org/10.1016/j.geodrs.2019.e00205
Santana et al.,2019	Caatinga	PE	Petrolina	Grassland	-9.19359	-40.3941	420.6	BSh	501	24.6	Alfisol	0 - 20	12	https://doi.org/10.1016/j.geodrs.2019.e00205
Santana et al.,2019	Caatinga	PE	Araripina	Agriculture	-7.4423	-40.375	687.722	BSh	713	23.2	Oxisol	0 - 20	20	https://doi.org/10.1016/j.geodrs.2019.e00205
Santana et al.,2019	Caatinga	PE	Santa Cruz	Grassland	-8.38457	-40.3655	760.425	As	758	22.7	Oxisol	0 - 20	20	https://doi.org/10.1016/j.geodrs.2019.e00205
Santana et al.,2019	Caatinga	PE	Ipubi	Agriculture	-7.67073	-40.1752	760.425	As	758	22.7	Ultisol	0 - 20	25	https://doi.org/10.1016/j.geodrs.2019.e00205
Santana et al.,2019	Caatinga	PE	Bodocó	Grassland	-7.58983	-40.1181	627.359	As	736	23.4	Ultisol	0 - 20	25	https://doi.org/10.1016/j.geodrs.2019.e00205
Fraceto et al.,2012	Caatinga	BA	Irecê	Agriculture	-11.3039	-41.8558	722	BSh	642	23.7	Oxisol	0 - 20	27.63	https://doi.org/10.1590/S0100-06832012000500019
Fraceto et al.,2012	Caatinga	BA	Irecê	Agriculture	-11.3039	-41.8558	722	BSh	642	23.7	Oxisol	0 - 20	26.47	https://doi.org/10.1590/S0100-06832012000500019
Fraceto et al.,2012	Caatinga	BA	Irecê	Agriculture	-11.3039	-41.8558	722	BSh	642	23.7	Oxisol	0 - 20	25.72	https://doi.org/10.1590/S0100-06832012000500019
Souza Medeiros et al.,2022	Caatinga	AL	Delmiro Gouveia	Agriculture	-9.48444	-37.9401	255	BSh	550	28	Entisol	0 - 20	21.22	http://dx.doi.org/10.1590/1983-21252022v35n321rc
Souza Medeiros et al.,2022	Caatinga	AL	Delmiro Gouveia	Agriculture	-9.48444	-37.9401	255	BSh	550	28	Entisol	0 - 20	16.45	http://dx.doi.org/10.1590/1983-21252022v35n321rc
Souza Medeiros et al.,2022	Caatinga	AL	Inhapi	Agriculture	-9.20367	-37.7365	320	BSh	550	28	Ultisol	0 - 20	34.18	http://dx.doi.org/10.1590/1983-21252022v35n321rc
Souza Medeiros et al.,2022	Caatinga	AL	Pariconha	Agriculture	-9.28464	-38.0454	421	BSh	550	28	Entisol	0 - 20	29.5	http://dx.doi.org/10.1590/1983-21252022v35n321rc
Souza Medeiros et al.,2022	Caatinga	AL	Pariconha	Grassland	-9.28464	-38.0454	421	BSh	550	28	Entisol	0 - 20	24.76	http://dx.doi.org/10.1590/1983-21252022v35n321rc
Ferraz Almeida et al.,2022	Caatinga	MG	Nova Porteirinha	Agriculture	-14.7833	-43.3	516	BSh	700	26	Oxisol	0 - 20	12.4514	https://doi.org/10.3390/agriculture12111762
Ferraz Almeida et al.,2022	Caatinga	MG	Nova Porteirinha	Agriculture	-14.7833	-43.3	516	BSh	700	26	Oxisol	0 - 20	11.4091	https://doi.org/10.3390/agriculture12111762
Ferraz Almeida et al.,2022	Caatinga	MG	Nova Porteirinha	Agriculture	-14.7833	-43.3	516	BSh	700	26	Oxisol	0 - 20	10.8837	https://doi.org/10.3390/agriculture12111762
Ferraz Almeida et al.,2022	Caatinga	MG	Nova Porteirinha	Agriculture	-14.7833	-43.3	516	BSh	700	26	Oxisol	0 - 20	13.9535	https://doi.org/10.3390/agriculture12111762
Ferraz Almeida et al.,2022	Caatinga	MG	Nova Porteirinha	Agriculture	-14.7833	-43.3	516	BSh	700	26	Oxisol	0 - 20	11.4642	https://doi.org/10.3390/agriculture12111762
Ferraz Almeida et al.,2022	Caatinga	MG	Nova Porteirinha	Agriculture	-14.7833	-43.3	516	BSh	700	26	Oxisol	0 - 20	13.157	https://doi.org/10.3390/agriculture12111762
Ferraz Almeida et al.,2022	Caatinga	MG	Nova Porteirinha	Agriculture	-14.7833	-43.3	516	BSh	700	26	Oxisol	0 - 20	10.9535	https://doi.org/10.3390/agriculture12111762
Ferraz Almeida et al.,2022	Caatinga	MG	Nova Porteirinha	Agriculture	-14.7833	-43.3	516	BSh	700	26	Oxisol	0 - 20	13.9721	https://doi.org/10.3390/agriculture12111762
Ferraz Almeida et al.,2022	Caatinga	MG	Nova Porteirinha	Agriculture	-14.7833	-43.3	516	BSh	700	26	Oxisol	0 - 20	14.3857	https://doi.org/10.3390/agriculture12111762
Ferraz Almeida et al.,2022	Caatinga	MG	Nova Porteirinha	Agriculture	-14.7833	-43.3	516	BSh	700	26	Oxisol	0 - 20	13.913	https://doi.org/10.3390/agriculture12111762
Ferraz Almeida et al.,2022	Caatinga	MG	Nova Porteirinha	Agriculture	-14.7833	-43.3	516	BSh	700	26	Oxisol	0 - 20	12.0698	https://doi.org/10.3390/agriculture12111762
Ferraz Almeida et al.,2022	Caatinga	MG	Nova Porteirinha	Agriculture	-14.7833	-43.3	516	BSh	700	26	Oxisol	0 - 20	10.4806	https://doi.org/10.3390/agriculture12111762
Ferraz Almeida et al.,2022	Caatinga	MG	Nova Porteirinha	Agriculture	-14.7833	-43.3	516	BSh	700	26	Oxisol	0 - 20	12.3198	https://doi.org/10.3390/agriculture12111762
Ferraz Almeida et al.,2022	Caatinga	MG	Nova Porteirinha	Agriculture	-14.7833	-43.3	516	BSh	700	26	Oxisol	0 - 20	14.2535	https://doi.org/10.3390/agriculture12111762
Ferraz Almeida et al.,2022	Caatinga	MG	Nova Porteirinha	Agriculture	-14.7833	-43.3	516	BSh	700	26	Oxisol	0 - 20	12.5581	https://doi.org/10.3390/agriculture12111762
Ferraz Almeida et al.,2022	Caatinga	MG	Nova Porteirinha	Agriculture	-14.7833	-43.3	516	BSh	700	26	Oxisol	0 - 20	13.6276	https://doi.org/10.3390/agriculture12111762
Tomaz et al.,2023	Caatinga	PE	Tabira	Agriculture	-7.97361	-37.9064	614	BSh	575	26.5	Alfisol	0 - 20	26.55	http://dx.doi.org/10.1002/ldr.5036
Oliveira Filho et al.,2019	Caatinga	CE	Irauçuba	Grassland	-3.77144	-39.8303	-	BSh	320	27	Entisol	0 - 20	35.22	https://doi.org/10.1016/j.jaridenv.2019.03.006
Oliveira Filho et al.,2019	Caatinga	CE	Irauçuba	Grassland	-3.77144	-39.8303	-	BSh	320	27	Entisol	0 - 20	22.754	https://doi.org/10.1016/j.jaridenv.2019.03.006
Oliveira Filho et al.,2019	Caatinga	CE	Irauçuba	Grassland	-3.77804	-39.8302	-	BSh	320	27	Alfisol	0 - 20	40.913	https://doi.org/10.1016/j.jaridenv.2019.03.006
Oliveira Filho et al.,2019	Caatinga	CE	Irauçuba	Grassland	-3.77804	-39.8173	-	BSh	320	27	Alfisol	0 - 20	24.033	https://doi.org/10.1016/j.jaridenv.2019.03.006
Oliveira Filho et al.,2019	Caatinga	CE	Irauçuba	Grassland	-3.77804	-39.8173	-	BSh	320	27	Ultisol	0 - 20	46.19	https://doi.org/10.1016/j.jaridenv.2019.03.006
Oliveira Filho et al.,2019	Caatinga	CE	Irauçuba	Grassland	-3.77804	-39.8173	-	BSh	320	27	Ultisol	0 - 20	25.696	https://doi.org/10.1016/j.jaridenv.2019.03.006
Macedo et al.,2024	Caatinga	PB	Areia	Grassland	-6.96179	-35.6953	525	As	1400	24	Alfisol	0 - 20	35.9	https://doi.org/10.1007/s10457-023-00875-7
Macedo et al.,2024	Caatinga	PB	Areai	Agriculture	-6.96179	-35.6953	525	As	1400	24	Alfisol	0 - 20	51.2	https://doi.org/10.1007/s10457-023-00875-7
Tonucci et al.,2023	Caatinga	CE	Sobral	Agriculture	-3.74823	-40.3628	166	Aw	821	27	Inceptisol	0 - 20	35.2	https://doi.org/10.36783/18069657rbcs20220124
Tonucci et al.,2023	Caatinga	CE	Sobral	Agriculture	-3.74823	-40.3628	166	Aw	821	27	Inceptisol	0 - 20	39.8	https://doi.org/10.36783/18069657rbcs20220124
Tonucci et al.,2023	Caatinga	CE	Sobral	Agriculture	-3.74823	-40.3628	166	Aw	821	27	Inceptisol	0 - 20	38.7	https://doi.org/10.36783/18069657rbcs20220124
Marques Monroe et al.,2021	Caatinga	BA	Contendas do Sincorá	Agriculture	-13.7621	-41.0426	300	BSh	596	23.4	Ultisol	0 - 20	29	https://doi.org/10.1016/j.jaridenv.2020.104427
Marques Monroe et al.,2021	Caatinga	BA	Contendas do Sincorá	Agriculture	-13.7621	-41.0426	300	BSh	596	23.4	Ultisol	0 - 20	28	https://doi.org/10.1016/j.jaridenv.2020.104427
Marques Monroe et al.,2021	Caatinga	BA	Contendas do Sincorá	Agriculture	-13.7621	-41.0426	300	BSh	596	23.4	Ultisol	0 - 20	43.3	https://doi.org/10.1016/j.jaridenv.2020.104427
Diógenes et al.,2013	Caatinga	PI	Alvorada do Gurguéia	Agriculture	-8.42444	-43.7772	280	Aw	983	25.6	Oxisol	0 - 20	10.4	http://dx.doi.org/10.4322/rca.2013.017
Diógenes et al.,2013	Caatinga	PI	Alvorada do Gurguéia	Agriculture	-8.42444	-43.7772	280	Aw	983	25.6	Oxisol	0 - 20	16.12	http://dx.doi.org/10.4322/rca.2013.017
Diógenes et al.,2013	Caatinga	PI	Alvorada do Gurguéia	Agriculture	-8.42444	-43.7772	280	Aw	983	25.6	Oxisol	0 - 20	35.39	http://dx.doi.org/10.4322/rca.2013.017
dos Santos et al.,2024	Caatinga	PE	Floresta	Agriculture	-8.35972	-38.695	395	BSh	489	26	Alfisol	0 - 20	14.08	https://doi.org/10.1016/j.agee.2024.109020
dos Santos et al.,2024	Caatinga	PE	Floresta	Agriculture	-8.35972	-38.695	395	BSh	489	26	Alfisol	0 - 20	30.79	https://doi.org/10.1016/j.agee.2024.109020
dos Santos et al.,2024	Caatinga	PE	Floresta	Agriculture	-8.35972	-38.695	395	BSh	489	26	Alfisol	0 - 20	25.12	https://doi.org/10.1016/j.agee.2024.109020
Melo et al.,2024	Caatinga	PB	Solânea	Agriculture	-6.78643	-35.6814	500	As	887	23.5	Entisol	0 - 20	20.5	https://doi.org/10.1016/j.agee.2024.109020
Melo et al.,2024	Caatinga	PB	Solânea	Agriculture	-6.78643	-35.6814	500	As	887	23.5	Entisol	0 - 20	21.9	https://doi.org/10.1016/j.agee.2024.109020
Melo et al.,2024	Caatinga	PB	Solânea	Agriculture	-6.78643	-35.6814	500	As	887	23.5	Entisol	0 - 20	24.3	https://doi.org/10.1016/j.agee.2024.109020
Melo et al.,2024	Caatinga	PB	Solânea	Agriculture	-6.78643	-35.6814	500	As	887	23.5	Entisol	0 - 20	16.6	https://doi.org/10.1016/j.agee.2024.109020
Melo et al.,2024	Caatinga	PB	Casserengue	Agriculture	-6.77759	-35.8333	500	As	625	25.1	Alfisol	0 - 20	16.57	https://doi.org/10.1016/j.agee.2024.109020
Melo et al.,2024	Caatinga	PB	Casserengue	Agriculture	-6.77759	-35.8333	500	As	625	25.1	Alfisol	0 - 20	55.1	https://doi.org/10.1016/j.agee.2024.109020
Melo et al.,2024	Caatinga	PB	Casserengue	Agriculture	-6.77759	-35.8333	500	As	625	25.1	Alfisol	0 - 20	36.3	https://doi.org/10.1016/j.agee.2024.109020
Melo et al.,2024	Caatinga	PB	Casserengue	Agriculture	-6.77759	-35.8333	500	As	625	25.1	Alfisol	0 - 20	21.14	https://doi.org/10.1016/j.agee.2024.109020
Melo et al.,2024	Caatinga	PB	Serraria	Agriculture	-6.84205	-35.6192	500	As	1115	23.6	Alfisol	0 - 20	15.14	https://doi.org/10.1016/j.agee.2024.109020
Melo et al.,2024	Caatinga	PB	Serraria	Agriculture	-6.84205	-35.6192	500	As	1115	23.6	Alfisol	0 - 20	14.04	https://doi.org/10.1016/j.agee.2024.109020
Melo et al.,2024	Caatinga	PB	Serraria	Agriculture	-6.84205	-35.6192	500	As	1115	23.6	Alfisol	0 - 20	19.52	https://doi.org/10.1016/j.agee.2024.109020
Melo et al.,2024	Caatinga	PB	Serraria	Grassland	-6.84205	-35.6192	500	As	1115	23.6	Alfisol	0 - 20	19.81	https://doi.org/10.1016/j.agee.2024.109020
Melo et al.,2024	Caatinga	PB	Serraria	Agriculture	-6.84205	-35.6192	500	As	1115	23.6	Alfisol	0 - 20	12.37	https://doi.org/10.1016/j.agee.2024.109020
De Oliveira et al.,2015	Caatinga	CE	Limoeiro do Norte	Agriculture	-5.16692	-37.9828	90	BSh	772	28.5	Oxisol	0 - 30	51.16	https://doi.org/10.36783/18069657rbcs20220124
De Oliveira et al.,2015	Caatinga	CE	Limoeiro do Norte	Agriculture	-5.01917	-37.9986	90	BSh	772	28.5	Inceptisol	0 - 30	64.05	https://doi.org/10.36783/18069657rbcs20220124
De Oliveira et al.,2015	Caatinga	CE	Limoeiro do Norte	Agriculture	-5.02306	-37.9933	90	BSh	772	28.5	Inceptisol	0 - 30	51.7	https://doi.org/10.36783/18069657rbcs20220124
De Oliveira et al.,2015	Caatinga	CE	Limoeiro do Norte	Grassland	-5.215	-38.0161	90	BSh	772	28.5	Inceptisol	0 - 30	66.04	https://doi.org/10.36783/18069657rbcs20220124
Maia et al.,2019	Caatinga	CE	Tauá	Agriculture	-6	-40.3	150	BSh	650	24.4758	Ultisol	0 - 30	37.39	https://doi.org/10.1071/SR17336
Maia et al.,2019	Caatinga	CE	Tauá	Agriculture	-6	-40.3	150	BSh	650	24.4758	Ultisol	0 - 30	27.583	https://doi.org/10.1071/SR17336
Oliveira et al.,2016	Caatinga	BA	Rio Real	Grassland	-11.4644	-37.9364	135.231	As	1160.22	25.2251	Oxisol	0 - 30	61.315	https://doi.org/10.1590/18069657rbcs20150105
Oliveira et al.,2016	Caatinga	BA	Rio Real	Agriculture	-11.4644	-37.9364	135.231	As	1160.22	25.2251	Oxisol	0 - 30	65.7525	https://doi.org/10.1590/18069657rbcs20150105
Oliveira et al.,2016	Caatinga	BA	Rio Real	Agriculture	-11.4644	-37.9364	135.231	As	1160.22	25.2251	Oxisol	0 - 30	49.0275	https://doi.org/10.1590/18069657rbcs20150105
Oliveira et al.,2016	Caatinga	BA	Rio Real	Agriculture	-11.4644	-37.9364	135.231	As	1160.22	25.2251	Oxisol	0 - 30	49.8775	https://doi.org/10.1590/18069657rbcs20150105
Xavier et al.,2009	Caatinga	CE	Ubajara	Agriculture	-3.85333	-41.0861	850	As	640	28	Entisol	0 - 30	21.97	https://doi.org/10.1080/00103620903261304
Xavier et al.,2009	Caatinga	CE	Ubajara	Agriculture	-3.85333	-41.0861	850	As	640	28	Entisol	0 - 30	26.52	https://doi.org/10.1080/00103620903261304
Xavier et al.,2009	Caatinga	CE	Ubajara	Agriculture	-3.85333	-41.0861	850	As	640	28	Entisol	0 - 30	25.78	https://doi.org/10.1080/00103620903261304
Xavier et al.,2009	Caatinga	CE	Ubajara	Agriculture	-3.85333	-41.0861	850	As	640	28	Entisol	0 - 30	21.79	https://doi.org/10.1080/00103620903261304
Xavier et al.,2009	Caatinga	CE	Ubajara	Agriculture	-3.85333	-41.0861	850	As	640	28	Entisol	0 - 30	35.93	https://doi.org/10.1080/00103620903261304
Bernardi et al.,2007	Caatinga	CE	Paraipaba	Agriculture	-3.48111	-39.1644	30	BSh	998	26.7	Entisol	0 - 30	16.515	https://doi.org/10.1590/S0103-90162007000200010
Bernardi et al.,2007	Caatinga	CE	Paraipaba	Agriculture	-3.48111	-39.1644	30	BSh	998	26.7	Entisol	0 - 30	20.1625	https://doi.org/10.1590/S0103-90162007000200010
Bernardi et al.,2007	Caatinga	CE	Paraipaba	Agriculture	-3.48111	-39.1644	30	BSh	998	26.7	Entisol	0 - 30	15.12	https://doi.org/10.1590/S0103-90162007000200010
Bernardi et al.,2007	Caatinga	CE	Paraipaba	Agriculture	-3.48111	-39.1644	30	BSh	998	26.7	Entisol	0 - 30	18.9975	https://doi.org/10.1590/S0103-90162007000200010
Bernardi et al.,2007	Caatinga	CE	Paraipaba	Agriculture	-3.48111	-39.1644	30	BSh	998	26.7	Entisol	0 - 30	16.7325	https://doi.org/10.1590/S0103-90162007000200010
Bernardi et al.,2007	Caatinga	CE	Paraipaba	Agriculture	-3.48111	-39.1644	30	BSh	998	26.7	Entisol	0 - 30	23.155	https://doi.org/10.1590/S0103-90162007000200010
Bernardi et al.,2007	Caatinga	CE	Paraipaba	Agriculture	-3.48111	-39.1644	30	BSh	998	26.7	Entisol	0 - 30	21.4075	https://doi.org/10.1590/S0103-90162007000200010
Bernardi et al.,2007	Caatinga	CE	Paraipaba	Agriculture	-3.48111	-39.1644	30	BSh	998	26.7	Entisol	0 - 30	19.0525	https://doi.org/10.1590/S0103-90162007000200010
Bernardi et al.,2007	Caatinga	CE	Paraipaba	Agriculture	-3.48111	-39.1644	30	BSh	998	26.7	Entisol	0 - 30	21.7325	https://doi.org/10.1590/S0103-90162007000200010
Bernardi et al.,2007	Caatinga	CE	Paraipaba	Agriculture	-3.48111	-39.1644	30	BSh	998	26.7	Entisol	0 - 30	20.245	https://doi.org/10.1590/S0103-90162007000200010
Bernardi et al.,2007	Caatinga	CE	Paraipaba	Agriculture	-3.48111	-39.1644	30	BSh	998	26.7	Entisol	0 - 30	12.05	https://doi.org/10.1590/S0103-90162007000200010
Bernardi et al.,2007	Caatinga	CE	Paraipaba	Agriculture	-3.48111	-39.1644	30	BSh	998	26.7	Entisol	0 - 30	21.3075	https://doi.org/10.1590/S0103-90162007000200010
Bernardi et al.,2007	Caatinga	CE	Paraipaba	Agriculture	-3.48111	-39.1644	30	BSh	998	26.7	Entisol	0 - 30	25.72	https://doi.org/10.1590/S0103-90162007000200010
Maia et al.,2007	Caatinga	CE	Sobral	Agriculture	-3.68333	-40.3333	70	As	790	30	Alfisol	0 - 30	44.62	https://doi.org/10.1007/s10457-007-9063-8
Maia et al.,2007	Caatinga	CE	Sobral	Agriculture	-3.68333	-40.3333	70	As	790	30	Alfisol	0 - 30	62.22	https://doi.org/10.1007/s10457-007-9063-8
Maia et al.,2007	Caatinga	CE	Sobral	Agriculture	-3.68333	-40.3333	70	As	790	30	Alfisol	0 - 30	52.66	https://doi.org/10.1007/s10457-007-9063-8
Maia et al.,2007	Caatinga	CE	Sobral	Agriculture	-3.68333	-40.3333	70	As	790	30	Alfisol	0 - 30	40.59	https://doi.org/10.1007/s10457-007-9063-8
Barros et al.,2015	Caatinga	PB	São João do Rio do Peixe	Grassland	-6.684	-38.356	281	As	893	25.2	Vertisol	0 - 30	26.75	https://doi.org/10.5897/AJAR2014.8706
Barros et al.,2015	Caatinga	PB	São João do Rio do Peixe	Agriculture	-6.684	-38.356	281	As	893	25.2	Vertisol	0 - 30	31.53	https://doi.org/10.5897/AJAR2014.8706
Barros et al.,2015	Caatinga	PB	São João do Rio do Peixe	Agriculture	-6.684	-38.356	281	As	893	25.2	Vertisol	0 - 30	26.21	https://doi.org/10.5897/AJAR2014.8706
Santana et al.,2019	Caatinga	PE	Araripina	Agriculture	-7.80398	-40.5131	687.722	BSh	713	23.2	Entisol	0 - 30	18	https://doi.org/10.1016/j.geodrs.2019.e00205
Santana et al.,2019	Caatinga	PE	Afrânio	Grassland	-8.5083	-41.0651	520.53	BSh	546	24.2	Entisol	0 - 30	43	https://doi.org/10.1016/j.geodrs.2019.e00205
Santana et al.,2019	Caatinga	PE	Cabrobó	Agriculture	-8.38933	-39.1282	382.044	BSh	555	24.7	Alfisol	0 - 30	9	https://doi.org/10.1016/j.geodrs.2019.e00205
Santana et al.,2019	Caatinga	PE	Petrolina	Grassland	-9.19359	-40.3941	420.6	BSh	501	24.6	Alfisol	0 - 30	13	https://doi.org/10.1016/j.geodrs.2019.e00205
Santana et al.,2019	Caatinga	PE	Araripina	Agriculture	-7.4423	-40.375	687.722	BSh	713	23.2	Oxisol	0 - 30	27	https://doi.org/10.1016/j.geodrs.2019.e00205
Santana et al.,2019	Caatinga	PE	Santa Cruz	Grassland	-8.38457	-40.3655	695.423	As	818	23	Oxisol	0 - 30	29	https://doi.org/10.1016/j.geodrs.2019.e00205
Santana et al.,2019	Caatinga	PE	Ipubi	Agriculture	-7.67073	-40.1752	760.425	As	758	22.7	Ultisol	0 - 30	38	https://doi.org/10.1016/j.geodrs.2019.e00205
Santana et al.,2019	Caatinga	PE	Bodocó	Grassland	-7.58983	-40.1181	627.359	As	736	23.4	Ultisol	0 - 30	40	https://doi.org/10.1016/j.geodrs.2019.e00205
Fraceto et al.,2012	Caatinga	BA	Irecê	Agriculture	-11.3039	-41.8558	722	BSh	642	23.7	Oxisol	0 - 30	40.01	https://doi.org/10.1590/S0100-06832012000500019
Fraceto et al.,2012	Caatinga	BA	Irecê	Agriculture	-11.3039	-41.8558	722	BSh	642	23.7	Oxisol	0 - 30	38.68	https://doi.org/10.1590/S0100-06832012000500019
Fraceto et al.,2012	Caatinga	BA	Irecê	Agriculture	-11.3039	-41.8558	722	BSh	642	23.7	Oxisol	0 - 30	38.02	https://doi.org/10.1590/S0100-06832012000500019
Souza Medeiros et al.,2022	Caatinga	AL	Delmiro Gouveia	Agriculture	-9.48444	-37.9401	255	BSh	550	28	Entisol	0 - 30	29.12	http://dx.doi.org/10.1590/1983-21252022v35n321rc
Souza Medeiros et al.,2022	Caatinga	AL	Delmiro Gouveia	Agriculture	-9.48444	-37.9401	255	BSh	550	28	Entisol	0 - 30	23.51	http://dx.doi.org/10.1590/1983-21252022v35n321rc
Souza Medeiros et al.,2022	Caatinga	AL	Inhapi	Agriculture	-9.20367	-37.7365	320	BSh	550	28	Ultisol	0 - 30	44.55	http://dx.doi.org/10.1590/1983-21252022v35n321rc
Souza Medeiros et al.,2022	Caatinga	AL	Pariconha	Agriculture	-9.28464	-38.0454	421	BSh	550	28	Entisol	0 - 30	36.99	http://dx.doi.org/10.1590/1983-21252022v35n321rc
Souza Medeiros et al.,2022	Caatinga	AL	Pariconha	Grassland	-9.28464	-38.0454	421	BSh	550	28	Entisol	0 - 30	32.95	http://dx.doi.org/10.1590/1983-21252022v35n321rc
dos Santos et al.,2024	Caatinga	PE	Floresta	Agriculture	-8.35972	-38.695	395	BSh	489	26	Alfisol	0 - 30	18.99	https://doi.org/10.1016/j.agee.2024.109020
dos Santos et al.,2024	Caatinga	PE	Floresta	Agriculture	-8.35972	-38.695	395	BSh	489	26	Alfisol	0 - 30	45.16	https://doi.org/10.1016/j.agee.2024.109020
dos Santos et al.,2024	Caatinga	PE	Floresta	Agriculture	-8.35972	-38.695	395	BSh	489	26	Alfisol	0 - 30	34.44	https://doi.org/10.1016/j.agee.2024.109020
Santana et al.,2019	Caatinga	PE	Araripina	Agriculture	-7.4423	-40.375	687.722	BSh	713	23.2	Oxisol	0 - 100	59.4	https://doi.org/10.1016/j.geodrs.2019.e00205
Santana et al.,2019	Caatinga	PE	Santa Cruz	Grassland	-8.38457	-40.3655	695.423	As	818	23	Oxisol	0 - 100	68.2	https://doi.org/10.1016/j.geodrs.2019.e00205
Santana et al.,2019	Caatinga	PE	Ipubi	Agriculture	-7.67073	-40.1752	760.425	As	758	22.7	Ultisol	0 - 100	88.8	https://doi.org/10.1016/j.geodrs.2019.e00205
Santana et al.,2019	Caatinga	PE	Bodocó	Grassland	-7.58983	-40.1181	627.359	As	736	23.4	Ultisol	0 - 100	74.2	https://doi.org/10.1016/j.geodrs.2019.e00205
Tonucci et al.,2023	Caatinga	CE	Sobral	Agriculture	-3.74823	-40.3628	166	Aw	821	27	Inceptisol	0 - 100	75.2	https://doi.org/10.36783/18069657rbcs20220124
Tonucci et al.,2023	Caatinga	CE	Sobral	Agriculture	-3.74823	-40.3628	166	Aw	821	27	Inceptisol	0 - 100	96.6	https://doi.org/10.36783/18069657rbcs20220124
Tonucci et al.,2023	Caatinga	CE	Sobral	Agriculture	-3.74823	-40.3628	166	Aw	821	27	Inceptisol	0 - 100	114.9	https://doi.org/10.36783/18069657rbcs20220124
De Souza Medeiros et al.,2020	Caatinga	BA	América Dourada	Agriculture	-11.4551	-41.4387	769.84	BSh	800	27	Inceptisol	0 - 100	80.2	https://doi.org/10.1016/j.agee.2019.106690
De Souza Medeiros et al.,2020	Caatinga	BA	América Dourada	Agriculture	-11.4551	-41.4387	769.84	BSh	800	27	Inceptisol	0 - 100	89.13	https://doi.org/10.1016/j.agee.2019.106690
De Souza Medeiros et al.,2020	Caatinga	BA	América Dourada	Agriculture	-11.4551	-41.4387	769.84	BSh	800	27	Inceptisol	0 - 100	48.33	https://doi.org/10.1016/j.agee.2019.106690
Martins et al.,2010	Caatinga	PE	Floresta	Native Vegetation	-8.6	-38.5667	316	BSh	623	26.5	Alfisol	0 - 10	21.68	http://dx.doi.org/10.1590/S0100-06832010000600012
Martins et al.,2010	Caatinga	PE	Floresta	Native Vegetation	-8.6	-38.5667	316	BSh	623	26.5	Alfisol	0 - 10	23.16	http://dx.doi.org/10.1590/S0100-06832010000600012
Dos Santos et al.,2019	Caatinga	PE	Serra Talhada	Native Vegetation	-7.99194	-38.2997	430	BSh	1839.41	26	Alfisol	0 - 10	27.5	https://doi.org/10.1080/15324982.2018.1555871
Dos Santos et al.,2019	Caatinga	PE	Serra Talhada	Native Vegetation	-7.99194	-38.2997	430	BSh	1839.41	26	Alfisol	0 - 10	23	https://doi.org/10.1080/15324982.2018.1555871
De Oliveira et al.,2015	Caatinga	CE	Limoeiro do Norte	Native Vegetation	-5.16692	-37.9828	90	BSh	772	28.5	Oxisol	0 - 10	21.55	https://doi.org/10.36783/18069657rbcs20220124
De Oliveira et al.,2015	Caatinga	CE	Limoeiro do Norte	Native Vegetation	-5.01917	-37.9986	90	BSh	772	28.5	Inceptisol	0 - 10	20.8	https://doi.org/10.36783/18069657rbcs20220124
De Oliveira et al.,2015	Caatinga	CE	Limoeiro do Norte	Native Vegetation	-5.215	-38.0161	90	BSh	772	28.5	Inceptisol	0 - 10	36.62	https://doi.org/10.36783/18069657rbcs20220124
Araújo Filho et al.,2018	Caatinga	PE	Floresta	Native Vegetation	-8.60008	-38.5668	395	BSh	500	28	Inceptisol	0 - 10	23.61	http://dx.doi.org/10.1016/j.foreco.2017.10.002
Freitas et al.,2017	Caatinga	PE	Araripina	Native Vegetation	-7.45	-40.4	831	BSh	750	24	Oxisol	0 - 10	12.87	https://doi.org/10.1590/18069657rbcs20160218
Maia et al.,2019	Caatinga	CE	Tauá	Native Vegetation	-6	-40.3	150	BSh	650	24.4758	Ultisol	0 - 10	15.656	https://doi.org/10.1071/SR17336
Maia et al.,2019	Caatinga	CE	Tauá	Native Vegetation	-6	-40.3	150	BSh	650	24.4758	Ultisol	0 - 10	17.19	https://doi.org/10.1071/SR17336
Oliveira et al.,2016	Caatinga	BA	Rio Real	Native Vegetation	-11.4644	-37.9364	135.231	As	1160.22	25.2251	Oxisol	0 - 10	12.28	https://doi.org/10.1590/18069657rbcs20150105
Bernardi et al.,2007	Caatinga	CE	Paraipaba	Native Vegetation	-3.48111	-39.1644	30	BSh	998	26.7	Entisol	0 - 10	13.13	https://doi.org/10.1590/S0103-90162007000200010
Maia et al.,2007	Caatinga	CE	Sobral	Native Vegetation	-3.68333	-40.3333	70	As	790	30	Alfisol	0 - 10	32.12	https://doi.org/10.1007/s10457-007-9063-8
Barros et al.,2015	Caatinga	PB	São João do Rio do Peixe	Native Vegetation	-6.684	-38.356	281	As	893	25.2	Vertisol	0 - 10	14.93	https://doi.org/10.5897/AJAR2014.8706
Barros et al.,2015	Caatinga	PB	São João do Rio do Peixe	Native Vegetation	-6.684	-38.356	281	As	893	25.2	Vertisol	0 - 10	13.49	https://doi.org/10.5897/AJAR2014.8706
Santana et al.,2019	Caatinga	PE	Verdejante	Native Vegetation	-8.03717	-39.0806	508	BSh	606	23.9	Entisol	0 - 10	15	https://doi.org/10.1016/j.geodrs.2019.e00205
Santana et al.,2019	Caatinga	PE	Verdejante	Native Vegetation	-8.03717	-39.0806	508	BSh	606	23.9	Entisol	0 - 10	12	https://doi.org/10.1016/j.geodrs.2019.e00205
Santana et al.,2019	Caatinga	PE	Salgueiro	Native Vegetation	-8.09427	-39.271	481.485	Bsh	595	24	Alfisol	0 - 10	10	https://doi.org/10.1016/j.geodrs.2019.e00205
Santana et al.,2019	Caatinga	PE	Salgueiro	Native Vegetation	-8.09427	-39.271	481.485	Bsh	595	24	Alfisol	0 - 10	7	https://doi.org/10.1016/j.geodrs.2019.e00205
Santana et al.,2019	Caatinga	PE	Exu	Native Vegetation	-7.38044	-39.7231	695	As	818	23	Oxisol	0 - 10	15	https://doi.org/10.1016/j.geodrs.2019.e00205
Santana et al.,2019	Caatinga	PE	Exu	Native Vegetation	-7.38044	-39.7231	695	As	818	23	Oxisol	0 - 10	14	https://doi.org/10.1016/j.geodrs.2019.e00205
Santana et al.,2019	Caatinga	PE	Bodocó	Native Vegetation	-7.67073	-39.9658	627.359	As	736	23.4	Ultisol	0 - 10	20.5	https://doi.org/10.1016/j.geodrs.2019.e00205
Santana et al.,2019	Caatinga	PE	Bodocó	Native Vegetation	-7.67073	-39.9658	627.359	As	736	23.4	Ultisol	0 - 10	16	https://doi.org/10.1016/j.geodrs.2019.e00205
Fraceto et al.,2012	Caatinga	BA	Irecê	Native Vegetation	-11.3039	-41.8558	722	BSh	642	23.7	Oxisol	0 - 10	36.5	https://doi.org/10.1590/S0100-06832012000500019
Tomaz et al.,2023	Caatinga	PE	Tabira	Native Vegetation	-7.97361	-37.9064	614	BSh	575	26.5	Alfisol	0 - 10	34.13	http://dx.doi.org/10.1002/ldr.5036
Pessôa et al.,2022	Caatinga	PE	Serra Talhada	Native Vegetation	-7.98253	-38.4313	488.964	BSh	647	30	Inceptisol	0 - 10	12.98	https://doi.org/10.1590/2179-8087-FLORAM-2021-0068
De Assis et al.,2011	Caatinga	CE	Guaraciaba	Native Vegetation	-4.16694	-40.7475	902	BSh	790	30	Entisol	0 - 10	12.6	http://www.globalsciencebooks.info/Online/GSBOnline/images/2011/DSDP_5(SI1)/DSDP_5(SI1)36-44o.pdf
Tonucci et al.,2023	Caatinga	CE	Sobral	Native Vegetation	-3.74823	-40.3628	166	Aw	821	27	Inceptisol	0 - 10	22.8	https://doi.org/10.36783/18069657rbcs20220124
Marques Monroe et al.,2021	Caatinga	BA	Contendas do Sincorá	Native Vegetation	-13.7621	-41.0426	300	BSh	596	23.4	Ultisol	0 - 10	22	https://doi.org/10.1016/j.jaridenv.2020.104427
dos Santos et al.,2024	Caatinga	PE	Floresta	Native Vegetation	-8.59861	-38.5639	395	BSh	489	26	Alfisol	0 - 10	9.55	https://doi.org/10.1016/j.agee.2024.109020
Dos Santos et al.,2019	Caatinga	PE	Serra Talhada	Native Vegetation	-7.99194	-38.2997	430	BSh	1839.41	26	Alfisol	0 - 20	42.5	https://doi.org/10.1080/15324982.2018.1555871
Dos Santos et al.,2019	Caatinga	PE	Serra Talhada	Native Vegetation	-7.99194	-38.2997	430	BSh	1839.41	26	Alfisol	0 - 20	40.5	https://doi.org/10.1080/15324982.2018.1555871
Araujo et al.,2017	Caatinga	CE	Crato	Native Vegetation	-7.24	-39.4875	947	As	1100	23	Oxisol	0 - 20	53.2	http://dx.doi.org/10.1016/j.geoderma.2017.01.022
Maia et al.,2019	Caatinga	CE	Tauá	Native Vegetation	-6	-40.3	150	BSh	650	24.4758	Ultisol	0 - 20	27.581	https://doi.org/10.1071/SR17336
Maia et al.,2019	Caatinga	CE	Tauá	Native Vegetation	-6	-40.3	150	BSh	650	24.4758	Ultisol	0 - 20	23.11	https://doi.org/10.1071/SR17336
Oliveira et al.,2016	Caatinga	BA	Rio Real	Native Vegetation	-11.4644	-37.9364	135.231	As	1160.22	25.2251	Oxisol	0 - 20	28.33	https://doi.org/10.1590/18069657rbcs20150105
Maia et al.,2007	Caatinga	CE	Sobral	Native Vegetation	-3.68333	-40.3333	70	As	790	30	Alfisol	0 - 20	48.37	https://doi.org/10.1007/s10457-007-9063-8
Barros et al.,2015	Caatinga	PB	São João do Rio do Peixe	Native Vegetation	-6.684	-38.356	281	As	893	25.2	Vertisol	0 - 20	26.97	https://doi.org/10.5897/AJAR2014.8706
Barros et al.,2015	Caatinga	PB	São João do Rio do Peixe	Native Vegetation	-6.684	-38.356	281	As	893	25.2	Vertisol	0 - 20	23.01	https://doi.org/10.5897/AJAR2014.8706
Santana et al.,2019	Caatinga	PE	Verdejante	Native Vegetation	-8.03717	-39.0806	508	BSh	606	23.9	Entisol	0 - 20	27	https://doi.org/10.1016/j.geodrs.2019.e00205
Santana et al.,2019	Caatinga	PE	Verdejante	Native Vegetation	-8.03717	-39.0806	508	BSh	606	23.9	Entisol	0 - 20	23	https://doi.org/10.1016/j.geodrs.2019.e00205
Santana et al.,2019	Caatinga	PE	Salgueiro	Native Vegetation	-8.09427	-39.271	481.485	Bsh	595	24	Alfisol	0 - 20	17	https://doi.org/10.1016/j.geodrs.2019.e00205
Santana et al.,2019	Caatinga	PE	Salgueiro	Native Vegetation	-8.09427	-39.271	481.485	Bsh	595	24	Alfisol	0 - 20	7	https://doi.org/10.1016/j.geodrs.2019.e00205
Santana et al.,2019	Caatinga	PE	Exu	Native Vegetation	-7.38044	-39.7231	695	As	818	23	Oxisol	0 - 20	26	https://doi.org/10.1016/j.geodrs.2019.e00205
Santana et al.,2019	Caatinga	PE	Bodocó	Native Vegetation	-7.67073	-39.9658	627.359	As	736	23.4	Ultisol	0 - 20	36	https://doi.org/10.1016/j.geodrs.2019.e00205
Santana et al.,2019	Caatinga	PE	Bodocó	Native Vegetation	-7.67073	-39.9658	627.359	As	736	23.4	Ultisol	0 - 20	27	https://doi.org/10.1016/j.geodrs.2019.e00205
Fraceto et al.,2012	Caatinga	BA	Irecê	Native Vegetation	-11.3039	-41.8558	722	BSh	642	23.7	Oxisol	0 - 20	63	https://doi.org/10.1590/S0100-06832012000500019
Tomaz et al.,2023	Caatinga	PE	Tabira	Native Vegetation	-7.97361	-37.9064	614	BSh	575	26.5	Alfisol	0 - 20	50.45	http://dx.doi.org/10.1002/ldr.5036
Souza et al.,2018	Caatinga	PB	Várzea	Native Vegetation	-6.80893	-36.9548	614	BSh	575	26.5	Entisol	0 - 20	14.99	https://www.cabidigitallibrary.org/doi/pdf/10.5555/20193278771
Macedo et al.,2024	Caatinga	PB	Areai	Native Vegetation	-6.96179	-35.6953	525	As	1400	24	Alfisol	0 - 20	29	https://doi.org/10.1007/s10457-023-00875-7
Tonucci et al.,2023	Caatinga	CE	Sobral	Native Vegetation	-3.74823	-40.3628	166	Aw	821	27	Inceptisol	0 - 20	36.3	https://doi.org/10.36783/18069657rbcs20220124
Marques Monroe et al.,2021	Caatinga	BA	Contendas do Sincorá	Native Vegetation	-13.7621	-41.0426	300	BSh	596	23.4	Ultisol	0 - 20	37	https://doi.org/10.1016/j.jaridenv.2020.104427
dos Santos et al.,2024	Caatinga	PE	Floresta	Native Vegetation	-8.59861	-38.5639	395	BSh	489	26	Alfisol	0 - 20	16	https://doi.org/10.1016/j.agee.2024.109020
dos Santos et al.,2024	Caatinga	PB	Solânea	Native Vegetation	-6.78643	-35.6814	500	As	887	23.5	Entisol	0 - 20	54.1	https://doi.org/10.1016/j.agee.2024.109020
dos Santos et al.,2024	Caatinga	PB	Casserengue	Native Vegetation	-6.77759	-35.8333	500	As	625	25.1	Alfisol	0 - 20	24.08	https://doi.org/10.1016/j.agee.2024.109020
dos Santos et al.,2024	Caatinga	PB	Serraria	Native Vegetation	-6.84205	-35.6192	500	As	1115	23.6	Alfisol	0 - 20	15.14	https://doi.org/10.1016/j.agee.2024.109020
De Oliveira et al.,2015	Caatinga	CE	Limoeiro do Norte	Native Vegetation	-5.16692	-37.9828	90	BSh	772	28.5	Oxisol	0 - 30	45.55	https://doi.org/10.36783/18069657rbcs20220124
De Oliveira et al.,2015	Caatinga	CE	Limoeiro do Norte	Native Vegetation	-5.01917	-37.9986	90	BSh	772	28.5	Inceptisol	0 - 30	45.58	https://doi.org/10.36783/18069657rbcs20220124
De Oliveira et al.,2015	Caatinga	CE	Limoeiro do Norte	Native Vegetation	-5.215	-38.0161	90	BSh	772	28.5	Inceptisol	0 - 30	61.88	https://doi.org/10.36783/18069657rbcs20220124
Araujo et al.,2017	Caatinga	CE	Crato	Native Vegetation	-7.24833	-39.4972	963	As	1100	23	Oxisol	0 - 30	68.57	http://dx.doi.org/10.1016/j.geoderma.2017.01.022
Maia et al.,2019	Caatinga	CE	Tauá	Native Vegetation	-6	-40.3	150	BSh	650	24.4758	Ultisol	0 - 30	66.06	https://doi.org/10.1071/SR17336
Maia et al.,2019	Caatinga	CE	Tauá	Native Vegetation	-6	-40.3	150	BSh	650	24.4758	Ultisol	0 - 30	30.102	https://doi.org/10.1071/SR17336
Oliveira et al.,2016	Caatinga	BA	Rio Real	Native Vegetation	-11.4644	-37.9364	135.231	As	1160.22	25.2251	Oxisol	0 - 30	55.36
Xavier et al.,2009	Caatinga	CE	Ubajara	Native Vegetation	-3.85333	-41.0861	850	As	640	28	Entisol	0 - 30	28.84	https://doi.org/10.1080/00103620903261304
Xavier et al.,2009	Caatinga	CE	Ubajara	Native Vegetation	-3.85333	-41.0861	850	As	640	28	Entisol	0 - 30	34.56	https://doi.org/10.1080/00103620903261304
Bernardi et al.,2007	Caatinga	CE	Paraipaba	Native Vegetation	-3.48111	-39.1644	30	BSh	998	26.7	Entisol	0 - 30	25.13	https://doi.org/10.1590/S0103-90162007000200010
Maia et al.,2007	Caatinga	CE	Sobral	Native Vegetation	-3.68333	-40.3333	70	As	790	30	Alfisol	0 - 30	67.3	https://doi.org/10.1007/s10457-007-9063-8
Araujo et al.,2017	Caatinga	PE	Brejão	Native Vegetation	-9.056	-36.516	820	As	1400	22	Oxisol	0 - 30	101.929	http://dx.doi.org/10.1016/j.geoderma.2017.01.022
Barros et al.,2015	Caatinga	PB	São João do Rio do Peixe	Native Vegetation	-6.684	-38.356	281	As	893	25.2	Vertisol	0 - 30	36.29	https://doi.org/10.5897/AJAR2014.8706
Barros et al.,2015	Caatinga	PB	São João do Rio do Peixe	Native Vegetation	-6.684	-38.356	281	As	893	25.2	Vertisol	0 - 30	31.08	https://doi.org/10.5897/AJAR2014.8706
Santana et al.,2019	Caatinga	PE	Verdejante	Native Vegetation	-8.03717	-39.0806	508	BSh	606	23.9	Entisol	0 - 30	32	https://doi.org/10.1016/j.geodrs.2019.e00205
Santana et al.,2019	Caatinga	PE	Verdejante	Native Vegetation	-8.03717	-39.0806	508	BSh	606	23.9	Entisol	0 - 30	30	https://doi.org/10.1016/j.geodrs.2019.e00205
Santana et al.,2019	Caatinga	PE	Salgueiro	Native Vegetation	-8.09427	-39.271	481.485	BSh	595	24	Alfisol	0 - 30	23	https://doi.org/10.1016/j.geodrs.2019.e00205
Santana et al.,2019	Caatinga	PE	Salgueiro	Native Vegetation	-8.09427	-39.271	481.485	BSh	595	24	Alfisol	0 - 30	18	https://doi.org/10.1016/j.geodrs.2019.e00205
Santana et al.,2019	Caatinga	PE	Exu	Native Vegetation	-7.38044	-39.7231	695	As	818	23	Oxisol	0 - 30	33	https://doi.org/10.1016/j.geodrs.2019.e00205
Santana et al.,2019	Caatinga	PE	Exu	Native Vegetation	-7.38044	-39.7231	695	As	818	23	Oxisol	0 - 30	26	https://doi.org/10.1016/j.geodrs.2019.e00205
Santana et al.,2019	Caatinga	PE	Bodocó	Native Vegetation	-7.67073	-39.9658	627.359	As	736	23.4	Ultisol	0 - 30	47	https://doi.org/10.1016/j.geodrs.2019.e00205
Santana et al.,2019	Caatinga	PE	Bodocó	Native Vegetation	-7.67073	-39.9658	627.359	As	736	23.4	Ultisol	0 - 30	37	https://doi.org/10.1016/j.geodrs.2019.e00205
Fraceto et al.,2012	Caatinga	BA	Irecê	Native Vegetation	-11.3039	-41.8558	722	BSh	642	23.7	Oxisol	0 - 30	84	https://doi.org/10.1590/S0100-06832012000500019
dos Santos et al.,2024	Caatinga	PE	Floresta	Native Vegetation	-8.59861	-38.5639	395	BSh	489	26	Alfisol	0 - 30	21.64	https://doi.org/10.1016/j.agee.2024.109020
Santana et al.,2019	Caatinga	PE	Exu	Native Vegetation	-7.38044	-39.7231	695	As	818	23	Oxisol	0 - 100	98.3	https://doi.org/10.1016/j.geodrs.2019.e00205
Santana et al.,2019	Caatinga	PE	Exu	Native Vegetation	-7.38044	-39.7231	695	As	818	23	Oxisol	0 - 100	66.1	https://doi.org/10.1016/j.geodrs.2019.e00205
Santana et al.,2019	Caatinga	PE	Bodocó	Native Vegetation	-7.67073	-39.9658	627.359	As	736	23.4	Ultisol	0 - 100	72	https://doi.org/10.1016/j.geodrs.2019.e00205
Santana et al.,2019	Caatinga	PE	Bodocó	Native Vegetation	-7.67073	-39.9658	627.359	As	736	23.4	Ultisol	0 - 100	63.5	https://doi.org/10.1016/j.geodrs.2019.e00205
De Souza Medeiros et al.,2020	Caatinga	BA	América Dourada	Native Vegetation	-11.4551	-41.4387	769.84	BSh	800	27	Inceptisol	0 - 100	160.61	https://doi.org/10.1016/j.agee.2019.106690
De Souza Medeiros et al.,2020	Caatinga	BA	América Dourada	Native Vegetation	-11.4551	-41.4387	769.84	BSh	800	27	Inceptisol	0 - 100	82.93	https://doi.org/10.1016/j.agee.2019.106690
De Souza Medeiros et al.,2020	Caatinga	BA	América Dourada	Native Vegetation	-11.4551	-41.4387	769.84	BSh	800	27	Inceptisol	0 - 100	76.45	https://doi.org/10.1016/j.agee.2019.106690
Tonucci et al.,2023	Caatinga	CE	Sobral	Native Vegetation	-3.74823	-40.3628	166	Aw	821	27	Inceptisol	0 - 100	76.3	https://doi.org/10.36783/18069657rbcs20220124

## Sheet: Cerrado
Reference	Biome	State	Municipality	Land Use	Lat (°S)	Long (°W)	Altitude (m.a.s.l.)	Climate (Köppen climate classification)	Annual average accumulated rainfall (mm)	Temperature (average) °C	Soil classification (U.S)	Soil depth (cm)	SOCstock (Mg C ha-1)	DOI
Ferreira et al.,2019	Cerrado	GO	Santa Helena de Goiás	Agriculture	-17.8436	-50.5978	557	Aw	1800	22.8979	Oxisol	0 - 10	17.7	https://doi.org/10.4025/actasciagron.v42i1.43039
Ferreira et al.,2019	Cerrado	GO	Santa Helena de Goiás	Agriculture	-17.8436	-50.5978	557	Aw	1800	22.8979	Oxisol	0 - 10	16.9	https://doi.org/10.4025/actasciagron.v42i1.43039
Ferreira et al.,2019	Cerrado	GO	Santa Helena de Goiás	Agriculture	-17.8436	-50.5978	557	Aw	1800	22.8979	Oxisol	0 - 10	17.5	https://doi.org/10.4025/actasciagron.v42i1.43039
Ferreira et al.,2019	Cerrado	GO	Santa Helena de Goiás	Agriculture	-17.8436	-50.5978	557	Aw	1800	22.8979	Oxisol	0 - 10	23.6	https://doi.org/10.4025/actasciagron.v42i1.43039
Ferreira et al.,2019	Cerrado	GO	Santa Helena de Goiás	Agriculture	-17.8436	-50.5978	557	Aw	1800	22.8979	Oxisol	0 - 20	33.7	https://doi.org/10.4025/actasciagron.v42i1.43039
Ferreira et al.,2019	Cerrado	GO	Santa Helena de Goiás	Agriculture	-17.8436	-50.5978	557	Aw	1800	22.8979	Oxisol	0 - 20	34.7	https://doi.org/10.4025/actasciagron.v42i1.43039
Ferreira et al.,2019	Cerrado	GO	Santa Helena de Goiás	Agriculture	-17.8436	-50.5978	557	Aw	1800	22.8979	Oxisol	0 - 20	34.2	https://doi.org/10.4025/actasciagron.v42i1.43039
Ferreira et al.,2019	Cerrado	GO	Santa Helena de Goiás	Agriculture	-17.8436	-50.5978	557	Aw	1800	22.8979	Oxisol	0 - 20	41.8	https://doi.org/10.4025/actasciagron.v42i1.43039
Ferreira et al.,2019	Cerrado	GO	Santa Helena de Goiás	Agriculture	-17.8436	-50.5978	557	Aw	1800	22.8979	Oxisol	0 - 30	45.9	https://doi.org/10.4025/actasciagron.v42i1.43039
Ferreira et al.,2019	Cerrado	GO	Santa Helena de Goiás	Agriculture	-17.8436	-50.5978	557	Aw	1800	22.8979	Oxisol	0 - 30	45.6	https://doi.org/10.4025/actasciagron.v42i1.43039
Ferreira et al.,2019	Cerrado	GO	Santa Helena de Goiás	Agriculture	-17.8436	-50.5978	557	Aw	1800	22.8979	Oxisol	0 - 30	46.1	https://doi.org/10.4025/actasciagron.v42i1.43039
Ferreira et al.,2019	Cerrado	GO	Santa Helena de Goiás	Agriculture	-17.8436	-50.5978	557	Aw	1800	22.8979	Oxisol	0 - 30	55.5	https://doi.org/10.4025/actasciagron.v42i1.43039
De Abreu et al.,2020	Cerrado	MG	Montes Claros	Agriculture	-16.7069	-44.0167	652	Aw	945	24.1	Oxisol	0 - 10	23.43	https://doi.org/10.1007/s10457-020-00554-x
De Abreu et al.,2020	Cerrado	MG	Montes Claros	Agriculture	-16.7069	-44.0167	652	Aw	945	24.1	Oxisol	0 - 10	20.83	https://doi.org/10.1007/s10457-020-00554-x
De Abreu et al.,2020	Cerrado	MG	Montes Claros	Agriculture	-16.7069	-44.0167	652	Aw	945	24.1	Oxisol	0 - 10	20.82	https://doi.org/10.1007/s10457-020-00554-x
De Abreu et al.,2020	Cerrado	MG	Montes Claros	Agriculture	-16.7069	-44.0167	652	Aw	945	24.1	Oxisol	0 - 10	20.44	https://doi.org/10.1007/s10457-020-00554-x
De Abreu et al.,2020	Cerrado	MG	Montes Claros	Agriculture	-16.7069	-44.0167	652	Aw	945	24.1	Oxisol	0 - 20	41.26	https://doi.org/10.1007/s10457-020-00554-x
De Abreu et al.,2020	Cerrado	MG	Montes Claros	Agriculture	-16.7069	-44.0167	652	Aw	945	24.1	Oxisol	0 - 20	35.4	https://doi.org/10.1007/s10457-020-00554-x
De Abreu et al.,2020	Cerrado	MG	Montes Claros	Agriculture	-16.7069	-44.0167	652	Aw	945	24.1	Oxisol	0 - 20	35.6	https://doi.org/10.1007/s10457-020-00554-x
De Abreu et al.,2020	Cerrado	MG	Montes Claros	Agriculture	-16.7069	-44.0167	652	Aw	945	24.1	Oxisol	0 - 20	35.12	https://doi.org/10.1007/s10457-020-00554-x
De Abreu et al.,2020	Cerrado	MG	Montes Claros	Agriculture	-16.7069	-44.0167	652	Aw	945	24.1	Oxisol	0 - 30	54.26	https://doi.org/10.1007/s10457-020-00554-x
De Abreu et al.,2020	Cerrado	MG	Montes Claros	Agriculture	-16.7069	-44.0167	652	Aw	945	24.1	Oxisol	0 - 30	46.57	https://doi.org/10.1007/s10457-020-00554-x
De Abreu et al.,2020	Cerrado	MG	Montes Claros	Agriculture	-16.7069	-44.0167	652	Aw	945	24.1	Oxisol	0 - 30	46.58	https://doi.org/10.1007/s10457-020-00554-x
De Abreu et al.,2020	Cerrado	MG	Montes Claros	Agriculture	-16.7069	-44.0167	652	Aw	945	24.1	Oxisol	0 - 30	45.68	https://doi.org/10.1007/s10457-020-00554-x
De Abreu et al.,2020	Cerrado	MG	Montes Claros	Agriculture	-16.7069	-44.0167	652	Aw	945	24.1	Oxisol	0 - 100	119.64	https://doi.org/10.1007/s10457-020-00554-x
De Abreu et al.,2020	Cerrado	MG	Montes Claros	Agriculture	-16.7069	-44.0167	652	Aw	945	24.1	Oxisol	0 - 100	104.35	https://doi.org/10.1007/s10457-020-00554-x
De Abreu et al.,2020	Cerrado	MG	Montes Claros	Agriculture	-16.7069	-44.0167	652	Aw	945	24.1	Oxisol	0 - 100	99.92	https://doi.org/10.1007/s10457-020-00554-x
De Abreu et al.,2020	Cerrado	MG	Montes Claros	Agriculture	-16.7069	-44.0167	652	Aw	945	24.1	Oxisol	0 - 100	102.68	https://doi.org/10.1007/s10457-020-00554-x
Almeida et al.,2010	Cerrado	MT	Santo Antônio do Leverger	Agriculture	-15.9417	-55.6587	248.286	Aw	1567.14	25.091	Ultisol	0 - 100	117	https://doi.org/10.5902/198050982414
Almeida et al.,2010	Cerrado	MT	Santo Antônio do Leverger	Agriculture	-15.9417	-55.6587	248.286	Aw	1567.14	25.091	Ultisol	0 - 100	97	https://doi.org/10.5902/198050982414
Almeida et al.,2010	Cerrado	MT	Santo Antônio do Leverger	Agriculture	-15.9417	-55.6587	248.286	Aw	1567.14	25.091	Ultisol	0 - 100	165	https://doi.org/10.5902/198050982414
Almeida et al.,2021	Cerrado	MG	Francisco Sá	Agriculture	-16.6456	-43.7122	590	Aw	800	25	Inceptisol	0 - 10	27	https://doi.org/10.1016/j.still.2020.104785
Almeida et al.,2021	Cerrado	MG	Francisco Sá	Agriculture	-16.6456	-43.7122	590	Aw	800	25	Inceptisol	0 - 10	26	https://doi.org/10.1016/j.still.2020.104785
Almeida et al.,2021	Cerrado	MG	Francisco Sá	Agriculture	-16.6456	-43.7122	590	Aw	800	25	Inceptisol	0 - 10	19	https://doi.org/10.1016/j.still.2020.104785
Almeida et al.,2021	Cerrado	MG	Francisco Sá	Agriculture	-16.6456	-43.7122	590	Aw	800	25	Inceptisol	0 - 20	49	https://doi.org/10.1016/j.still.2020.104785
Almeida et al.,2021	Cerrado	MG	Francisco Sá	Agriculture	-16.6456	-43.7122	590	Aw	800	25	Inceptisol	0 - 20	46	https://doi.org/10.1016/j.still.2020.104785
Almeida et al.,2021	Cerrado	MG	Francisco Sá	Agriculture	-16.6456	-43.7122	590	Aw	800	25	Inceptisol	0 - 20	30	https://doi.org/10.1016/j.still.2020.104785
Almeida et al.,2021	Cerrado	MG	Francisco Sá	Agriculture	-16.6456	-43.7122	590	Aw	800	25	Inceptisol	0 - 30	70	https://doi.org/10.1016/j.still.2020.104785
Almeida et al.,2021	Cerrado	MG	Francisco Sá	Agriculture	-16.6456	-43.7122	590	Aw	800	25	Inceptisol	0 - 30	62	https://doi.org/10.1016/j.still.2020.104785
Almeida et al.,2021	Cerrado	MG	Francisco Sá	Agriculture	-16.6456	-43.7122	590	Aw	800	25	Inceptisol	0 - 30	49	https://doi.org/10.1016/j.still.2020.104785
Alves et al.,2016	Cerrado	DF	Brasília	Agriculture	-15.6925	-47.4643	1034.79	Aw	1500	22.5	Oxisol	0 - 20	56	https://doi.org/10.1590/S0100-204X2016000900024
Alves et al.,2016	Cerrado	DF	Brasília	Agriculture	-15.6925	-47.4643	1034.79	Aw	1500	22.5	Oxisol	0 - 20	57.06	https://doi.org/10.1590/S0100-204X2016000900024
Alves et al.,2016	Cerrado	DF	Brasília	Agriculture	-15.6925	-47.4643	1034.79	Aw	1500	22.5	Oxisol	0 - 20	52.5	https://doi.org/10.1590/S0100-204X2016000900024
Alves et al.,2016	Cerrado	DF	Brasília	Agriculture	-15.6925	-47.4643	1034.79	Aw	1500	22.5	Oxisol	0 - 20	45.52	https://doi.org/10.1590/S0100-204X2016000900024
Alves et al.,2016	Cerrado	DF	Brasília	Agriculture	-15.6925	-47.4643	1034.79	Aw	1500	22.5	Oxisol	0 - 20	53.21	https://doi.org/10.1590/S0100-204X2016000900024
Alves et al.,2016	Cerrado	DF	Brasília	Agriculture	-15.6925	-47.4643	1034.79	Aw	1500	22.5	Oxisol	0 - 20	49	https://doi.org/10.1590/S0100-204X2016000900024
Andréa et al.,2004	Cerrado	GO	Morrinhos	Grassland	-17.719	-49.0768	715.69	Aw	1380	22.08	Oxisol	0 - 10	23.27	https://doi.org/10.1590/S0100-204X2004000200012
Andréa et al.,2004	Cerrado	GO	Morrinhos	Agriculture	-17.719	-49.0768	715.69	Aw	1380	22.08	Oxisol	0 - 10	24.71	https://doi.org/10.1590/S0100-204X2004000200012
Andréa et al.,2004	Cerrado	GO	Morrinhos	Agriculture	-17.719	-49.0768	715.69	Aw	1380	22.08	Oxisol	0 - 10	23.6	https://doi.org/10.1590/S0100-204X2004000200012
Andréa et al.,2004	Cerrado	GO	Morrinhos	Agriculture	-17.719	-49.0768	715.69	Aw	1380	22.08	Oxisol	0 - 10	19.14	https://doi.org/10.1590/S0100-204X2004000200012
Andréa et al.,2004	Cerrado	GO	Morrinhos	Agriculture	-17.719	-49.0768	715.69	Aw	1380	22.08	Oxisol	0 - 10	21.66	https://doi.org/10.1590/S0100-204X2004000200012
Andréa et al.,2004	Cerrado	GO	Morrinhos	Grassland	-17.719	-49.0768	715.69	Aw	1380	22.08	Oxisol	0 - 20	40.67	https://doi.org/10.1590/S0100-204X2004000200012
Andréa et al.,2004	Cerrado	GO	Morrinhos	Agriculture	-17.719	-49.0768	715.69	Aw	1380	22.08	Oxisol	0 - 20	40.16	https://doi.org/10.1590/S0100-204X2004000200012
Andréa et al.,2004	Cerrado	GO	Morrinhos	Agriculture	-17.719	-49.0768	715.69	Aw	1380	22.08	Oxisol	0 - 20	40.43	https://doi.org/10.1590/S0100-204X2004000200012
Andréa et al.,2004	Cerrado	GO	Morrinhos	Agriculture	-17.719	-49.0768	715.69	Aw	1380	22.08	Oxisol	0 - 20	34.06	https://doi.org/10.1590/S0100-204X2004000200012
Andréa et al.,2004	Cerrado	GO	Morrinhos	Agriculture	-17.719	-49.0768	715.69	Aw	1380	22.08	Oxisol	0 - 20	37.66	https://doi.org/10.1590/S0100-204X2004000200012
Anésio et al.,2024	Cerrado	MG	Bambuí	Agriculture	-20.0778	-46.0272	705	Aw	1529	20.4	Oxisol	0 - 20	50.14	https://doi.org/10.21203/rs.3.rs-2720571/v2
Anésio et al.,2024	Cerrado	MG	Bambuí	Agriculture	-20.0778	-46.0272	705	Aw	1529	20.4	Oxisol	0 - 20	48.06	https://doi.org/10.21203/rs.3.rs-2720571/v2
Anésio et al.,2024	Cerrado	MG	Bambuí	Agriculture	-20.0778	-46.0272	705	Aw	1529	20.4	Oxisol	0 - 20	45.44	https://doi.org/10.21203/rs.3.rs-2720571/v2
Anésio et al.,2024	Cerrado	MG	Bambuí	Agriculture	-20.0778	-46.0272	705	Aw	1529	20.4	Oxisol	0 - 20	45.93	https://doi.org/10.21203/rs.3.rs-2720571/v2
Anésio et al.,2024	Cerrado	MG	Bambuí	Agriculture	-20.0778	-46.0272	705	Aw	1529	20.4	Oxisol	0 - 20	40.61	https://doi.org/10.21203/rs.3.rs-2720571/v2
Anésio et al.,2024	Cerrado	MG	Bambuí	Agriculture	-20.0778	-46.0272	705	Aw	1529	20.4	Oxisol	0 - 20	52.94	https://doi.org/10.21203/rs.3.rs-2720571/v2
Anésio et al.,2024	Cerrado	MG	Bambuí	Agriculture	-20.0778	-46.0272	705	Aw	1529	20.4	Oxisol	0 - 20	51.01	https://doi.org/10.21203/rs.3.rs-2720571/v2
Anésio et al.,2024	Cerrado	MG	Bambuí	Agriculture	-20.0778	-46.0272	705	Aw	1529	20.4	Oxisol	0 - 20	48.93	https://doi.org/10.21203/rs.3.rs-2720571/v2
Anésio et al.,2024	Cerrado	MG	Bambuí	Agriculture	-20.0778	-46.0272	705	Aw	1529	20.4	Oxisol	0 - 20	49.59	https://doi.org/10.21203/rs.3.rs-2720571/v2
Anésio et al.,2024	Cerrado	MG	Bambuí	Agriculture	-20.0778	-46.0272	705	Aw	1529	20.4	Oxisol	0 - 20	45.66	https://doi.org/10.21203/rs.3.rs-2720571/v2
Araújo et al.,2017	Cerrado	GO	Planaltina	Agriculture	-15.6002	-47.7072	1014	Cwa	1570	21.3	Oxisol	0 - 20	30	http://dx.doi.org/10.1071/SR15219
Araújo et al.,2017	Cerrado	GO	Planaltina	Agriculture	-15.6002	-47.7072	1014	Cwa	1570	21.3	Oxisol	0 - 20	28	http://dx.doi.org/10.1071/SR15219
Araújo et al.,2017	Cerrado	GO	Planaltina	Agriculture	-15.6002	-47.7072	1014	Cwa	1570	21.3	Oxisol	0 - 100	177	http://dx.doi.org/10.1071/SR15219
Araújo et al.,2017	Cerrado	GO	Planaltina	Agriculture	-15.6002	-47.7072	1014	Cwa	1570	21.3	Oxisol	0 - 100	181	http://dx.doi.org/10.1071/SR15219
Assis et al.,2006	Cerrado	MG	Viçosa	Grassland	-18.729	-49.644	622.5	Aw	1300	23	Oxisol	0 - 10	36.06	https://doi.org/10.1590/S0100-204X2004000200012
Assis et al.,2006	Cerrado	MG	Viçosa	Agriculture	-18.729	-49.644	623.5	Aw	1300	23	Oxisol	0 - 10	30.54	https://doi.org/10.1590/S0100-204X2004000200012
Assis et al.,2006	Cerrado	MG	Viçosa	Agriculture	-18.729	-49.644	624.5	Aw	1300	23	Oxisol	0 - 10	36.47	https://doi.org/10.1590/S0100-204X2004000200012
Assis et al.,2006	Cerrado	MG	Viçosa	Agriculture	-18.729	-49.644	625.5	Aw	1300	23	Oxisol	0 - 10	38.94	https://doi.org/10.1590/S0100-204X2004000200012
Batista et al.,2013	Cerrado	MS	Maracaju	Agriculture	-21.6144	-55.1683	384	Aw	1400	24	Oxisol	0 - 10	29.99	https://doi.org/10.5433/1679-0359.2013v34n6Supl1p3377
Batista et al.,2013	Cerrado	MS	Maracaju	Agriculture	-21.6144	-55.1683	384	Aw	1400	24	Oxisol	0 - 10	24.43	https://doi.org/10.5433/1679-0359.2013v34n6Supl1p3377
Batista et al.,2013	Cerrado	MS	Maracaju	Agriculture	-21.6144	-55.1683	384	Aw	1400	24	Oxisol	0 - 10	30.25	https://doi.org/10.5433/1679-0359.2013v34n6Supl1p3377
Batista et al.,2013	Cerrado	MS	Maracaju	Agriculture	-21.6144	-55.1683	384	Aw	1400	24	Oxisol	0 - 10	26.75	https://doi.org/10.5433/1679-0359.2013v34n6Supl1p3377
Batista et al.,2013	Cerrado	MS	Maracaju	Agriculture	-21.6144	-55.1683	384	Aw	1400	24	Oxisol	0 - 10	26.79	https://doi.org/10.5433/1679-0359.2013v34n6Supl1p3377
Batista et al.,2013	Cerrado	MS	Maracaju	Agriculture	-21.6144	-55.1683	384	Aw	1400	24	Oxisol	0 - 10	23.08	https://doi.org/10.5433/1679-0359.2013v34n6Supl1p3377
Batista et al.,2013	Cerrado	MS	Maracaju	Agriculture	-21.6144	-55.1683	384	Aw	1400	24	Oxisol	0 - 20	49.16	https://doi.org/10.5433/1679-0359.2013v34n6Supl1p3377
Batista et al.,2013	Cerrado	MS	Maracaju	Agriculture	-21.6144	-55.1683	384	Aw	1400	24	Oxisol	0 - 20	41.67	https://doi.org/10.5433/1679-0359.2013v34n6Supl1p3377
Batista et al.,2013	Cerrado	MS	Maracaju	Agriculture	-21.6144	-55.1683	384	Aw	1400	24	Oxisol	0 - 20	50.29	https://doi.org/10.5433/1679-0359.2013v34n6Supl1p3377
Batista et al.,2013	Cerrado	MS	Maracaju	Agriculture	-21.6144	-55.1683	384	Aw	1400	24	Oxisol	0 - 20	50.46	https://doi.org/10.5433/1679-0359.2013v34n6Supl1p3377
Batista et al.,2013	Cerrado	MS	Maracaju	Agriculture	-21.6144	-55.1683	384	Aw	1400	24	Oxisol	0 - 20	42.2	https://doi.org/10.5433/1679-0359.2013v34n6Supl1p3377
Batista et al.,2013	Cerrado	MS	Maracaju	Agriculture	-21.6144	-55.1683	384	Aw	1400	24	Oxisol	0 - 20	37.97	https://doi.org/10.5433/1679-0359.2013v34n6Supl1p3377
Batista et al.,2013	Cerrado	MS	Maracaju	Agriculture	-21.6144	-55.1683	384	Aw	1400	24	Oxisol	0 - 30	66.55	https://doi.org/10.5433/1679-0359.2013v34n6Supl1p3377
Batista et al.,2013	Cerrado	MS	Maracaju	Agriculture	-21.6144	-55.1683	384	Aw	1400	24	Oxisol	0 - 30	62.65	https://doi.org/10.5433/1679-0359.2013v34n6Supl1p3377
[truncated: 1,522 more rows]

## Sheet: Pampa
Reference	Biome	State	Municipality	Land Use	Lat (°S)	Long (°W)	Altitude (m.a.s.l.)	Climate (Köppen climate classification)	Annual average accumulated rainfall (mm)	Temperature (average) °C	Soil classification (U.S)	Soil depth (cm)	SOCstock (Mg C ha-1)	DOI
[truncated: 290 more rows]

[truncated: 1 more sheets: Pantanal]
