# Supplementary material for: Soil carbon debt from land use change in Brazil
Source: Nat Commun. 2026 Jan 26;17:1626. doi: 10.1038/s41467-026-68340-4 (PMC12905268; doi:10.1038/s41467-026-68340-4)
Supplement: Supplementary file 5 — Supplementary Data 2 [file 41467_2026_68340_MOESM5_ESM.xlsx]

## Sheet: Contents
Database1: Database of pairwise comparisons between SOCstock of the control (Native Vegetation) and Treatment (Agriculture/Grassland) groups and variables related to the location of each study.
Amazon
Atlantic Forest
Caatinga
Cerrado
Pampa
Pantanal
Legend
Altitude - meters above sea level (m.a.s.l.)	m
Climate (Köppen climate classification)
Tropical rainforest climate	Af
Tropical monsoon climate	Am
Tropical Savanna, dry winter	As
Tropical Savanna, dry summer	Aw
Hot semi-arid	BSh
Humid subtropical climate	Cfa
subtropical highland climate	Cfb
Monsoon-influenced humid subtropical climate	Cwa
Subtropical highland climate	Cwb
Cold subtropical highland climate	Cwc
Annual average accumulated rainfall	mm
Temperature (average)	°C
Soil depth	cm
Soil Organic Carbon Stock - (SOCstock)	Mg C ha-1)

## Sheet: Amazon
Database 2: Database of pairwise comparisons between SOCstock of the control (Native Vegetation) and Treatment (Agriculture/Grassland) groups and variables related to the location of each study.
	Control group: undisturbed native vegetation			Treatment: Agriculture/Grassland
Reference	Replicates in Control group (nc)	SOCstock (Mg C ha-1) mean in Control (mc)	Standard deviation in Control (sd)	Replicates in Treatment group	SOCstock (Mg C ha-1) mean in Treatment (mc)	Standard deviation in Treatment (sd)	Lat (°S)	Long (°W)	Land Use	Altitude	Climate	Rainfall (mm)	Temperature (average) °C	Biome	Soil classification (U.S)	Soil depth (cm)
Carvalho et al 2009	5	21.3	0.7	5	17.8	4.3	-12.4833	-60	Agriculture	600	Aw	2170	20.5	Amazon	Oxisol	0 - 10
Carvalho et al 2009	5	21.3	0.7	5	24.2	6.4	-12.4833	-60	Agriculture	600	Aw	2170	20.5	Amazon	Oxisol	0 - 10
Carvalho et al 2009	5	21.3	0.7	5	19	5.2	-12.4833	-60	Agriculture	600	Aw	2170	20.5	Amazon	Oxisol	0 - 10
Carvalho et al 2009	5	21.3	0.7	5	19.5	6.8	-12.4833	-60	Agriculture	600	Aw	2170	20.5	Amazon	Oxisol	0 - 10
Carvalho et al 2010	3	33.4	2.171	3	28.3	2.0376	-12.0667	-55.35	Grassland	386	Am	2000	28	Amazon	Oxisol	0 - 10
Carvalho et al 2010	3	33.4	2.171	3	26.1	1.8792	-12.0667	-55.35	Grassland	386	Am	2000	28	Amazon	Oxisol	0 - 10
Carvalho et al 2010	3	33.4	2.171	3	27.3	2.4843	-12.0667	-55.35	Agriculture	386	Am	2000	28	Amazon	Oxisol	0 - 10
Carvalho et al 2010	3	33.4	2.171	3	27	2.457	-12.0667	-55.35	Agriculture	386	Am	2000	28	Amazon	Oxisol	0 - 10
Carvalho et al 2010	3	33.4	2.171	3	28.3	2.5753	-12.0667	-55.35	Agriculture	386	Am	2000	28	Amazon	Oxisol	0 - 10
Carvalho et al 2010	3	28.4	1.846	3	29.1	2.0952	-12.6333	-60.8833	Grassland	360	Am	2200	26	Amazon	Oxisol	0 - 10
Carvalho et al 2010	3	28.4	1.846	3	26.4	6.3888	-12.6333	-60.8833	Agriculture	360	Am	2200	26	Amazon	Oxisol	0 - 10
Carvalho et al 2010	3	28.4	1.846	3	23	5.566	-12.6333	-60.8833	Agriculture	360	Am	2200	26	Amazon	Oxisol	0 - 10
Carvalho et al 2010	3	28.4	1.846	3	22.2	5.3724	-12.6333	-60.8833	Agriculture	360	Am	2200	26	Amazon	Oxisol	0 - 10
Carvalho et al 2010	3	28.4	1.846	3	28.7	6.9454	-12.6333	-60.8833	Agriculture	360	Am	2200	26	Amazon	Oxisol	0 - 10
Carvalho et al 2010	3	33.4	2.171	3	30.7	7.4294	-12.0667	-55.35	Agriculture	386	Am	2000	28	Amazon	Oxisol	0 - 10
Carvalho et al 2010	3	33.4	2.171	3	31.5	7.623	-12.0667	-55.35	Agriculture	386	Am	2000	28	Amazon	Oxisol	0 - 10
Mantovanelli et al 2015	3	23.32	1.5158	3	20.6	1.4832	-7.90417	-63.2888	Grassland	65	Am	2500	27	Amazon	Inceptisol	0 - 10
Mantovanelli et al 2015	3	23.32	1.5158	3	20.04	4.84968	-7.90417	-63.2888	Agriculture	65	Am	2500	27	Amazon	Inceptisol	0 - 10
Petter et al 2017	5	26	1.21	5	18	1.04	-12.2333	-55.6667	Agriculture	373	Aw	2000	29	Amazon	Oxisol	0 - 10
Petter et al 2017	5	26	1.21	5	21.1	1.04	-12.2333	-55.6667	Agriculture	373	Aw	2000	29	Amazon	Oxisol	0 - 10
Petter et al 2017	5	26	1.21	5	22.2	1.1	-12.2333	-55.6667	Agriculture	373	Aw	2000	29	Amazon	Oxisol	0 - 10
Petter et al 2017	5	26	1.04	5	25.8	1.3	-12.2333	-55.6667	Agriculture	373	Aw	2000	29	Amazon	Oxisol	0 - 10
Sales et al 2018	3	28.74	1.8681	3	31.61	2.27592	-2.95819	-47.3862	Grassland	116	Aw	1743	25	Amazon	Oxisol	0 - 10
Sales et al 2018	3	28.74	1.8681	3	18.79	4.54718	-2.95819	-47.3862	Agriculture	116	Aw	1743	25	Amazon	Oxisol	0 - 10
Sales et al 2018	3	28.74	1.8681	3	18.24	4.41408	-2.95819	-47.3862	Agriculture	116	Aw	1743	25	Amazon	Oxisol	0 - 10
Carvalho et al 2010	3	56.6	3.7356	3	49.1	1.5712	-12.0667	-55.35	Grassland	386	Am	2000	28	Amazon	Oxisol	0 - 20
Carvalho et al 2010	3	56.6	3.7356	3	46.1	1.4752	-12.0667	-55.35	Grassland	386	Am	2000	28	Amazon	Oxisol	0 - 20
Carvalho et al 2010	3	56.6	3.7356	3	48.4	2.0328	-12.0667	-55.35	Agriculture	386	Am	2000	28	Amazon	Oxisol	0 - 20
Carvalho et al 2010	3	56.6	3.7356	3	47.7	2.0034	-12.0667	-55.35	Agriculture	386	Am	2000	28	Amazon	Oxisol	0 - 20
Carvalho et al 2010	3	56.6	3.7356	3	52.3	2.1966	-12.0667	-55.35	Agriculture	386	Am	2000	28	Amazon	Oxisol	0 - 20
Carvalho et al 2010	3	56.6	3.7356	3	48.1	2.0202	-12.0667	-55.35	Agriculture	386	Am	2000	28	Amazon	Oxisol	0 - 20
Carvalho et al 2010	3	56.6	3.7356	3	54.2	2.2764	-12.0667	-55.35	Agriculture	386	Am	2000	28	Amazon	Oxisol	0 - 20
Carvalho et al 2010	3	44.5	2.937	3	51.4	1.6448	-12.6333	-60.8833	Grassland	360	Am	2200	26	Amazon	Oxisol	0 - 20
Carvalho et al 2010	3	44.5	2.937	3	46.9	1.5008	-12.6333	-60.8833	Grassland	360	Am	2200	26	Amazon	Oxisol	0 - 20
Carvalho et al 2010	3	44.5	2.937	3	43.1	1.8102	-12.6333	-60.8833	Agriculture	360	Am	2200	26	Amazon	Oxisol	0 - 20
Carvalho et al 2010	3	44.5	2.937	3	42.9	1.8018	-12.6333	-60.8833	Agriculture	360	Am	2200	26	Amazon	Oxisol	0 - 20
Carvalho et al 2010	3	44.5	2.937	3	39.4	1.6548	-12.6333	-60.8833	Agriculture	360	Am	2200	26	Amazon	Oxisol	0 - 20
Carvalho et al 2010	3	44.5	2.937	3	48	2.016	-12.6333	-60.8833	Agriculture	360	Am	2200	26	Amazon	Oxisol	0 - 20
Silva et al 2024	3	32.11	2.45	3	21	0.49	-10	-57	Grassland	318	Am	2500	27.5	Amazon	Ultisol	0 - 20
Silva et al 2024	3	36.8	4.9	3	33	0.66	-10	-57	Grassland	318	Am	2500	27.5	Amazon	Ultisol	0 - 20
Silva et al 2024	3	39.2	5.71	3	27.2	1.63	-10	-57	Grassland	318	Am	2500	27.5	Amazon	Ultisol	0 - 20
Silva et al 2024	3	35.11	1.96	3	30.9	1.47	-10	-57	Grassland	318	Am	2500	27.5	Amazon	Oxisol	0 - 20
Silva et al 2024	3	29.4	1.95	3	23	0.32	-10	-57	Grassland	318	Am	2500	27.5	Amazon	Ultisol	0 - 20
Silva et al 2024	3	21.22	1.15	3	20.28	0.82	-10	-57	Grassland	318	Am	2500	27.5	Amazon	Ultisol	0 - 20
Silva et al 2024	3	37.7	4.41	3	32.6	1.31	-10	-57	Grassland	318	Am	2500	27.5	Amazon	Ultisol	0 - 20
Silva et al 2024	3	37.5	2.12	3	36.6	0.82	-10	-57	Grassland	318	Am	2500	27.5	Amazon	Ultisol	0 - 20
Petter et al 2017	5	51	1.18	5	39	2.19	-12.2333	-55.6667	Agriculture	373	Aw	2000	29	Amazon	Oxisol	0 - 20
Petter et al 2017	5	51	1.18	5	42.3	1.01	-12.2333	-55.6667	Agriculture	373	Aw	2000	29	Amazon	Oxisol	0 - 20
Petter et al 2017	5	51	1.18	5	43.8	1.12	-12.2333	-55.6667	Agriculture	373	Aw	2000	29	Amazon	Oxisol	0 - 20
Petter et al 2017	5	51	1.18	5	50.8	1.41	-12.2333	-55.6667	Agriculture	373	Aw	2000	29	Amazon	Oxisol	0 - 20
Sales et al 2018	3	49.43	3.26238	3	36.04	1.51368	-2.95819	-47.3862	Agriculture	116	Aw	1743	25	Amazon	Oxisol	0 - 20
Sales et al 2018	3	49.43	3.26238	3	48.9	1.5648	-2.95819	-47.3862	Grassland	116	Aw	1743	25	Amazon	Oxisol	0 - 20
Sales et al 2018	3	49.43	3.26238	3	37.02	1.55484	-2.95819	-47.3862	Agriculture	116	Aw	1743	25	Amazon	Oxisol	0 - 20
Rittl et al 2017	3	54.48	3.59568	3	58.805	1.88176	-12.936	-61.134	Agriculture	300	Aw	1985	24.1	Amazon	Oxisol	0 - 20
Rittl et al 2017	3	54.48	3.59568	3	49.48	1.58336	-12.936	-61.134	Agriculture	300	Aw	1985	24.1	Amazon	Oxisol	0 - 20
Rittl et al 2017	3	54.48	3.59568	3	53.15	1.7008	-12.936	-61.134	Agriculture	300	Aw	1985	24.1	Amazon	Oxisol	0 - 20
Rittl et al 2017	3	54.48	3.59568	3	42.75	1.368	-12.936	-61.134	Agriculture	300	Aw	1985	24.1	Amazon	Oxisol	0 - 20
Carvalho et al 2009	5	48.1	2.6	5	47.4	7.2	-12.4833	-60	Agriculture	600	Aw	2170	20.5	Amazon	Oxisol	0 - 30
Carvalho et al 2009	5	48.1	2.6	5	58.5	11	-12.4833	-60	Agriculture	600	Aw	2170	20.5	Amazon	Oxisol	0 - 30
Carvalho et al 2009	5	48.1	2.6	5	65.6	15.4	-12.4833	-60	Agriculture	600	Aw	2170	20.5	Amazon	Oxisol	0 - 30
Carvalho et al 2009	5	48.1	2.6	5	47.4	7.9	-12.4833	-60	Agriculture	600	Aw	2170	20.5	Amazon	Oxisol	0 - 30
Carvalho et al 2009	5	48.1	2.6	5	59	18.5	-12.4833	-60	Agriculture	600	Aw	2170	20.5	Amazon	Oxisol	0 - 30
Carvalho et al 2010	3	56.3	2.7024	3	65.8	4.2112	-12.6333	-60.8833	Grassland	360	Am	2200	26	Amazon	Oxisol	0 - 30
Carvalho et al 2010	3	56.3	2.7024	3	61.2	3.9168	-12.6333	-60.8833	Grassland	360	Am	2200	26	Amazon	Oxisol	0 - 30
Carvalho et al 2010	3	56.3	2.7024	3	49.2	2.4108	-12.6333	-60.8833	Agriculture	360	Am	2200	26	Amazon	Oxisol	0 - 30
Carvalho et al 2010	3	56.3	2.7024	3	53.5	2.6215	-12.6333	-60.8833	Agriculture	360	Am	2200	26	Amazon	Oxisol	0 - 30
Carvalho et al 2010	3	56.3	2.7024	3	58.1	2.8469	-12.6333	-60.8833	Agriculture	360	Am	2200	26	Amazon	Oxisol	0 - 30
Carvalho et al 2010	3	56.3	2.7024	3	61.5	3.0135	-12.6333	-60.8833	Agriculture	360	Am	2200	26	Amazon	Oxisol	0 - 30
Carvalho et al 2010	3	74.1	3.5568	3	57.1	3.6544	-12.0667	-55.35	Grassland	386	Am	2000	28	Amazon	Oxisol	0 - 30
Carvalho et al 2010	3	74.1	3.5568	3	54.3	3.4752	-12.0667	-55.35	Grassland	386	Am	2000	28	Amazon	Oxisol	0 - 30
Carvalho et al 2010	3	74.1	3.5568	3	56.4	2.7636	-12.0667	-55.35	Agriculture	386	Am	2000	28	Amazon	Oxisol	0 - 30
Carvalho et al 2010	3	74.1	3.5568	3	59.1	2.8959	-12.0667	-55.35	Agriculture	386	Am	2000	28	Amazon	Oxisol	0 - 30
Carvalho et al 2010	3	74.1	3.5568	3	62.8	3.0772	-12.0667	-55.35	Agriculture	386	Am	2000	28	Amazon	Oxisol	0 - 30
Carvalho et al 2010	3	74.1	3.5568	3	59.1	2.8959	-12.0667	-55.35	Agriculture	386	Am	2000	28	Amazon	Oxisol	0 - 30
Carvalho et al 2010	3	74.1	3.5568	3	62.8	3.0772	-12.0667	-55.35	Agriculture	386	Am	2000	28	Amazon	Oxisol	0 - 30
Conceição et al 2017	4	74.9	2.4	4	65.68	2.7	-11.85	-55.5833	Agriculture	384	Am	2550	25	Amazon	Oxisol	0 - 30
Conceição et al 2017	4	74.9	2.4	4	68.4	5.2	-11.85	-55.5833	Agriculture	384	Am	2550	25	Amazon	Oxisol	0 - 30
Conceição et al 2017	4	74.9	2.4	4	68.1	3.9	-11.85	-55.5833	Agriculture	384	Am	2550	25	Amazon	Oxisol	0 - 30
Conceição et al 2017	4	74.9	2.4	4	64.5	1.87	-11.85	-55.5833	Agriculture	384	Am	2550	25	Amazon	Oxisol	0 - 30
Conceição et al 2017	4	74.9	2.4	4	66.3	2.5	-11.85	-55.5833	Agriculture	384	Am	2550	25	Amazon	Oxisol	0 - 30
Conceição et al 2017	4	74.9	2.4	4	68.5	4.8	-11.85	-55.5833	Agriculture	384	Am	2550	25	Amazon	Oxisol	0 - 30
Conceição et al 2017	4	74.9	2.4	4	70.9	3.5	-11.85	-55.5833	Agriculture	384	Am	2550	25	Amazon	Oxisol	0 - 30
Conceição et al 2017	4	74.9	2.4	4	70.13	2.3	-11.85	-55.5833	Agriculture	384	Am	2550	25	Amazon	Oxisol	0 - 30
Durigan et al 2017	5	56	1.53	5	52	1.08	-2.44167	-54.7083	Grassland	80.8332	Am	2163.14	27.4641	Amazon	Oxisol	0 - 30
Durigan et al 2017	5	56	1.53	5	48	1.22	-2.44167	-54.7083	Agriculture	80.8332	Am	2163.14	27.4641	Amazon	Oxisol	0 - 30
Frazão et al 2013	5	30.2	3.4	5	38.5	4	-2.45	-48.7667	Grassland	49	Af	2500	26.6	Amazon	Oxisol	0 - 30
Frazão et al 2013	5	30.2	3.4	5	33.2	0.5	-2.45	-48.7667	Agriculture	49	Af	2500	26.6	Amazon	Oxisol	0 - 30
Frazão et al 2013	5	30.2	3.4	5	26.6	1.6	-2.45	-48.7667	Agriculture	49	Af	2500	26.6	Amazon	Oxisol	0 - 30
Frazão et al 2013	5	30.2	3.4	5	22.7	1.4	-2.45	-48.7667	Agriculture	49	Af	2500	26.6	Amazon	Oxisol	0 - 30
Isernhagen et al 2017	3	87.6	9.2	3	78	3.9	-12.7088	-55.6191	Agriculture	384	Aw	2550	25	Amazon	Oxisol	0 - 30
Isernhagen et al 2017	3	87.6	9.2	3	75	7.5	-12.7088	-55.6191	Agriculture	384	Aw	2550	25	Amazon	Oxisol	0 - 30
Filho et al 2024	3	29.07	0.25	3	24.13	0.63	-7.09581	-48.2062	Agriculture	239	Aw	1800	28	Amazon	Entisol	0 - 30
Filho et al 2024	3	29.07	0.25	3	29.3	1.12	-7.09581	-48.2062	Agriculture	239	Aw	1800	28	Amazon	Entisol	0 - 30
Filho et al 2024	3	29.07	0.25	3	22.32	0.5	-7.09581	-48.2062	Grassland	239	Aw	1800	28	Amazon	Entisol	0 - 30
Filho et al 2024	3	29.07	0.25	3	17.27	0.76	-7.09581	-48.2062	Agriculture	239	Aw	1800	28	Amazon	Entisol	0 - 30
Maia et al 2009	3	31.16	1.49568	3	37.46	2.39744	-9.786	-54.906	Grassland	382.931	Am	2937.17	26.0566	Amazon	Ultisol	0 - 30
Maia et al 2009	3	31.16	1.49568	3	47.78	3.05792	-9.786	-54.906	Grassland	382.931	Am	2937.17	26.0566	Amazon	Ultisol	0 - 30
Maia et al 2009	3	35.44	1.70112	3	31.93	2.04352	-9.97583	-57.5343	Grassland	278.729	Am	3029.43	26.3252	Amazon	Oxisol	0 - 30
Maia et al 2009	3	46.23	2.21904	3	46.16	2.95424	-9.97583	-57.5343	Grassland	278.729	Am	3029.43	26.3252	Amazon	Oxisol	0 - 30
Maia et al 2009	3	46.52	2.23296	3	38.05	2.4352	-13.4762	-61.0413	Grassland	186.306	Am	2288.48	25.6224	Amazon	Oxisol	0 - 30
Maia et al 2009	3	33.4	1.6032	3	26.46	1.69344	-13.4762	-61.0413	Grassland	186.306	Am	2288.48	25.6224	Amazon	Oxisol	0 - 30
Maia et al 2009	3	38.93	1.86864	3	44.56	2.85184	-9.70133	-62.8932	Grassland	153.273	Am	2464.8	26.0442	Amazon	Oxisol	0 - 30
Maia et al 2009	3	38.93	1.86864	3	44.75	2.864	-9.70133	-62.8932	Grassland	153.273	Am	2464.8	26.0442	Amazon	Oxisol	0 - 30
Maia et al 2009	3	36.06	1.73088	3	37.6	2.4064	-10.8023	-52.7397	Grassland	310.449	Am	2380.64	26.2792	Amazon	Oxisol	0 - 30
Maia et al 2009	3	36.06	1.73088	3	30.57	1.95648	-10.8023	-52.7397	Grassland	310.449	Am	2380.64	26.2792	Amazon	Oxisol	0 - 30
Maia et al 2009	3	36.06	1.73088	3	35.13	2.24832	-10.8023	-52.7397	Grassland	310.449	Am	2380.64	26.2792	Amazon	Oxisol	0 - 30
Maia et al 2009	3	55.69	2.67312	3	74.97	4.79808	-11.8533	-61.7833	Grassland	341.625	Am	2299.54	25.2421	Amazon	Oxisol	0 - 30
Maia et al 2009	3	46.79	2.24592	3	57.68	3.69152	-10.2367	-62.355	Grassland	178.316	Am	2452.78	25.9941	Amazon	Oxisol	0 - 30
Maia et al 2009	3	46.79	2.24592	3	55	3.52	-10.2367	-62.355	Grassland	178.316	Am	2452.78	25.9941	Amazon	Oxisol	0 - 30
Maia et al 2009	3	46.79	2.24592	3	55.53	3.55392	-10.2367	-62.355	Grassland	178.316	Am	2452.78	25.9941	Amazon	Oxisol	0 - 30
Maia et al 2009	3	45.75	2.196	3	36.52	2.33728	-10.0072	-51.1095	Grassland	290.377	Aw	2200.13	26.4726	Amazon	Oxisol	0 - 30
Maia et al 2009	3	54.38	2.61024	3	55.94	3.58016	-11.0572	-55.2722	Grassland	344.964	Am	2802.59	25.9904	Amazon	Oxisol	0 - 30
Maia et al 2009	3	41.31	1.98288	3	38.53	2.46592	-11.0572	-55.2722	Grassland	344.964	Am	2802.59	25.9904	Amazon	Oxisol	0 - 30
Maia et al 2010	3	47.61	2.28528	3	44.46	2.17854	-15.2222	-59.3343	Agriculture	351.903	Aw	1729.75	24.6798	Amazon	Oxisol	0 - 30
Maia et al 2010	3	46.68	2.24064	3	48.05	2.35445	-9.908	-63.0378	Agriculture	165.9	Am	2451.48	25.9348	Amazon	Oxisol	0 - 30
Maia et al 2010	3	46.68	2.24064	3	44.46	2.17854	-9.908	-63.0378	Agriculture	165.9	Am	2451.48	25.9348	Amazon	Oxisol	0 - 30
Maia et al 2010	3	46.68	2.24064	3	49.93	2.44657	-9.908	-63.0378	Agriculture	165.9	Am	2451.48	25.9348	Amazon	Oxisol	0 - 30
Maia et al 2010	3	52.96	2.54208	3	43.04	2.10896	-11.8533	-61.7833	Agriculture	341.625	Am	2299.54	25.2421	Amazon	Oxisol	0 - 30
Maia et al 2010	3	55.68	2.67264	3	44.74	2.19226	-11.8533	-61.7833	Agriculture	341.625	Am	2299.54	25.2421	Amazon	Oxisol	0 - 30
Maia et al 2010	3	55.68	2.67264	3	39.34	1.92766	-11.8533	-61.7833	Agriculture	341.625	Am	2299.54	25.2421	Amazon	Oxisol	0 - 30
Rittl et al 2017	3	71	2.7	3	70.7	2.92	-12.936	-61.134	Agriculture	300	Aw	1985	24.1	Amazon	Oxisol	0 - 30
Rittl et al 2017	3	71	2.7	3	69.8	2.46	-12.936	-61.134	Agriculture	300	Aw	1985	24.1	Amazon	Oxisol	0 - 30
Rittl et al 2017	3	71	2.7	3	76.5	1.23	-12.936	-61.134	Agriculture	300	Aw	1985	24.1	Amazon	Oxisol	0 - 30
Rittl et al 2017	3	71	2.7	3	60.3	0.77	-12.936	-61.134	Agriculture	300	Aw	1985	24.1	Amazon	Oxisol	0 - 30
Sales et al 2018	3	61.88	2.97024	3	49.59	2.42991	-2.95819	-47.3862	Agriculture	116	Aw	1743	25	Amazon	Oxisol	0 - 30
Sales et al 2018	3	61.88	2.97024	3	61.59	3.94176	-2.95819	-47.3862	Grassland	116	Aw	1743	25	Amazon	Oxisol	0 - 30
Sales et al 2018	3	61.88	2.97024	3	48.75	2.38875	-2.95819	-47.3862	Agriculture	116	Aw	1743	25	Amazon	Oxisol	0 - 30

## Sheet: Caatinga
Database 1: Database of pairwise comparisons between SOCstock of the control (Native Vegetation) and Treatment (Agriculture/Grassland) groups and variables related to the location of each study.
	Control group: undisturbed native vegetation			Treatment: Agriculture/Grassland
Reference	Replicates in Control group (nc)	SOCstock (Mg C ha-1) mean in Control (mc)	Standard deviation in Control (sd)	Replicates in Treatment group	SOCstock (Mg C ha-1) mean in Treatment (mc)	Standard deviation in Treatment (sd)	Lat (°S)	Long (°W)	Land Use	Altitude	Climate	Rainfall (mm)	Temperature (average) °C	Biome	Soil classification (U.S)	Soil depth (cm)
Assis et al 2011	3	12.6	1.6758	3	26.51	2.51845	-4.16694	-40.7475	Agriculture	no	Bsh	790	30	Caatinga	Entisol	0 - 10
Assis et al 2011	3	12.6	1.6758	3	11.18	1.0621	-4.16694	-40.7475	Agriculture	no	Bsh	790	30	Caatinga	Entisol	0 - 10
Bernardi et al 2007	3	13.13	1.74629	3	6.94	0.6593	-3.48111	-39.1644	Agriculture	30	Bsh	998	26.7	Caatinga	Entisol	0 - 10
Bernardi et al 2007	3	13.13	1.74629	3	7.96	0.7562	-3.48111	-39.1644	Agriculture	30	Bsh	998	26.7	Caatinga	Entisol	0 - 10
Bernardi et al 2007	3	13.13	1.74629	3	12.78	1.2141	-3.48111	-39.1644	Agriculture	30	Bsh	998	26.7	Caatinga	Entisol	0 - 10
Bernardi et al 2007	3	13.13	1.74629	3	6.87	0.65265	-3.48111	-39.1644	Agriculture	30	Bsh	998	26.7	Caatinga	Entisol	0 - 10
Bernardi et al 2007	3	13.13	1.74629	3	6.33	0.60135	-3.48111	-39.1644	Agriculture	30	Bsh	998	26.7	Caatinga	Entisol	0 - 10
dos Santos et al 2024	8	9.55	1.27015	8	7.47	0.70965	-8.35972	-38.695	Agriculture	378	Bsh	489	26	Caatinga	Alfisol	0 - 10
dos Santos et al 2024	8	9.55	1.27015	8	15.96	1.5162	-8.35972	-38.695	Agriculture	378	Bsh	489	26	Caatinga	Alfisol	0 - 10
dos Santos et al 2024	8	9.55	1.27015	8	13.86	1.3167	-8.35972	-38.695	Agriculture	378	Bsh	489	26	Caatinga	Alfisol	0 - 10
Freitas et al 2017	3	12.87	1.71171	3	11.83	1.12385	-7.45	-40.4	Agriculture	831	Bsh	750	24	Caatinga	Oxisol	0 - 10
Freitas et al 2017	3	12.87	1.71171	3	12.53	1.19035	-7.45	-40.4	Agriculture	831	Bsh	750	24	Caatinga	Oxisol	0 - 10
Maia et al 2007	3	32.12	4.27196	3	26	2.47	-3.68333	-40.3333	Agriculture	70	As	790	30	Caatinga	Alfisol	0 - 10
Maia et al 2007	3	32.12	4.27196	3	20.85	1.98075	-3.68333	-40.3333	Agriculture	70	As	790	30	Caatinga	Alfisol	0 - 10
Maia et al 2007	3	32.12	4.27196	3	17.4	1.653	-3.68333	-40.3333	Agriculture	70	As	790	30	Caatinga	Alfisol	0 - 10
Maia et al 2019	3	15.656	2.08225	3	12.479	1.18551	-6	-40.3	Agriculture	150	Bsh	650	24.4758	Caatinga	Ultisol	0 - 10
Maia et al 2019	3	17.19	2.28627	3	18.542	1.76149	-6	-40.3	Agriculture	150	Bsh	650	24.4758	Caatinga	Ultisol	0 - 10
Monroe et al 2021	3	21.48	2.35	3	16.67	1.42	-13.7621	-41.0426	Agriculture	300	Bsh	596	23.4	Caatinga	Ultisol	0 - 10
Monroe et al 2021	3	21.48	2.35	3	14.71	0.87	-13.7621	-41.0426	Agriculture	300	Bsh	596	23.4	Caatinga	Ultisol	0 - 10
Monroe et al 2021	3	21.48	2.35	3	25.5	1.11	-13.7621	-41.0426	Agriculture	300	Bsh	596	23.4	Caatinga	Ultisol	0 - 10
De Oliveira et al 2015	3	21.55	2.86615	3	17.52	1.6644	-5.16692	-37.9828	Agriculture	90.1462	Bsh	772	28.5	Caatinga	Oxisol	0 - 10
De Oliveira et al 2015	3	20.8	2.7664	3	40.08	3.8076	-5.01917	-37.9986	Agriculture	90.1462	Bsh	772	28.5	Caatinga	Inceptisol	0 - 10
De Oliveira et al 2015	3	36.62	4.87046	3	28.01	2.66095	-5.02306	-37.9933	Agriculture	90.1462	Bsh	772	28.5	Caatinga	Inceptisol	0 - 10
De Oliveira et al 2015	3	36.62	4.87046	3	38.86	3.6917	-5.215	-38.0161	Grassland	90.1462	Bsh	772	28.5	Caatinga	Inceptisol	0 - 10
Oliveira et al 2016	3	12.28	1.63324	3	12.16	2.10368	-11.4644	-37.9364	Grassland	135.231	As	1160.22	25.2251	Caatinga	oxisol	0 - 10
Oliveira et al 2016	3	12.28	1.63324	3	12.52	1.1894	-11.4644	-37.9364	Agriculture	135.231	As	1160.22	25.2251	Caatinga	oxisol	0 - 10
Oliveira et al 2016	3	12.28	1.63324	3	9.45	0.89775	-11.4644	-37.9364	Agriculture	135.231	As	1160.22	25.2251	Caatinga	oxisol	0 - 10
Oliveira et al 2016	3	12.28	1.63324	3	10.89	1.03455	-11.4644	-37.9364	Agriculture	135.231	As	1160.22	25.2251	Caatinga	oxisol	0 - 10
Pessôa et al 2022	3	12.98	1.72634	3	25.03	2.37785	-7.98253	-38.4313	Agriculture	488.964	Bsh	647	30	Caatinga	Entisol	0 - 10
Pessôa et al 2022	3	12.98	1.72634	3	10.73	1.85629	-7.98253	-38.4313	Grassland	488.964	Bsh	647	30	Caatinga	Entisol	0 - 10
Santana et al 2019	3	14	2.8	3	10.9	1.1	-8.362	-40.3666	Agriculture	695.423	As	818	23	Caatinga	oxisol	0 - 10
Santana et al 2019	3	14	2.8	3	10	0.9	-8.36622	-40.3592	Grassland	695.423	As	818	23	Caatinga	oxisol	0 - 10
Santana et al 2019	3	20.3	2.7	3	15.7	2.2	-7.58064	-40.1128	Agriculture	627.359	As	736	23.4	Caatinga	Ultisol	0 - 10
Santana et al 2019	3	20.3	2.7	3	16.2	4	-7.57667	-40.1731	Grassland	627.359	As	736	23.4	Caatinga	Ultisol	0 - 10
Santana et al 2019	3	16.6	4.9	3	25.4	3.5	-8.5234	-41.0442	Grassland	521	Bsh	606	23.9	Caatinga	Entisol	0 - 10
Santana et al 2019	3	16.6	4.9	3	5.2	0.9	-8.51256	-41.0557	Agriculture	521	Bsh	606	23.9	Caatinga	Entisol	0 - 10
Santana et al 2019	3	10.1	0.5	3	7.3	1	-8.29568	-39.1239	Grassland	481.485	Bsh	595	24	Caatinga	Alfisol	0 - 10
Dos Santos et al 2019	5	27.5	2.94	5	13.5	1.26	-7.99194	-38.2997	Agriculture	430	Bsh	1839.41	26	Caatinga	Alfisol	0 - 10
Dos Santos et al 2019	5	27.5	2.94	5	17.9	1.17	-7.99194	-38.2997	Agriculture	430	Bsh	1839.41	26	Caatinga	Alfisol	0 - 10
Dos Santos et al 2019	5	23	1.01	5	22	0.93	-7.99194	-38.2997	Agriculture	430	Bsh	1839.41	26	Caatinga	Alfisol	0 - 10
Tomaz et al 2023	3	34.13	0.85	3	15.03	1.45	-7.97361	-37.9064	Agriculture	614	Bsh	575	26.5	Caatinga	Alfisol	0 - 10
Tonucci et al 2023	4	22.8	5.5	4	23.3	4.9	-3.74823	-40.3628	Agriculture	166	Aw	821	27	Caatinga	Inceptisols	0 - 10
Tonucci et al 2023	4	22.8	5.5	4	23.1	2.6	-3.74823	-40.3628	Agriculture	166	Aw	821	27	Caatinga	Inceptisols	0 - 10
Tonucci et al 2023	4	22.8	5.5	4	21.8	1	-3.74823	-40.3628	Agriculture	166	Aw	821	27	Caatinga	Inceptisols	0 - 10
de Assis et al 2011	3	42.64	2.68632	3	20.9	1.2331	-4.16694	-40.7475	Agriculture	no	Bsh	790	30	Caatinga	Entisol	0 - 20
de Assis et al 2011	3	42.64	2.68632	3	20.59	1.21481	-4.16694	-40.7475	Agriculture	no	Bsh	790	30	Caatinga	Entisol	0 - 20
Barros et al 2015	3	26.97	1.69911	3	19.96	1.3972	-6.684	-38.356	Grassland	281	As	893	25.2	Caatinga	Vertissol	0 - 20
Barros et al 2015	3	26.97	1.69911	3	20.47	1.20773	-6.684	-38.356	Agriculture	281	As	893	25.2	Caatinga	Vertissol	0 - 20
Barros et al 2015	3	23.01	1.44963	3	17.4	1.0266	-6.684	-38.356	Agriculture	281	As	893	25.2	Caatinga	Vertissol	0 - 20
Melo et al 2024	3	54.1	3.4083	3	20.5	1.2095	-6.78643	-35.6814	Agriculture	500	As	877	23.5	Caatinga	Entisol	0 - 20
Melo et al 2024	3	54.1	3.4083	3	21.9	1.2921	-6.78643	-35.6814	Agriculture	500	As	877	23.5	Caatinga	Entisol	0 - 20
Melo et al 2024	3	54.1	3.4083	3	24.3	1.4337	-6.78643	-35.6814	Agriculture	500	As	877	23.5	Caatinga	Entisol	0 - 20
Melo et al 2024	3	54.1	3.4083	3	16.6	0.9794	-6.78643	-35.6814	Agriculture	500	As	877	23.5	Caatinga	Entisol	0 - 20
Melo et al 2024	3	24.08	1.51704	3	16.57	0.97763	-6.77759	-35.8333	Agriculture	450	As	625	25.1	Caatinga	Alfisol	0 - 20
Melo et al 2024	3	24.08	1.51704	3	55.1	3.2509	-6.77759	-35.8333	Agriculture	450	As	625	25.1	Caatinga	Alfisol	0 - 20
Melo et al 2024	3	24.08	1.51704	3	36.3	2.1417	-6.77759	-35.8333	Agriculture	450	As	625	25.1	Caatinga	Alfisol	0 - 20
Melo et al 2024	3	24.08	1.51704	3	21.14	1.24726	-6.77759	-35.8333	Agriculture	450	As	625	25.1	Caatinga	Alfisol	0 - 20
Melo et al 2024	3	15.14	0.95382	3	14.04	0.82836	-6.84205	-35.6192	Agriculture	380	As	1115	23.6	Caatinga	Alfisol	0 - 20
Melo et al 2024	3	15.14	0.95382	3	19.52	1.15168	-6.84205	-35.6192	Agriculture	380	As	1115	23.6	Caatinga	Alfisol	0 - 20
Melo et al 2024	3	15.14	0.95382	3	19.81	1.16879	-6.84205	-35.6192	Grassland	380	As	1115	23.6	Caatinga	Alfisol	0 - 20
Melo et al 2024	3	15.14	0.95382	3	12.37	0.72983	-6.84205	-35.6192	Agriculture	380	As	1115	23.6	Caatinga	Alfisol	0 - 20
dos Santos et al 2024	8	16	1.008	8	14.08	0.83072	-8.35972	-38.695	Agriculture	378	Bsh	489	26	Caatinga	Alfisol	0 - 20
dos Santos et al 2024	8	16	1.008	8	30.79	1.81661	-8.35972	-38.695	Agriculture	378	Bsh	489	26	Caatinga	Alfisol	0 - 20
dos Santos et al 2024	8	16	1.008	8	25.12	1.48208	-8.35972	-38.695	Agriculture	378	Bsh	489	26	Caatinga	Alfisol	0 - 20
Macedo et al 2024	3	29	1.827	3	35.9	2.513	-6.96179	-35.6953	Grassland	525	As	1400	24	Caatinga	Alfisol	0 - 20
Macedo et al 2024	3	29	1.827	3	51.2	3.0208	-6.96179	-35.6953	Agriculture	525	As	1400	24	Caatinga	Alfisol	0 - 20
Maia et al 2007	3	48.37	3.04731	3	31.32	1.84788	-3.68333	-40.3333	Agriculture	70	As	790	30	Caatinga	Alfisol	0 - 20
Maia et al 2007	3	48.37	3.04731	3	43.03	2.53877	-3.68333	-40.3333	Agriculture	70	As	790	30	Caatinga	Alfisol	0 - 20
Maia et al 2007	3	48.37	3.04731	3	35.88	2.11692	-3.68333	-40.3333	Agriculture	70	As	790	30	Caatinga	Alfisol	0 - 20
Maia et al 2007	3	48.37	3.04731	3	29.49	1.73991	-3.68333	-40.3333	Agriculture	70	As	790	30	Caatinga	Alfisol	0 - 20
Maia et al 2019	3	27.581	1.7376	3	30.398	1.79348	-6	-40.3	Agriculture	150	Bsh	650	24.4758	Caatinga	Ultisol	0 - 20
Maia et al 2019	3	23.11	1.45593	3	20.591	1.21487	-6	-40.3	Agriculture	150	Bsh	650	24.4758	Caatinga	Ultisol	0 - 20
Monroe et al 2021	3	37	1.4	3	29	1.35	-13.7621	-41.0426	Agriculture	300	Bsh	596	23.4	Caatinga	Ultisol	0 - 20
Monroe et al 2021	3	37	1.4	3	28	1.1	-13.7621	-41.0426	Agriculture	300	Bsh	596	23.4	Caatinga	Ultisol	0 - 20
Monroe et al 2021	3	37	1.4	3	43.3	1.11	-13.7621	-41.0426	Agriculture	300	Bsh	596	23.4	Caatinga	Ultisol	0 - 20
Oliveira et al 2016	3	28.33	1.78479	3	30.94	2.1658	-11.4644	-37.9364	Grassland	135.231	As	1160.22	25.2251	Caatinga	oxisol	0 - 20
Oliveira et al 2016	3	28.33	1.78479	3	31.83	1.87797	-11.4644	-37.9364	Agriculture	135.231	As	1160.22	25.2251	Caatinga	oxisol	0 - 20
Oliveira et al 2016	3	28.33	1.78479	3	27.78	1.63902	-11.4644	-37.9364	Agriculture	135.231	As	1160.22	25.2251	Caatinga	oxisol	0 - 20
Oliveira et al 2016	3	28.33	1.78479	3	23.77	1.40243	-11.4644	-37.9364	Agriculture	135.231	As	1160.22	25.2251	Caatinga	oxisol	0 - 20
Santana et al 2019	3	25.4	3.5	3	10.1	0.9	-7.80398	-40.5131	Agriculture	687.722	Bsh	713	23.2	Caatinga	Entisol	0 - 20
Santana et al 2019	3	25.4	3.5	3	34.5	2	-8.5234	-41.0442	Grassland	521	Bsh	606	23.9	Caatinga	Entisol	0 - 20
Santana et al 2019	3	15.2	0.9	3	7.3	4.1	-8.04993	-39.2186	Agriculture	481.485	Bsh	595	24	Caatinga	Alfisol	0 - 20
Santana et al 2019	3	15.2	0.9	3	12	1.15	-8.29568	-39.1239	Grassland	481.485	Bsh	595	24	Caatinga	Alfisol	0 - 20
Santana et al 2019	3	25.43	2.45	3	18.5	1.3	-8.362	-40.3666	Agriculture	695.423	As	818	23	Caatinga	oxisol	0 - 20
Santana et al 2019	3	25.43	2.45	3	18.4	0.95	-8.36622	-40.3592	Grassland	695.423	As	818	23	Caatinga	oxisol	0 - 20
Santana et al 2019	3	36.1	1.7	3	29	2	-7.58064	-40.1128	Agriculture	627.359	As	736	23.4	Caatinga	Ultisol	0 - 20
Santana et al 2019	3	36.1	1.7	3	28.8	3.1	-7.57667	-40.1731	Grassland	627.359	As	736	23.4	Caatinga	Ultisol	0 - 20
Dos Santos et al 2019	3	42.5	2.43	3	26	2.38	-7.99194	-38.2997	Agriculture	430	Bsh	1839.41	26	Caatinga	Alfisol	0 - 20
Dos Santos et al 2019	3	42.5	2.43	3	28.4	1.02	-7.99194	-38.2997	Agriculture	430	Bsh	1839.41	26	Caatinga	Alfisol	0 - 20
Dos Santos et al 2019	3	40.5	1.16	3	32.4	1.08	-7.99194	-38.2997	Agriculture	430	Bsh	1839.41	26	Caatinga	Alfisol	0 - 20
Tomaz et al 2023	3	50.45	1.29	3	26.55	1.44	-7.97361	-37.9064	Agriculture	614	Bsh	575	26.5	Caatinga	Alfisol	0 - 20
Tonucci et al 2023	4	36.3	4.45	4	35.2	3.9	-3.74823	-40.3628	Agriculture	166	Bsh	821	27	Caatinga	Inceptisols	0 - 20
Tonucci et al 2023	4	36.3	4.45	4	39.8	2.95	-3.74823	-40.3628	Agriculture	166	Bsh	821	27	Caatinga	Inceptisols	0 - 20
Tonucci et al 2023	4	36.3	4.45	4	38.7	2.45	-3.74823	-40.3628	Agriculture	166	Bsh	821	27	Caatinga	Inceptisols	0 - 20
de Assis et al 2011	3	51.4	2.57	3	31.0633	1.2736	-4.16694	-40.7475	Agriculture	no	Bsh	790	30	Caatinga	Entisol	0 - 30
Bernardi et al 2007	3	25.13	1.2565	3	23.155	0.949355	-3.48111	-39.1644	Agriculture	30	Bsh	998	26.7	Caatinga	Entisol	0 - 30
Bernardi et al 2007	3	25.13	1.2565	3	21.4075	0.877707	-3.48111	-39.1644	Agriculture	30	Bsh	998	26.7	Caatinga	Entisol	0 - 30
Bernardi et al 2007	3	25.13	1.2565	3	21.7325	0.891033	-3.48111	-39.1644	Agriculture	30	Bsh	998	26.7	Caatinga	Entisol	0 - 30
dos Santos et al 2024	3	21.64	1.082	3	18.99	0.77859	-8.35972	-38.695	Agriculture	378	Bsh	489	26	Caatinga	Alfisol	0 - 30
dos Santos et al 2024	3	21.64	1.082	3	34.44	1.41204	-8.35972	-38.695	Agriculture	378	Bsh	489	26	Caatinga	Alfisol	0 - 30
Maia et al 2007	3	67.3	3.365	3	62.22	2.55102	-3.68333	-40.3333	Agriculture	70	As	790	30	Caatinga	Alfisol	0 - 30
Maia et al 2007	3	67.3	3.365	3	52.66	2.15906	-3.68333	-40.3333	Agriculture	70	As	790	30	Caatinga	Alfisol	0 - 30
Maia et al 2019	3	30.102	1.5051	3	27.583	1.1309	-6	-40.3	Agriculture	150	Bsh	650	24.4758	Caatinga	Ultisol	0 - 30
De Oliveira et al 2015	3	45.55	2.2775	3	51.16	2.09756	-5.16692	-37.9828	Agriculture	90.1462	Bsh	772	28.5	Caatinga	Oxisol	0 - 30
De Oliveira et al 2015	3	45.58	2.279	3	51.7	2.1197	-5.02306	-37.9933	Agriculture	90.1462	Bsh	772	28.5	Caatinga	Inceptisol	0 - 30
Oliveira et al 2016	3	55.36	2.768	3	65.7525	2.69585	-11.4644	-37.9364	Agriculture	135.231	As	1160.22	25.2251	Caatinga	oxisol	0 - 30
Oliveira et al 2016	3	55.36	2.768	3	49.0275	2.01013	-11.4644	-37.9364	Agriculture	135.231	As	1160.22	25.2251	Caatinga	oxisol	0 - 30
Oliveira et al 2016	3	55.36	2.768	3	49.8775	2.04498	-11.4644	-37.9364	Agriculture	135.231	As	1160.22	25.2251	Caatinga	oxisol	0 - 30
Santana et al 2019	3	22.8	0.76	3	14.5	0.6	-8.51256	-41.0557	Agriculture	521	Bsh	606	23.9	Caatinga	Entisol	0 - 30
Santana et al 2019	3	34	1.96	3	24.5	1.2	-8.362	-40.3666	Agriculture	695.423	As	818	23	Caatinga	oxisol	0 - 30
Santana et al 2019	3	34	1.96	3	26.2	0.8	-8.5234	-41.0442	Grassland	521	Bsh	606	23.9	Caatinga	Entisol	0 - 30
Santana et al 2019	3	47.1	1.53	3	39.2	1.56	-8.29568	-39.1239	Grassland	481	Bsh	595	24	Caatinga	Alfisol	0 - 30
Santana et al 2019	3	47.1	1.53	3	38	2.35	-8.36622	-40.3592	Grassland	695.423	As	818	23	Caatinga	oxisol	0 - 30
Xavier et al 2009	3	28.84	1.442	3	35.93	1.47313	-3.85333	-41.0861	Agriculture	850	As	640	28	Caatinga	Entisol	0 - 30
Maia et al 2007	3	67.3	3.365	3	44.62	1.82942	-3.68333	-40.3333	Agriculture	70	As	790	30	Caatinga	Alfisol	0 - 30

## Sheet: Cerrado
	Database 1: Database of pairwise comparisons between SOCstock of the control (Native Vegetation) and Treatment (Agriculture/Grassland) groups and variables related to the location of each study.
	Control group: undisturbed native vegetation			Treatment: Agriculture/Grassland
Reference	Replicates in Control group (nc)	SOCstock (Mg C ha-1) mean in Control (mc)	Standard deviation in Control (sd)	Replicates in Treatment group	SOCstock (Mg C ha-1) mean in Treatment (mc)	Standard deviation in Treatment (sd)	Lat (°S)	Long (°W)	Land Use	Altitude	Climate	Rainfall (mm)	Temperature (average) °C	Biome	Soil classification (U.S)	Soil depth (cm)
Almeida et al 2021	3	40	3.56	3	27	1.377	-16.6456	-43.7122	Agriculture	590	Aw	800	25	Cerrado	Inceptisols	0 - 10
Almeida et al 2021	3	40	3.56	3	26	1.326	-16.6456	-43.7122	Agriculture	590	Aw	800	25	Cerrado	Inceptisols	0 - 10
Andréa et al 2004	3	22.61	2.01229	3	19.14	0.97614	-17.719	-49.0768	Agriculture	715.69	Aw	1380	22.08	Cerrado	Oxisols	0 - 10
Assis et al 2006	3	44.87	3.99343	3	36.06	1.87512	-18.729	-49.644	Grassland	621.5	Aw	1300	23	Cerrado	Oxisols	0 - 10
Assis et al 2006	3	44.87	3.99343	3	30.54	1.55754	-18.729	-49.644	Agriculture	621.5	Aw	1300	23	Cerrado	Oxisols	0 - 10
Assis et al 2006	3	44.87	3.99343	3	36.47	1.85997	-18.729	-49.644	Agriculture	621.5	Aw	1300	23	Cerrado	Oxisols	0 - 10
Assis et al 2006	3	44.87	3.99343	3	38.94	1.98594	-18.729	-49.644	Agriculture	621.5	Aw	1300	23	Cerrado	Oxisols	0 - 10
Batista et al., 2013	3	42.06	3.74334	3	24.43	1.24593	-21.6144	-55.1683	Agriculture	384	Aw	1400	24	Cerrado	Oxisols	0 - 10
Batista et al., 2013	3	42.06	3.74334	3	30.25	1.54275	-21.6144	-55.1683	Agriculture	384	Aw	1400	24	Cerrado	Oxisols	0 - 10
Batista et al., 2013	3	33.75	3.00375	3	26.75	1.36425	-21.6144	-55.1683	Agriculture	384	Aw	1400	24	Cerrado	Oxisols	0 - 10
Batista et al., 2013	3	33.75	3.00375	3	26.79	1.36629	-21.6144	-55.1683	Agriculture	384	Aw	1400	24	Cerrado	Oxisols	0 - 10
Batista et al., 2013	3	33.75	3.00375	3	23.08	1.17708	-21.6144	-55.1683	Agriculture	384	Aw	1400	24	Cerrado	Oxisols	0 - 10
Bieluczyk et al 2017	6	37.46	2.29	6	27.59	0.59	-17.9333	-51.7167	Agriculture	800	Aw	1600	22	Cerrado	Oxisols	0 - 10
Bieluczyk et al 2017	6	37.46	2.29	6	27.42	1.15	-17.9333	-51.7167	Agriculture	800	Aw	1600	22	Cerrado	Oxisols	0 - 10
Bieluczyk et al 2017	6	37.46	2.29	6	26.88	0.44	-17.9333	-51.7167	Agriculture	800	Aw	1600	22	Cerrado	Oxisols	0 - 10
Bieluczyk et al 2017	6	37.46	2.29	6	27.67	0.42	-17.9333	-51.7167	Grassland	800	Aw	1600	22	Cerrado	Oxisols	0 - 10
Bieluczyk et al 2017	6	36.28	1.69	6	30.45	0.54	-17.9333	-51.7167	Agriculture	800	Aw	1600	22	Cerrado	Oxisols	0 - 10
Bieluczyk et al 2017	6	36.28	1.69	6	27.75	0.37	-17.9333	-51.7167	Agriculture	800	Aw	1600	22	Cerrado	Oxisols	0 - 10
Bieluczyk et al 2017	6	36.28	1.69	6	26.77	0.47	-17.9333	-51.7167	Agriculture	800	Aw	1600	22	Cerrado	Oxisols	0 - 10
Blanchart et al 2007	3	28.1	2.5009	3	18.9	0.9639	-17.7833	-51.9167	Agriculture	750	Aw	1600	22	Cerrado	Oxisols	0 - 10
Blanchart et al 2007	3	28.1	2.5009	3	20.7	1.0557	-17.7833	-51.9167	Agriculture	750	Aw	1600	22	Cerrado	Oxisols	0 - 10
Blanchart et al 2007	3	28.1	2.5009	3	23.1	1.1781	-17.7833	-51.9167	Agriculture	750	Aw	1600	22	Cerrado	Oxisols	0 - 10
Blanchart et al 2007	3	28.1	2.5009	3	22.7	1.1577	-17.7833	-51.9167	Agriculture	750	Aw	1600	22	Cerrado	Oxisols	0 - 10
Blanchart et al 2007	3	28.1	2.5009	3	24.9	1.2699	-17.7833	-51.9167	Agriculture	750	Aw	1600	22	Cerrado	Oxisols	0 - 10
Blanchart et al 2007	3	28.1	2.5009	3	19.9	1.0149	-17.7833	-51.9167	Agriculture	750	Aw	1600	22	Cerrado	Oxisols	0 - 10
Brandani et al 2016	3	22.73	2.02297	3	14.76	0.75276	-15.3167	-49.0133	Agriculture	649	Aw	1696.05	23.0509	Cerrado	Oxisols	0 - 10
Brandani et al 2016	3	22.73	2.02297	3	11.03	0.56253	-15.3167	-49.0133	Agriculture	649	Aw	1696.05	23.0509	Cerrado	Oxisols	0 - 10
Brandani et al 2016	3	22.73	2.02297	3	16.56	0.84456	-15.3167	-49.0133	Agriculture	649	Aw	1696.05	23.0509	Cerrado	Oxisols	0 - 10
Brandani et al 2016	3	22.73	2.02297	3	18.22	0.92922	-15.3167	-49.0133	Agriculture	649	Aw	1696.05	23.0509	Cerrado	Oxisols	0 - 10
Briedis et al 2018	3	30	2.67	3	18.3	0.9333	-13	-55.9667	Agriculture	380	Aw	1950	25.7	Cerrado	Oxisols	0 - 10
Briedis et al 2018	3	30	2.67	3	23.5	1.1985	-13	-55.9667	Agriculture	380	Aw	1950	25.7	Cerrado	Oxisols	0 - 10
Buurmana & Roscoeb 2011	3	22.75	2.02475	3	23.25	1.18575	-19.4333	-44.1667	Agriculture	730	Cwa	1340	22.1	Cerrado	Oxisols	0 - 10
Buurmana & Roscoeb 2011	3	22.75	2.02475	3	22.37	1.14087	-19.4333	-44.1667	Agriculture	730	Cwa	1340	22.1	Cerrado	Oxisols	0 - 10
Campos et al 2013	3	25.08	2.23212	3	22.39	1.14189	-9.03139	-45.0219	Agriculture	481	Aw	1000	27	Cerrado	Oxisols	0 - 10
Campos et al 2013	3	25.08	2.23212	3	14.34	0.73134	-9.03139	-45.0219	Agriculture	481	Aw	1000	27	Cerrado	Oxisols	0 - 10
Campos et al 2013	3	25.08	2.23212	3	21.06	1.07406	-9.03139	-45.0219	Agriculture	481	Aw	1000	27	Cerrado	Oxisols	0 - 10
Carneiro et al 2013	3	12.6	1.1214	3	15.2	2.6	-17.9097	-53.1	Grassland	800	Aw	1600	31	Cerrado	Entisols	0 - 10
Carneiro et al 2013	3	28	2.492	3	34.2	6.2	-17.9097	-53.1	Agriculture	850	Aw	1600	31	Cerrado	Oxisols	0 - 10
Carneiro et al 2013	3	28	2.492	3	33.7	5.7	-17.9097	-53.1	Agriculture	850	Aw	1600	31	Cerrado	Oxisols	0 - 10
Carvalho et al 2010	3	31.4	2.7946	3	35.5	1.846	-17.3667	-51.4833	Grassland	857	Aw	1800	23	Cerrado	Oxisols	0 - 10
Carvalho et al 2010	3	31.4	2.7946	3	28.4	1.4484	-17.3667	-51.4833	Agriculture	857	Aw	1800	23	Cerrado	Oxisols	0 - 10
Carvalho et al 2010	3	31.4	2.7946	3	28.8	1.4688	-17.3667	-51.4833	Agriculture	857	Aw	1800	23	Cerrado	Oxisols	0 - 10
Corrêa et al 2016	3	24.2112	2.1548	3	30.8745	1.5746	-16.4997	-49.2931	Agriculture	801	Aw	1503	22.1692	Cerrado	Oxisols	0 - 10
Corrêa et al 2016	3	24.2112	2.1548	3	30.8745	1.5746	-16.4997	-49.2931	Agriculture	801	Aw	1503	22.1692	Cerrado	Oxisols	0 - 10
Costa et al 2020	3	16.4	1.4596	3	13.8	0.7038	-12.9023	-45.4858	Agriculture	763	Aw	1000	26	Cerrado	Oxisols	0 - 10
Costa Junior et al 2013	3	23.79	2.11731	3	20.1	1.0251	-17.7833	-51.9167	Agriculture	765.417	Aw	1600	22	Cerrado	Oxisols	0 - 10
Costa Junior et al 2013	3	23.79	2.11731	3	27.4	1.3974	-17.7833	-51.9167	Agriculture	765.417	Aw	1600	22	Cerrado	Oxisols	0 - 10
Cunha et al 2011	3	13.4223	1.19458	3	15.8237	0.807007	-16.5292	-49.3125	Agriculture	799.036	Aw	1460	22.1692	Cerrado	Oxisols	0 - 10
Cunha et al 2011	3	13.4223	1.19458	3	16.9664	0.865284	-16.5292	-49.3125	Agriculture	799.036	Aw	1460	22.1692	Cerrado	Oxisols	0 - 10
Cunha et al 2011	3	13.4223	1.19458	3	16.5313	0.843097	-16.5292	-49.3125	Agriculture	799.036	Aw	1460	22.1692	Cerrado	Oxisols	0 - 10
Cunha et al 2011	3	13.4223	1.19458	3	16.5893	0.846056	-16.5292	-49.3125	Agriculture	799.036	Aw	1460	22.1692	Cerrado	Oxisols	0 - 10
Cunha et al 2011	3	13.4223	1.19458	3	17.2274	0.878596	-16.5292	-49.3125	Agriculture	799.036	Aw	1460	22.1692	Cerrado	Oxisols	0 - 10
Cunha et al 2011	3	13.4223	1.19458	3	16.7958	0.856587	-16.5292	-49.3125	Agriculture	799.036	Aw	1460	22.1692	Cerrado	Oxisols	0 - 10
Cunha et al 2011	3	13.4223	1.19458	3	16.0963	0.820911	-16.5292	-49.3125	Agriculture	799.036	Aw	1460	22.1692	Cerrado	Oxisols	0 - 10
Cunha et al 2011	3	13.4223	1.19458	3	16.4443	0.83866	-16.5292	-49.3125	Agriculture	799.036	Aw	1460	22.1692	Cerrado	Oxisols	0 - 10
Cunha et al 2011	3	13.4223	1.19458	3	15.7918	0.80538	-16.5292	-49.3125	Agriculture	799.036	Aw	1460	22.1692	Cerrado	Oxisols	0 - 10
da Silva et al 2017	3	28.56	2.54184	3	16.44	0.83844	-7.23389	-44.5539	Agriculture	356.562	Aw	1100	29	Cerrado	Oxisols	0 - 10
da Silva et al 2017	3	28.56	2.54184	3	14.76	0.75276	-7.23389	-44.5539	Agriculture	356.562	Aw	1100	29	Cerrado	Oxisols	0 - 10
da Silva et al 2017	3	28.56	2.54184	3	20.88	1.08576	-7.23389	-44.5539	Grassland	356.562	Aw	1100	29	Cerrado	Oxisols	0 - 10
da Silva et al 2017	3	28.56	2.54184	3	24.36	1.26672	-7.23389	-44.5539	Grassland	356.562	Aw	1100	29	Cerrado	Oxisols	0 - 10
da Silva et al 2017	3	28.56	2.54184	3	18.12	0.92412	-7.23389	-44.5539	Agriculture	356.562	Aw	1100	29	Cerrado	Oxisols	0 - 10
da Silva et al 2017	3	28.56	2.54184	3	18.72	0.95472	-7.23389	-44.5539	Agriculture	356.562	Aw	1100	29	Cerrado	Oxisols	0 - 10
da Silva et al 2017	3	28.56	2.54184	3	18.84	0.96084	-7.23389	-44.5539	Agriculture	356.562	Aw	1100	29	Cerrado	Oxisols	0 - 10
da Silva et al 2017	3	28.56	2.54184	3	25.2	1.2852	-7.23389	-44.5539	Agriculture	356.562	Aw	1100	29	Cerrado	Oxisols	0 - 10
Dias et al 2022	3	30.171	2.68522	3	21.9171	1.13969	-16.9692	-49.195	Grassland	787	Aw	1500	25	Cerrado	Oxisols	0 - 10
Dias et al 2022	3	30.171	2.68522	3	17.9322	0.914542	-16.97	-49.1975	Agriculture	787	Aw	1500	25	Cerrado	Oxisols	0 - 10
Dias et al 2022	3	30.171	2.68522	3	23.2064	1.18353	-16.9653	-49.1739	Agriculture	787	Aw	1500	25	Cerrado	Oxisols	0 - 10
Dias et al 2022	3	30.171	2.68522	3	26.2962	1.34111	-16.9608	-49.1842	Agriculture	787	Aw	1500	25	Cerrado	Oxisols	0 - 10
Dias et al 2022	3	30.171	2.68522	3	23.0136	1.17369	-16.9642	-49.1833	Agriculture	787	Aw	1500	25	Cerrado	Oxisols	0 - 10
Dias et al 2022	3	30.171	2.68522	3	22.1496	1.12963	-16.9631	-49.1836	Agriculture	787	Aw	1500	25	Cerrado	Oxisols	0 - 10
Dieckow et al 2009	3	27.3	2.4297	3	17.83	0.90933	-20.4333	-54.7167	Agriculture	530	Aw	1527	23	Cerrado	Oxisols	0 - 10
Dieckow et al 2009	3	27.3	2.4297	3	20.8	1.0608	-20.4333	-54.7167	Agriculture	530	Aw	1527	23	Cerrado	Oxisols	0 - 10
Farias et al 2022	3	34.8745	3.10383	3	20.1818	1.02927	-20.45	-55.666	Agriculture	174	Am	1250	26	Cerrado	Ultisols	0 - 10
Farias et al 2022	3	34.8745	3.10383	3	40.0591	2.04301	-20.45	-55.666	Agriculture	174	Am	1250	26	Cerrado	Ultisols	0 - 10
Figueiredo et al 2013	3	25.9	2.3051	3	21.5	1.0965	-15.5883	-47.7	Agriculture	1014	Aw	1500	26	Cerrado	Oxisols	0 - 10
Figueiredo et al 2013	3	25.9	2.3051	3	23	1.173	-15.5883	-47.7	Agriculture	1014	Aw	1500	26	Cerrado	Oxisols	0 - 10
Figueiredo et al 2013	3	25.9	2.3051	3	21.2	1.0812	-15.5883	-47.7	Agriculture	1014	Aw	1500	26	Cerrado	Oxisols	0 - 10
Figueiredo et al 2013	3	25.9	2.3051	3	24.8	1.2896	-15.5883	-47.7	Grassland	1014	Aw	1500	26	Cerrado	Oxisols	0 - 10
Figueredo et al 2008	3	19.3712	1.72404	3	11.5174	0.587387	-15.9982	-46.6489	Agriculture	760.886	Aw	1422.83	22.0224	Cerrado	Oxisols	0 - 10
Figueredo et al 2008	3	19.3712	1.72404	3	22.4936	1.14717	-15.9982	-46.6489	Agriculture	760.886	Aw	1422.83	22.0224	Cerrado	Oxisols	0 - 10
Figueredo et al 2008	3	19.3712	1.72404	3	17.8654	0.929002	-15.9982	-46.6489	Grassland	760.886	Aw	1422.83	22.0224	Cerrado	Oxisols	0 - 10
Figueredo et al 2008	3	19.3712	1.72404	3	19.4896	1.01346	-15.9982	-46.6489	Grassland	760.886	Aw	1422.83	22.0224	Cerrado	Oxisols	0 - 10
Franco et al 2015	3	15.132	1.30135	3	11.21	0.3	-17.9378	-51.6419	Grassland	800	Aw	1600	24	Cerrado	Oxisols	0 - 10
Franco et al 2015	3	15.132	1.30135	3	13.608	0.5	-17.9378	-51.6419	Agriculture	800	Aw	1600	24	Cerrado	Oxisols	0 - 10
Frazão et al 2021	3	38.89	2.02	3	24.13	1	-16.7167	-43.8833	Grassland	598	Aw	927	22	Cerrado	Ultisols	0 - 10
Frazão et al 2021	3	38.89	2.02	3	30.76	0.94	-16.7167	-43.8833	Agriculture	598	Aw	927	22	Cerrado	Ultisols	0 - 10
Frazão et al 2021	3	38.89	2.02	3	27.92	0.68	-16.7167	-43.8833	Agriculture	598	Aw	927	22	Cerrado	Ultisols	0 - 10
Freitas et al 2017	3	19.73	1.75597	3	23.09	1.20068	-15.5833	-47.7	Grassland	1200	Aw	1500	21	Cerrado	Oxisols	0 - 10
Freitas et al 2017	3	19.73	1.75597	3	20.98	1.06998	-15.5833	-47.7	Agriculture	1200	Aw	1500	21	Cerrado	Oxisols	0 - 10
Freitas et al 2017	3	19.73	1.75597	3	21.04	1.07304	-15.5833	-47.7	Agriculture	1200	Aw	1500	21	Cerrado	Oxisols	0 - 10
Freitas et al 2017	3	19.73	1.75597	3	21.19	1.08069	-15.5833	-47.7	Agriculture	1200	Aw	1500	21	Cerrado	Oxisols	0 - 10
Freitas et al 2017	3	19.73	1.75597	3	23.49	1.19799	-15.5833	-47.7	Agriculture	1200	Aw	1500	21	Cerrado	Oxisols	0 - 10
Freitas et al 2022	5	34.22	2.04	5	19.01	0.5	-16.1228	-43.4361	Agriculture	591	Aw	981	22.3	Cerrado	Ultisols	0 - 10
Freitas et al 2022	5	34.22	2.04	5	24.9	1.36	-16.1228	-43.4361	Agriculture	591	Aw	981	22.3	Cerrado	Ultisols	0 - 10
Freitas et al 2022	5	34.22	2.04	5	24.7	1.53	-16.1228	-43.4361	Agriculture	591	Aw	981	22.3	Cerrado	Ultisols	0 - 10
Freitas et al 2022	5	34.22	2.04	5	24.33	1.19	-16.1228	-43.4361	Agriculture	591	Aw	981	22.3	Cerrado	Ultisols	0 - 10
Galdos et al 2009	8	24.9996	2.22496	8	22	1.122	-21.3667	-48.05	Agriculture	538	Aw	1560	22.9	Cerrado	Oxisols	0 - 10
Galdos et al 2009	8	24.9996	2.22496	8	22.5	1.1475	-21.3667	-48.05	Agriculture	538	Aw	1560	22.9	Cerrado	Oxisols	0 - 10
Galdos et al 2009	8	24.9996	2.22496	8	22	1.122	-21.3667	-48.05	Agriculture	538	Aw	1560	22.9	Cerrado	Oxisols	0 - 10
Galdos et al 2009	8	24.9996	2.22496	8	20	1.02	-21.3667	-48.05	Agriculture	538	Aw	1560	22.9	Cerrado	Oxisols	0 - 10
Galdos et al 2009	8	24.9996	2.22496	8	23	1.173	-21.3667	-48.05	Agriculture	538	Aw	1560	22.9	Cerrado	Oxisols	0 - 10
Gazolla et al 2013	3	66.35	5.90515	3	61.3	3.1263	-17.7833	-50.9167	Agriculture	780	Aw	1790	22	Cerrado	Oxisols	0 - 10
Gazolla et al 2013	3	66.35	5.90515	3	53.05	2.70555	-17.7833	-50.9167	Agriculture	780	Aw	1790	22	Cerrado	Oxisols	0 - 10
Gmach et al 2018	3	28.56	2.54184	3	24.648	1.25705	-7.23879	-44.5612	Agriculture	411.667	Aw	1000	25	Cerrado	Oxisols	0 - 10
Gmach et al 2018	3	28.56	2.54184	3	24.882	1.26898	-7.23879	-44.5612	Agriculture	411.667	Aw	1000	25	Cerrado	Oxisols	0 - 10
Gmach et al 2018	3	28.56	2.54184	3	25.578	1.33006	-7.23879	-44.5612	Grassland	411.667	Aw	1000	25	Cerrado	Oxisols	0 - 10
Gmach et al 2018	3	28.56	2.54184	3	31.482	1.63706	-7.23879	-44.5612	Grassland	411.667	Aw	1000	25	Cerrado	Oxisols	0 - 10
Gmach et al 2018	3	28.56	2.54184	3	17.399	0.887349	-7.23879	-44.5612	Agriculture	411.667	Aw	1000	25	Cerrado	Oxisols	0 - 10
Gmach et al 2018	3	28.56	2.54184	3	15.867	0.809217	-7.23879	-44.5612	Agriculture	411.667	Aw	1000	25	Cerrado	Oxisols	0 - 10
Gualberto et al 2023	5	18.5	8.84	5	17	3.06	-7.55222	-44.6125	Grassland	378	Aw	817	27	Cerrado	Oxisols	0 - 10
Gualberto et al 2023	5	18.5	8.84	5	16.5	0.89	-7.55222	-44.6125	Agriculture	378	Aw	817	27	Cerrado	Oxisols	0 - 10
Gualberto et al 2023	5	18.5	8.84	5	19.8	2.58	-7.55222	-44.6125	Agriculture	378	Aw	817	27	Cerrado	Oxisols	0 - 10
Gualberto et al 2023	5	18.5	8.84	5	19	3.62	-7.55222	-44.6125	Agriculture	378	Aw	817	27	Cerrado	Oxisols	0 - 10
Guarechi et al 2013	3	31.4	2.7946	3	15.45	0.8034	-17.4645	-51.1759	Grassland	890	Aw	1740	22	Cerrado	Oxisols	0 - 10
Guarechi et al 2013	3	31.4	2.7946	3	15.17	0.77367	-17.4645	-51.1759	Agriculture	890	Aw	1740	22	Cerrado	Oxisols	0 - 10
Guarechi et al 2013	3	31.4	2.7946	3	27.6	1.4076	-17.4645	-51.1759	Agriculture	890	Aw	1740	22	Cerrado	Oxisols	0 - 10
Guarechi et al 2013	3	31.4	2.7946	3	29.68	1.51368	-17.4645	-51.1759	Agriculture	890	Aw	1740	22	Cerrado	Oxisols	0 - 10
Guareschi et al 2012	3	50.83	4.52387	3	33.57	1.74564	-20.7588	-51.9255	Grassland	748	Aw	1740	22	Cerrado	Oxisols	0 - 10
Guareschi et al 2012	3	50.83	4.52387	3	46.79	2.38629	-20.7588	-51.9255	Agriculture	748	Aw	1740	22	Cerrado	Oxisols	0 - 10
Guareschi et al 2012	3	50.83	4.52387	3	36.3	1.8513	-20.7588	-51.9255	Agriculture	748	Aw	1740	22	Cerrado	Oxisols	0 - 10
Junior et al 2021	3	14.819	1.31889	3	19.18	0.97818	-11.7736	-49.0483	Agriculture	284.275	Aw	1500	27	Cerrado	Oxisols	0 - 10
Junior et al 2021	3	14.819	1.31889	3	13.175	0.6851	-11.7736	-49.0483	Grassland	284.275	Aw	1500	27	Cerrado	Oxisols	0 - 10
Junior et al 2021	3	14.819	1.31889	3	14.2069	0.724552	-11.7736	-49.0483	Agriculture	284.275	Aw	1500	27	Cerrado	Oxisols	0 - 10
Kato et al 2010	3	24.73	2.20097	3	29.3844	1.52799	-15.9	-47.9833	Grassland	1034.79	Aw	1531.47	20.9609	Cerrado	Oxisols	0 - 10
Kato et al 2010	3	24.73	2.20097	3	21.9252	1.11819	-15.9	-47.9833	Agriculture	1034.79	Aw	1531.47	20.9609	Cerrado	Oxisols	0 - 10
Kato et al 2010	3	24.73	2.20097	3	23.8838	1.21807	-15.9	-47.9833	Agriculture	1034.79	Aw	1531.47	20.9609	Cerrado	Oxisols	0 - 10
Lammel et al 2017	3	24	2	3	29	2.5	-15.3743	-55.0199	Grassland	672	Aw	2000	23.461	Cerrado	Oxisols	0 - 10
Lammel et al 2017	3	24	2	3	27	1	-15.3743	-55.0199	Agriculture	672	Aw	2000	23.461	Cerrado	Oxisols	0 - 10
Leite et al 2010b	3	8.71875	0.775969	3	12.625	0.643875	-4.77111	-41.8178	Agriculture	240	As	1000	30	Cerrado	Ultisols	0 - 10
Leite et al 2010b	3	8.71875	0.775969	3	8.59375	0.438281	-4.77111	-41.8178	Agriculture	240	As	1000	30	Cerrado	Ultisols	0 - 10
Leite et al 2010b	3	8.71875	0.775969	3	9.65625	0.492469	-4.77111	-41.8178	Agriculture	240	As	1000	30	Cerrado	Ultisols	0 - 10
Leite et al 2010b	3	8.71875	0.775969	3	14.0625	0.717187	-4.77111	-41.8178	Agriculture	240	As	1000	30	Cerrado	Ultisols	0 - 10
Leite et al 2014	3	14.62	1.30118	3	19.62	1.00062	-3.63778	-42.1405	Agriculture	59	Af	1300	30	Cerrado	Ultisols	0 - 10
Leite et al 2014	3	14.62	1.30118	3	6.89	0.35139	-3.62817	-42.1286	Agriculture	59	Af	1300	30	Cerrado	Ultisols	0 - 10
Locatelli et al 2023	3	22.8294	3.54	3	24.9556	3.9	-8.516	-46.066	Grassland	560	Aw	1300	27.2	Cerrado	Oxisols	0 - 10
Loss et al 2013	3	30.43	2.70827	3	20.94	1.06794	-17.35	-51.4667	Agriculture	835.133	Aw	1500	23.9	Cerrado	Oxisols	0 - 10
Loss et al 2013	3	30.43	2.70827	3	24.17	1.23267	-17.35	-51.4667	Agriculture	835.133	Aw	1500	23.9	Cerrado	Oxisols	0 - 10
Macedo et al 2009	3	30.3	2.6967	3	23.4	1.1934	-20.4333	-54.7167	Agriculture	390	Am	1648.83	22.0286	Cerrado	Oxisols	0 - 10
Macedo et al 2009	3	30.3	2.6967	3	23.9	1.2189	-20.4333	-54.7167	Agriculture	390	Am	1648.83	22.0286	Cerrado	Oxisols	0 - 10
Macedo et al 2009	3	30.3	2.6967	3	25.2	1.2852	-20.4333	-54.7167	Agriculture	390	Am	1648.83	22.0286	Cerrado	Oxisols	0 - 10
Macedo et al 2009	3	30.3	2.6967	3	27.6	1.4076	-20.4333	-54.7167	Agriculture	390	Am	1648.83	22.0286	Cerrado	Oxisols	0 - 10
Macedo et al 2009	3	30.3	2.6967	3	28.1	1.4612	-20.4333	-54.7167	Grassland	530	Am	1608.07	22.322	Cerrado	Oxisols	0 - 10
Macedo et al 2009	3	30.3	2.6967	3	34.5	1.7595	-20.4333	-54.7167	Agriculture	530	Am	1608.07	22.322	Cerrado	Oxisols	0 - 10
Magalhaes et al 2016	3	27	2.403	3	14	0.714	-15.4783	-54.9048	Agriculture	694	Aw	1670	24	Cerrado	Oxisols	0 - 10
Magalhaes et al 2016	3	27	2.403	3	19.8	1.0098	-15.4783	-54.9048	Agriculture	694	Aw	1670	24	Cerrado	Oxisols	0 - 10
Magalhaes et al 2016	3	27	2.403	3	18	0.918	-15.4783	-54.9048	Agriculture	694	Aw	1670	24	Cerrado	Oxisols	0 - 10
Magalhaes et al 2016	3	27	2.403	3	28	1.456	-15.4783	-54.9048	Grassland	694	Aw	1670	24	Cerrado	Oxisols	0 - 10
Matias et al 2009	3	18	1.602	3	19.7	1.0047	-7.48333	-44.2333	Agriculture	470	Aw	1200	25.5597	Cerrado	Oxisols	0 - 10
Melo et al 2016	3	39.67	3.53063	3	39.04	1.99104	-17.7981	-51.9314	Agriculture	743	Aw	1775.53	22.0724	Cerrado	Oxisols	0 - 10
Melo et al 2016	3	39.67	3.53063	3	30.22	1.54122	-17.7981	-51.9314	Agriculture	743	Aw	1775.53	22.0724	Cerrado	Oxisols	0 - 10
Melo et al 2016	3	39.67	3.53063	3	30.72	1.59744	-17.7981	-51.9314	Grassland	743	Aw	1775.53	22.0724	Cerrado	Oxisols	0 - 10
Oliveira Ribeiro et al 2023	4	8.3	0.85	4	8.7	0.45	-17.5911	-52.5665	Grassland	747	Aw	1700	24.2	Cerrado	Entisols	0 - 10
Oliveira Ribeiro et al 2023	4	8.3	0.85	4	8.5	1.22	-17.5911	-52.5665	Agriculture	747	Aw	1700	24.2	Cerrado	Entisols	0 - 10
Oliveira Silva et al 2024	3	22.04	0.9	3	17.1	2.07	-20.3753	-51.4033	Agriculture	354	Aw	1300	23.5	Cerrado	Oxisols	0 - 10
Rocha et al 2014	10	45.33	4.03437	10	46.29	2.36079	-16.2986	-43.2947	Agriculture	858.015	Cwb	972.417	20.6336	Cerrado	Oxisols	0 - 10
Rocha et al 2014	10	56.38	5.01782	10	57.83	2.94933	-16.2986	-43.2947	Agriculture	858.015	Cwb	972.417	20.6336	Cerrado	Oxisols	0 - 10
Rocha et al 2014	10	45.33	4.03437	10	42.87	2.18637	-16.2986	-43.2947	Agriculture	858.015	Cwb	972.417	20.6336	Cerrado	Entisols	0 - 10
Rosset et al 2014b	3	49.17	4.37613	3	31.87	1.62537	-21.6167	-55	Agriculture	400	Aw	1200	26.3	Cerrado	Oxisols	0 - 10
Rosset et al 2014b	3	49.17	4.37613	3	45.35	2.31285	-21.6167	-55	Agriculture	400	Aw	1200	26.3	Cerrado	Oxisols	0 - 10
Rossetti & Centurion 2015	3	22.78	2.02742	3	15.37	0.78387	-21.2342	-48.2848	Agriculture	615	Cwa	1428	21	Cerrado	Oxisols	0 - 10
Rossetti & Centurion 2015	3	22.78	2.02742	3	16.16	0.82416	-21.2342	-48.2848	Agriculture	615	Cwa	1428	21	Cerrado	Oxisols	0 - 10
Rossetti & Centurion 2015	3	22.78	2.02742	3	20.89	1.06539	-21.2342	-48.2848	Agriculture	615	Cwa	1428	21	Cerrado	Oxisols	0 - 10
Rossetti & Centurion 2015	3	22.78	2.02742	3	15.27	0.77877	-21.2342	-48.2848	Agriculture	615	Cwa	1428	21	Cerrado	Oxisols	0 - 10
Rossetti & Centurion 2015	3	19.22	1.71058	3	16.53	0.84303	-21.2342	-48.2848	Agriculture	615	Cwa	1428	21	Cerrado	Oxisols	0 - 10
Rossetti & Centurion 2015	3	19.22	1.71058	3	20.26	1.03326	-21.2342	-48.2848	Agriculture	615	Cwa	1428	21	Cerrado	Oxisols	0 - 10
Rossetti & Centurion 2015	3	19.22	1.71058	3	13.5	0.6885	-21.2342	-48.2848	Agriculture	615	Cwa	1428	21	Cerrado	Oxisols	0 - 10
Rossetti & Centurion 2015	3	19.22	1.71058	3	12.71	0.64821	-21.2342	-48.2848	Agriculture	615	Cwa	1428	21	Cerrado	Oxisols	0 - 10
Rossi et al 2013	3	19	1.691	3	18	0.918	-17.689	-51.0232	Agriculture	802	Aw	1800	23	Cerrado	Oxisols	0 - 10
Rossi et al 2013	3	19	1.691	3	18.5	0.9435	-17.6892	-51.022	Agriculture	813	Aw	1800	23	Cerrado	Oxisols	0 - 10
Rossi et al 2013	3	19	1.691	3	22	1.122	-17.5687	-51.0408	Agriculture	779	Aw	1800	23	Cerrado	Oxisols	0 - 10
Rossi et al 2013	3	19	1.691	3	20	1.02	-17.5687	-51.0408	Agriculture	831	Aw	1800	23	Cerrado	Oxisols	0 - 10
Rossi et al 2013	3	19	1.691	3	18	0.936	-17.4507	-51.0758	Grassland	930	Aw	1800	23	Cerrado	Oxisols	0 - 10
Santos Ferreira et al 2024	4	37.2	7.13	4	25.58	1.27	-17.7666	-51.0331	Agriculture	765.417	Aw	1776	22.1	Cerrado	Oxisols	0 - 10
Santos Ferreira et al 2024	4	37.2	7.13	4	25.29	0.68	-17.7666	-51.0331	Agriculture	765.417	Aw	1776	22.1	Cerrado	Oxisols	0 - 10
Santos Ferreira et al 2024	4	37.2	7.13	4	24.32	2.05	-17.7666	-51.0331	Agriculture	765.417	Aw	1776	22.1	Cerrado	Oxisols	0 - 10
Sarto et al 2020	3	14	1.25	3	11.5	1.1	-20.4667	-50.0667	Agriculture	450	Aw	1300	24	Cerrado	Ultisols	0 - 10
Sarto et al 2020	3	14	1.25	3	11.8	1.45	-20.4667	-50.0667	Agriculture	450	Aw	1300	24	Cerrado	Ultisols	0 - 10
Sarto et al 2020	3	14	1.25	3	11.8	1.38	-20.4667	-50.0667	Agriculture	450	Aw	1300	24	Cerrado	Ultisols	0 - 10
Sarto et al 2020	3	14	1.25	3	12	1.46	-20.4667	-50.0667	Agriculture	450	Aw	1300	24	Cerrado	Ultisols	0 - 10
Sarto et al 2020	3	14	1.25	3	11.2	1.3	-20.4667	-50.0667	Grassland	450	Aw	1300	24	Cerrado	Ultisols	0 - 10
Schiavo et al 2011	3	30.03	2.67267	3	29.83	1.52133	-21.6319	-55.1486	Agriculture	469.423	Am	1648.83	22.0286	Cerrado	Oxisols	0 - 10
Schiavo et al 2011	3	30.03	2.67267	3	36.91	1.91932	-21.6319	-55.1486	Grassland	469.423	Am	1648.83	22.0286	Cerrado	Oxisols	0 - 10
Schiavo et al 2011	3	30.03	2.67267	3	24.16	1.25632	-21.6319	-55.1486	Grassland	469.423	Am	1648.83	22.0286	Cerrado	Oxisols	0 - 10
Seben Junior et al 2014a	7	28.16	2.56	7	11.23	0.5	-21.2561	-48.3161	Agriculture	589.037	Aw	1417	21.0612	Cerrado	Oxisols	0 - 10
Seben Junior et al 2014a	7	28.16	2.56	7	11.25	0.23	-21.2561	-48.3161	Agriculture	589.037	Aw	1417	21.0612	Cerrado	Oxisols	0 - 10
Seben Junior et al 2014a	7	28.16	2.56	7	11.22	0.52	-21.2561	-48.3161	Agriculture	589.037	Aw	1417	21.0612	Cerrado	Oxisols	0 - 10
Silva Araújo et al 2017	3	8.31	0.73959	3	12.24	0.62424	-3.61667	-43.0367	Agriculture	167	Aw	1200	26.5	Cerrado	Ultisols	0 - 10
Silva Araújo et al 2017	3	8.31	0.73959	3	12.15	0.61965	-3.61667	-43.0367	Agriculture	167	Aw	1200	26.5	Cerrado	Ultisols	0 - 10
Silva Araújo et al 2017	3	8.31	0.73959	3	8.98	0.45798	-3.61667	-43.0367	Agriculture	167	Aw	1200	26.5	Cerrado	Ultisols	0 - 10
Silva Araújo et al 2017	3	8.31	0.73959	3	6.22	0.31722	-3.61667	-43.0367	Agriculture	167	Aw	1200	26.5	Cerrado	Ultisols	0 - 10
Siqueira‐Neto et al 2020	3	28.5	2.5365	3	24.6	1.2792	-17.7833	-51.9167	Grassland	765.417	Aw	1600	25	Cerrado	Oxisols	0 - 10
Siqueira‐Neto et al 2020	3	28.5	2.5365	3	19.9	1.0149	-17.7833	-51.9167	Agriculture	765.417	Aw	1600	25	Cerrado	Oxisols	0 - 10
Siqueira‐Neto et al 2020	3	28.5	2.5365	3	21.8	1.1118	-17.7833	-51.9167	Agriculture	765.417	Aw	1600	25	Cerrado	Oxisols	0 - 10
Siqueira‐Neto et al 2020	3	28.5	2.5365	3	22.8	1.1628	-17.7833	-51.9167	Agriculture	765.417	Aw	1600	25	Cerrado	Oxisols	0 - 10
Siqueira‐Neto et al 2020	3	28.5	2.5365	3	25	1.275	-17.7833	-51.9167	Agriculture	765.417	Aw	1600	25	Cerrado	Oxisols	0 - 10
Souza Neto et al 2014	3	17.58	1.56462	3	13.03	0.66453	-20.4814	-54.6161	Agriculture	467.67	Aw	1500	22.8	Cerrado	Oxisols	0 - 10
Souza Neto et al 2014	3	17.58	1.56462	3	13.36	0.68136	-20.4814	-54.6161	Agriculture	467.67	Aw	1500	22.8	Cerrado	Oxisols	0 - 10
Souza Neto et al 2014	3	17.58	1.56462	3	14.12	0.72012	-20.4814	-54.6161	Agriculture	467.67	Aw	1500	22.8	Cerrado	Oxisols	0 - 10
Souza Neto et al 2014	3	17.58	1.56462	3	14.02	0.71502	-20.4814	-54.6161	Agriculture	467.67	Aw	1500	22.8	Cerrado	Oxisols	0 - 10
Souza Neto et al 2014	3	17.58	1.56462	3	14.96	0.76296	-20.4814	-54.6161	Agriculture	467.67	Aw	1500	22.8	Cerrado	Oxisols	0 - 10
Tivet et al 2013	3	29.5	2.6255	3	16	0.816	-13	-55.9667	Agriculture	380	Aw	1950	25.2	Cerrado	Oxisols	0 - 10
Tivet et al 2013	3	29.5	2.6255	3	21	1.071	-13	-55.9667	Agriculture	380	Aw	1950	25.2	Cerrado	Oxisols	0 - 10
Tivet et al 2013	3	29.5	2.6255	3	18.5	0.9435	-13	-55.9667	Agriculture	380	Aw	1950	25.2	Cerrado	Oxisols	0 - 10
Tivet et al 2013	3	29.5	2.6255	3	17	0.867	-13	-55.9667	Agriculture	380	Aw	1950	25.2	Cerrado	Oxisols	0 - 10
Tivet et al 2013	3	29.5	2.6255	3	15	0.765	-13	-55.9667	Agriculture	380	Aw	1950	25.2	Cerrado	Oxisols	0 - 10
Tivet et al 2013	3	29.5	2.6255	3	19	0.969	-13	-55.9667	Agriculture	380	Aw	1950	25.2	Cerrado	Oxisols	0 - 10
Tivet et al 2013	3	29.5	2.6255	3	20	1.02	-13	-55.9667	Agriculture	380	Aw	1950	25.2	Cerrado	Oxisols	0 - 10
Torres et al 2019	3	20	1.78	3	9.82	0.50082	-19.6553	-47.9575	Agriculture	795	Aw	1600	22.6	Cerrado	Oxisols	0 - 10
Torres et al 2019	3	20	1.78	3	13.17	0.67167	-19.6553	-47.9575	Agriculture	795	Aw	1600	22.6	Cerrado	Oxisols	0 - 10
Valadão et al 2011	3	42.2028	3.75605	3	46.5796	2.37556	-15.6183	-55.1886	Agriculture	736	Aw	1560	21	Cerrado	Oxisols	0 - 10
Valadão et al 2011	3	42.2028	3.75605	3	35.2643	1.79848	-15.6183	-55.1886	Agriculture	736	Aw	1560	21	Cerrado	Oxisols	0 - 10
Valadão et al 2011	3	42.2028	3.75605	3	38.8548	1.98159	-15.6183	-55.1886	Agriculture	736	Aw	1560	21	Cerrado	Oxisols	0 - 10
Vergutz et al 2010	3	25	2.225	3	18	0.918	-17.6015	-46.7003	Agriculture	550	Aw	1450	21.8893	Cerrado	Oxisols	0 - 10
Vergutz et al 2010	3	25	2.225	3	17	0.867	-17.6015	-46.7003	Agriculture	550	Aw	1450	21.8893	Cerrado	Oxisols	0 - 10
Vergutz et al 2010	3	25	2.225	3	20	1.02	-17.6015	-46.7003	Agriculture	550	Aw	1450	21.8893	Cerrado	Oxisols	0 - 10
Vergutz et al 2010	3	25	2.225	3	18	0.918	-17.6015	-46.7003	Agriculture	550	Aw	1450	21.8893	Cerrado	Oxisols	0 - 10
Vergutz et al 2010	3	25	2.225	3	18	0.918	-17.6015	-46.7003	Agriculture	550	Aw	1450	21.8893	Cerrado	Oxisols	0 - 10
Vergutz et al 2010	3	25	2.225	3	20	1.02	-17.6015	-46.7003	Agriculture	550	Aw	1450	21.8893	Cerrado	Oxisols	0 - 10
Vergutz et al 2010	3	25	2.225	3	17	0.867	-17.6015	-46.7003	Agriculture	550	Aw	1450	21.8893	Cerrado	Oxisols	0 - 10
Vergutz et al 2010	3	25	2.225	3	18	0.918	-17.6015	-46.7003	Agriculture	550	Aw	1450	21.8893	Cerrado	Oxisols	0 - 10
Vergutz et al 2010	3	25	2.225	3	19	0.969	-17.6015	-46.7003	Agriculture	550	Aw	1450	21.8893	Cerrado	Oxisols	0 - 10
Wantzen et al 2012	3	26	2.314	3	24.7	1.2844	-16.6622	-55.1436	Grassland	489	Aw	1750	22	Cerrado	Oxisols	0 - 10
Wantzen et al 2012	3	19.9	1.7711	3	26.3	1.3676	-16.6622	-55.1436	Grassland	489	Aw	1750	22	Cerrado	Oxisols	0 - 10
Wendling et al 2008	3	29.52	2.62728	3	30.75	1.56825	-17.6025	-46.7006	Agriculture	540	Aw	1550	24	Cerrado	Oxisols	0 - 10
Wendling et al 2008	3	29.52	2.62728	3	28.08	1.43208	-17.6025	-46.7006	Agriculture	540	Aw	1550	24	Cerrado	Oxisols	0 - 10
Wendling et al 2008	3	29.52	2.62728	3	16.64	0.84864	-17.6025	-46.7006	Agriculture	540	Aw	1550	24	Cerrado	Oxisols	0 - 10
Wendling et al 2008	3	29.52	2.62728	3	17.85	0.91035	-17.6025	-46.7006	Agriculture	540	Aw	1550	24	Cerrado	Oxisols	0 - 10
Wendling et al 2008	3	29.52	2.62728	3	18.88	0.96288	-17.6025	-46.7006	Agriculture	540	Aw	1550	24	Cerrado	Oxisols	0 - 10
Wendling et al 2008	3	29.52	2.62728	3	21.8	1.1118	-17.6025	-46.7006	Agriculture	540	Aw	1550	24	Cerrado	Oxisols	0 - 10
Andréa et al 2004	3	22.61	2.01229	3	23.27	1.21004	-17.719	-49.0768	Grassland	715.69	Aw	1380	22.08	Cerrado	Oxisols	0 - 10
Andréa et al 2004	3	22.61	2.01229	3	24.71	1.26021	-17.719	-49.0768	Agriculture	715.69	Aw	1380	22.08	Cerrado	Oxisols	0 - 10
Andréa et al 2004	3	22.61	2.01229	3	23.6	1.2036	-17.719	-49.0768	Agriculture	715.69	Aw	1380	22.08	Cerrado	Oxisols	0 - 10
Andréa et al 2004	3	22.61	2.01229	3	21.66	1.10466	-17.719	-49.0768	Agriculture	715.69	Aw	1380	22.08	Cerrado	Oxisols	0 - 10
Campos et al 2013	3	25.08	2.23212	3	23.68	1.20768	-9.03139	-45.0219	Agriculture	481	Aw	1000	27	Cerrado	Oxisols	0 - 10
Carneiro et al 2013	3	12.6	1.1214	3	12.2	0.6222	-17.9097	-53.1	Agriculture	800	Aw	1600	31	Cerrado	Entisols	0 - 10
Carneiro et al 2013	3	12.6	1.1214	3	13.2	0.6732	-17.9097	-53.1	Agriculture	800	Aw	1600	31	Cerrado	Entisols	0 - 10
Carneiro et al 2013	3	12.6	1.1214	3	12.3	0.6273	-17.9097	-53.1	Agriculture	800	Aw	1600	31	Cerrado	Entisols	0 - 10
Carneiro et al 2013	3	28	2.492	3	26.3	1.3413	-17.9097	-53.1	Agriculture	850	Aw	1600	31	Cerrado	Oxisols	0 - 10
Costa et al 2020	3	16.4	1.4596	3	14.8	0.7696	-12.2394	-45.8188	Grassland	763	Aw	1000	26	Cerrado	Oxisols	0 - 10
Costa et al 2020	3	16.4	1.4596	3	16.8	0.8568	-12.0259	-46.1592	Agriculture	763	Aw	1000	26	Cerrado	Oxisols	0 - 10
Costa et al 2020	3	16.4	1.4596	3	15.4	0.7854	-12.3624	-45.9392	Agriculture	763	Aw	1000	26	Cerrado	Oxisols	0 - 10
Costa Junior et al 2011	3	23.79	2.11731	3	22.11	1.14972	-17.6494	-51.0658	Grassland	765.417	Aw	1500	23	Cerrado	Oxisols	0 - 10
Costa Junior et al 2013	3	23.79	2.11731	3	22.1	1.1271	-17.7833	-51.9167	Agriculture	765.417	Aw	1600	22	Cerrado	Oxisols	0 - 10
Costa Junior et al 2013	3	23.79	2.11731	3	22.2	1.1322	-17.7833	-51.9167	Agriculture	765.417	Aw	1600	22	Cerrado	Oxisols	0 - 10
Dias et al 2022	3	30.171	2.68522	3	28.7412	1.4658	-16.9636	-49.1844	Agriculture	787	Aw	1500	25	Cerrado	Oxisols	0 - 10
Figueiredo et al 2013	3	25.9	2.3051	3	24.3	1.2393	-15.5883	-47.7	Agriculture	1014	Aw	1500	26	Cerrado	Oxisols	0 - 10
Galdos et al 2009	8	24.9996	2.22496	8	22.5	1.1475	-21.3667	-48.05	Agriculture	538	Aw	1560	22.9	Cerrado	Oxisols	0 - 10
Leite et al 2014	3	14.62	1.30118	3	21.97	1.12047	-3.63778	-42.1405	Agriculture	59	Af	1300	30	Cerrado	Ultisols	0 - 10
Leite et al 2014	3	14.62	1.30118	3	21.84	1.11384	-3.62817	-42.1286	Agriculture	59	Af	1300	30	Cerrado	Ultisols	0 - 10
Matias et al 2009	3	18	1.602	3	26.6	1.3566	-7.48333	-44.2333	Agriculture	470	Aw	1200	25.5597	Cerrado	Oxisols	0 - 10
Oliveira Ribeiro et al 2023	4	8.3	0.85	4	14.8	1.42	-17.5911	-52.5665	Agriculture	747	Aw	1700	24.2	Cerrado	Entisols	0 - 10
Vogado et al 2024	5	18	1.9	5	22.17	2.16	-6.83	-45.3978	Agriculture	475	Aw	1154	26.4	Cerrado	Oxisols	0 - 10
Oliveira Ribeiro et al 2023	4	8.3	0.85	4	13.6	0.85	-17.5911	-52.5665	Grassland	747	Aw	1700	24.2	Cerrado	Entisols	0 - 10
Campos et al 2013	3	16.07	1.43023	3	28.29	1.44279	-9.03139	-45.0219	Agriculture	481	Aw	1000	27	Cerrado	Oxisols	0 - 10
Marafon et al 2020	3	24.97	2.22233	3	38.56	1.96656	-9.31417	-44.7644	Agriculture	645	Aw	1033	24.9	Cerrado	Oxisols	0 - 10
Campos et al 2013	3	16.07	1.43023	3	26.71	1.36221	-9.03139	-45.0219	Agriculture	481	Aw	1000	27	Cerrado	Oxisols	0 - 10
Farias et al 2022	3	34.8745	3.10383	3	46.3677	2.41112	-20.45	-55.666	Grassland	174	Am	1250	26	Cerrado	Ultisols	0 - 10
Farias et al 2022	3	34.8745	2.78996	3	10.2378	0.52213	-20.45	-55.666	Agriculture	174	Am	1250	26	Cerrado	Ultisols	0 - 10
Rosset et al 2014b	3	49.17	3.9336	3	22.33	1.13883	-21.6167	-55	Agriculture	400	Aw	1200	26.3	Cerrado	Oxisols	0 - 10
Rosset et al 2014b	3	49.17	4.37613	3	28.4	1.4484	-21.6167	-55	Agriculture	400	Aw	1200	26.3	Cerrado	Oxisols	0 - 10
Almeida et al 2021	3	40	3.56	3	19	0.969	-16.6456	-43.7122	Agriculture	590	Aw	800	25	Cerrado	Inceptisols	0 - 10
Gazolla et al 2013	3	66.35	5.90515	3	43.6	2.2672	-17.7833	-50.9167	Grassland	780	Aw	1790	22	Cerrado	Oxisols	0 - 10
Rosset et al 2014b	3	49.17	4.37613	3	27.22	1.38822	-21.6167	-55	Agriculture	400	Aw	1200	26.3	Cerrado	Oxisols	0 - 10
Marafon et al 2020	3	24.97	2.22233	3	38.56	1.96656	-9.31417	-44.7644	Agriculture	645	Aw	1033	24.9	Cerrado	Oxisols	0 - 10
Campos et al 2013	3	16.07	1.43023	3	32	1.632	-9.03139	-45.0219	Agriculture	481	Aw	1000	27	Cerrado	Oxisols	0 - 10
Marafon et al 2020	3	31.89	2.83821	3	47.46	2.42046	-9.34806	-44.7408	Agriculture	645	Aw	1033	24.9	Cerrado	Oxisols	0 - 10
Farias et al 2022	3	34.8745	3.10383	3	47.2421	2.40935	-20.45	-55.666	Agriculture	174	Am	1250	26	Cerrado	Ultisols	0 - 10
Campos et al 2013	3	16.07	1.43023	3	25.48	1.29948	-9.03139	-45.0219	Agriculture	481	Aw	1000	27	Cerrado	Oxisols	0 - 10
Locatelli et al 2023	3	22.8294	3.54	3	32.843	3.8	-8.516	-46.066	Agriculture	560	Aw	1300	27.2	Cerrado	Oxisols	0 - 10
Freitas et al 2020	4	48.39	4.41	4	28.51	1.67	-18.7478	-44.4482	Agriculture	644	Aw	1064	22	Cerrado	Oxisols	0 - 10
Seben Junior et al 2014a	7	28.16	2.56	7	10.98	1.46	-21.2561	-48.3161	Agriculture	589.037	Aw	1417	21.0612	Cerrado	Oxisols	0 - 10
Freitas et al 2022	5	34.22	2.04	5	18.82	3.43	-16.1228	-43.4361	Grassland	591	Aw	981	22.3	Cerrado	Ultisols	0 - 10
Freitas et al 2020	4	53.5	2.04	4	28.52	1.39	-18.7478	-44.4482	Agriculture	644	Aw	1064	22	Cerrado	Oxisols	0 - 10
Bieluczyk et al 2017	6	36.28	1.69	6	22.99	0.85	-17.9333	-51.7167	Grassland	800	Aw	1600	22	Cerrado	Oxisols	0 - 10
Carneiro et al 2013	3	28	2.492	3	37.7	9.7	-17.9097	-53.1	Agriculture	850	Aw	1600	31	Cerrado	Oxisols	0 - 10
Almeida et al 2021	3	64.83	4.5381	3	46	2.208	-16.6456	-43.7122	Agriculture	590	Aw	800	25	Cerrado	Inceptisols	0 - 20
Almeida et al 2021	3	64.83	4.5381	3	49	2.352	-16.6456	-43.7122	Agriculture	590	Aw	800	25	Cerrado	Inceptisols	0 - 20
Alves et al 2016	3	59.11	4.1377	3	45.52	1.68424	-15.6925	-47.4643	Grassland	1034.79	Aw	1500	22.5	Cerrado	Oxisols	0 - 20
Alves et al 2016	3	64.89	4.5423	3	53.21	1.96877	-15.6925	-47.4643	Grassland	1034.79	Aw	1500	22.5	Cerrado	Oxisols	0 - 20
Alves et al 2016	3	60	4.2	3	49	1.813	-15.6925	-47.4643	Grassland	1034.79	Aw	1500	22.5	Cerrado	Oxisols	0 - 20
Alves et al 2016	3	56.46	3.9522	3	52.5	2.52	-15.6925	-47.4643	Agriculture	1034.79	Aw	1500	22.5	Cerrado	Oxisols	0 - 20
Alves et al 2016	3	58.75	4.1125	3	56	2.688	-15.6925	-47.4643	Agriculture	1034.79	Aw	1500	22.5	Cerrado	Oxisols	0 - 20
Alves et al 2016	3	47.99	3.3593	3	57.06	2.73888	-15.6925	-47.4643	Agriculture	1034.79	Aw	1500	22.5	Cerrado	Oxisols	0 - 20
Andréa et al 2004	3	37.89	2.6523	3	34.06	1.63488	-17.719	-49.0768	Agriculture	715.69	Aw	1380	22.08	Cerrado	Oxisols	0 - 20
Andréa et al 2004	3	37.89	2.6523	3	37.66	1.80768	-17.719	-49.0768	Agriculture	715.69	Aw	1380	22.08	Cerrado	Oxisols	0 - 20
Andréa et al 2004	3	37.89	2.6523	3	40.16	1.92768	-17.719	-49.0768	Agriculture	715.69	Aw	1380	22.08	Cerrado	Oxisols	0 - 20
Andréa et al 2004	3	37.89	2.6523	3	40.43	1.94064	-17.719	-49.0768	Agriculture	715.69	Aw	1380	22.08	Cerrado	Oxisols	0 - 20
Andréa et al 2004	3	37.89	2.6523	3	40.67	1.95216	-17.719	-49.0768	Agriculture	715.69	Aw	1380	22.08	Cerrado	Oxisols	0 - 20
Batista et al 2013	3	61.59	4.3113	3	41.67	2.00016	-21.6144	-55.1683	Agriculture	384	Aw	1400	24	Cerrado	Oxisols	0 - 20
Batista et al 2013	3	61.59	4.3113	3	50.46	2.42208	-21.6144	-55.1683	Agriculture	384	Aw	1400	24	Cerrado	Oxisols	0 - 20
Bayer et al 2006 b	3	35.4	2.478	3	38.3	1.8384	-16.471	-47.994	Agriculture	889.786	Aw	1581	23.8	Cerrado	Oxisols	0 - 20
Bieluczyk et al 2017	6	71.73	0.75	6	51.37	1.07	-17.9333	-51.7167	Grassland	800	Aw	1600	22	Cerrado	Oxisols	0 - 20
Bieluczyk et al 2017	6	71.73	0.75	6	53.77	0.55	-17.9333	-51.7167	Grassland	800	Aw	1600	22	Cerrado	Oxisols	0 - 20
Bieluczyk et al 2017	6	74.73	2.41	6	51.21	0.36	-17.9333	-51.7167	Grassland	800	Aw	1600	22	Cerrado	Oxisols	0 - 20
Bieluczyk et al 2017	6	74.73	2.41	6	51.44	0.51	-17.9333	-51.7167	Grassland	800	Aw	1600	22	Cerrado	Oxisols	0 - 20
Bieluczyk et al 2017	6	74.73	2.41	6	51.98	1.1	-17.9333	-51.7167	Grassland	800	Aw	1600	22	Cerrado	Oxisols	0 - 20
Bieluczyk et al 2017	6	71.73	0.75	6	49.57	0.53	-17.9333	-51.7167	Grassland	800	Aw	1600	22	Cerrado	Oxisols	0 - 20
Blanchart et al 2007	3	49.5	3.465	3	35.1	1.6848	-17.7833	-51.9167	Agriculture	750	Aw	1600	22	Cerrado	Oxisols	0 - 20
Blanchart et al 2007	3	49.5	3.465	3	38.2	1.8336	-17.7833	-51.9167	Agriculture	750	Aw	1600	22	Cerrado	Oxisols	0 - 20
Blanchart et al 2007	3	49.5	3.465	3	43.8	2.1024	-17.7833	-51.9167	Agriculture	750	Aw	1600	22	Cerrado	Oxisols	0 - 20
Blanchart et al 2007	3	49.5	3.465	3	45	2.16	-17.7833	-51.9167	Agriculture	750	Aw	1600	22	Cerrado	Oxisols	0 - 20
Blanchart et al 2007	3	49.5	3.465	3	48	2.304	-17.7833	-51.9167	Agriculture	750	Aw	1600	22	Cerrado	Oxisols	0 - 20
Brandani et al 2016	3	36.1	2.527	3	21.37	1.02576	-15.3167	-49.0133	Agriculture	649	Aw	1696.05	23.0509	Cerrado	Oxisols	0 - 20
Brandani et al 2016	3	36.1	2.527	3	29.14	1.39872	-15.3167	-49.0133	Agriculture	649	Aw	1696.05	23.0509	Cerrado	Oxisols	0 - 20
Brandani et al 2016	3	36.1	2.527	3	31.91	1.53168	-15.3167	-49.0133	Agriculture	649	Aw	1696.05	23.0509	Cerrado	Oxisols	0 - 20
Briedis et al 2018	3	48	3.36	3	33.4	1.6032	-13	-55.9667	Agriculture	380	Aw	1950	25.7	Cerrado	Oxisols	0 - 20
Briedis et al 2018	3	48	3.36	3	44.1	2.1168	-13	-55.9667	Agriculture	380	Aw	1950	25.7	Cerrado	Oxisols	0 - 20
Campos et al 2013	3	43.16	3.0212	3	39.97	1.91856	-9.03139	-45.0219	Agriculture	481	Aw	1000	27	Cerrado	Oxisols	0 - 20
Campos et al 2013	3	26.01	1.8207	3	25.28	1.21344	-9.03139	-45.0219	Agriculture	481	Aw	1000	27	Cerrado	Oxisols	0 - 20
Campos et al 2013	3	43.16	3.0212	3	42.98	2.06304	-9.03139	-45.0219	Agriculture	481	Aw	1000	27	Cerrado	Oxisols	0 - 20
Campos et al 2013	3	43.16	3.0212	3	43.86	2.10528	-9.03139	-45.0219	Agriculture	481	Aw	1000	27	Cerrado	Oxisols	0 - 20
Campos et al 2013	3	43.16	3.0212	3	44.95	2.1576	-9.03139	-45.0219	Agriculture	481	Aw	1000	27	Cerrado	Oxisols	0 - 20
Campos et al 2013	3	43.16	3.0212	3	53.95	2.5896	-9.03139	-45.0219	Agriculture	481	Aw	1000	27	Cerrado	Oxisols	0 - 20
Carvalho et al 2010	3	55.8	3.906	3	50.1	2.4048	-17.3667	-51.4833	Agriculture	857	Aw	1800	23	Cerrado	Oxisols	0 - 20
Carvalho et al 2010	3	55.8	3.906	3	52	2.496	-17.3667	-51.4833	Agriculture	857	Aw	1800	23	Cerrado	Oxisols	0 - 20
Costa et al 2020	3	24.2	1.694	3	20.1	0.9648	-12.9023	-45.4858	Agriculture	763	Aw	1000	26	Cerrado	Oxisols	0 - 20
Costa et al 2020	3	24.2	1.694	3	21	0.777	-12.2394	-45.8188	Grassland	763	Aw	1000	26	Cerrado	Oxisols	0 - 20
Costa et al 2020	3	24.2	1.694	3	23	1.104	-12.0259	-46.1592	Agriculture	763	Aw	1000	26	Cerrado	Oxisols	0 - 20
Costa et al 2020	3	24.2	1.694	3	23.1	1.1088	-12.3624	-45.9392	Agriculture	763	Aw	1000	26	Cerrado	Oxisols	0 - 20
da Silva et al 2016	3	74.2733	5.19913	3	56.5727	2.71549	-17.9261	-51.7142	Agriculture	800	Aw	1700	22	Cerrado	Oxisols	0 - 20
da Silva et al 2016	3	74.2733	5.19913	3	59.0022	2.8321	-17.9261	-51.7142	Agriculture	800	Aw	1700	22	Cerrado	Oxisols	0 - 20
da Silva et al 2016	3	74.2733	5.19913	3	51.0195	2.44894	-17.9261	-51.7142	Agriculture	800	Aw	1700	22	Cerrado	Oxisols	0 - 20
da Silva et al 2017	3	46.594	3.26158	3	28.984	1.39123	-7.23389	-44.5539	Agriculture	356.562	Aw	1100	29	Cerrado	Oxisols	0 - 20
da Silva et al 2017	3	46.594	3.26158	3	31.045	1.49016	-7.23389	-44.5539	Agriculture	356.562	Aw	1100	29	Cerrado	Oxisols	0 - 20
da Silva et al 2017	3	46.594	3.26158	3	31.54	1.51392	-7.23389	-44.5539	Agriculture	356.562	Aw	1100	29	Cerrado	Oxisols	0 - 20
da Silva et al 2017	3	46.594	3.26158	3	32.817	1.57522	-7.23389	-44.5539	Agriculture	356.562	Aw	1100	29	Cerrado	Oxisols	0 - 20
da Silva et al 2017	3	46.594	3.26158	3	33.106	1.58909	-7.23389	-44.5539	Agriculture	356.562	Aw	1100	29	Cerrado	Oxisols	0 - 20
da Silva et al 2017	3	46.594	3.26158	3	37.517	1.38813	-7.23389	-44.5539	Grassland	356.562	Aw	1100	29	Cerrado	Oxisols	0 - 20
da Silva et al 2017	3	46.594	3.26158	3	40.616	1.50279	-7.23389	-44.5539	Grassland	356.562	Aw	1100	29	Cerrado	Oxisols	0 - 20
da Silva et al 2017	3	46.594	3.26158	3	43.869	2.10571	-7.23389	-44.5539	Agriculture	356.562	Aw	1100	29	Cerrado	Oxisols	0 - 20
Dias et al 2022	3	58.4616	4.09231	3	41.5749	1.53827	-16.9692	-49.195	Grassland	787	Aw	1500	25	Cerrado	Oxisols	0 - 20
Dias et al 2022	3	58.4616	4.09231	3	43.0542	2.0666	-16.9642	-49.1833	Agriculture	787	Aw	1500	25	Cerrado	Oxisols	0 - 20
Dias et al 2022	3	58.4616	4.09231	3	44.6039	2.14099	-16.9631	-49.1836	Agriculture	787	Aw	1500	25	Cerrado	Oxisols	0 - 20
Dias et al 2022	3	58.4616	4.09231	3	45.1545	2.16742	-16.9653	-49.1739	Agriculture	787	Aw	1500	25	Cerrado	Oxisols	0 - 20
Dias et al 2022	3	58.4616	4.09231	3	50.3202	2.41537	-16.9608	-49.1842	Agriculture	787	Aw	1500	25	Cerrado	Oxisols	0 - 20
Dias et al 2022	3	58.4616	4.09231	3	57.7449	2.77176	-16.9636	-49.1844	Agriculture	787	Aw	1500	25	Cerrado	Oxisols	0 - 20
Dias et al 2022	3	58.4616	4.09231	3	37.2578	1.78837	-16.97	-49.1975	Agriculture	787	Aw	1500	25	Cerrado	Oxisols	0 - 20
Dieckow et al 2009	3	48.77	3.4139	3	39.46	1.89408	-20.4333	-54.7167	Agriculture	530	Aw	1527	23	Cerrado	Oxisols	0 - 20
Dieckow et al 2009	3	48.77	3.4139	3	42.57	2.04336	-20.4333	-54.7167	Agriculture	530	Aw	1527	23	Cerrado	Oxisols	0 - 20
Farias et al 2022	3	63.0757	4.4153	3	40.1342	1.48496	-20.45	-55.666	Grassland	174	Am	1250	26	Cerrado	Ultisols	0 - 20
Ferreira et al 2022	4	9.31	1.22	4	11.95	0.72	-12.0933	-45.7106	Agriculture	753	Aw	1100	23	Cerrado	Oxisols	0 - 20
Ferreira et al 2022	4	9.31	1.22	4	12.03	1.71	-12.0933	-45.7106	Agriculture	753	Aw	1100	23	Cerrado	Oxisols	0 - 20
Ferreira et al 2022	4	9.31	1.22	4	12.07	0.69	-12.0933	-45.7106	Agriculture	753	Aw	1100	23	Cerrado	Oxisols	0 - 20
Ferreira et al 2022	4	9.31	1.22	4	16.23	3.89	-12.0933	-45.7106	Agriculture	753	Aw	1100	23	Cerrado	Oxisols	0 - 20
Ferreira et al 2022	4	9.31	1.22	4	17.12	1.71	-12.0933	-45.7106	Agriculture	753	Aw	1100	23	Cerrado	Oxisols	0 - 20
Ferreira et al 2022	4	9.31	1.22	4	18.74	1.77	-12.0933	-45.7106	Agriculture	753	Aw	1100	23	Cerrado	Oxisols	0 - 20
Figueiredo et al 2013	3	45.9	3.213	3	41.4	1.9872	-15.5883	-47.7	Agriculture	1014	Aw	1500	26	Cerrado	Oxisols	0 - 20
Figueiredo et al 2013	3	45.9	3.213	3	43.1	2.0688	-15.5883	-47.7	Agriculture	1014	Aw	1500	26	Cerrado	Oxisols	0 - 20
Figueiredo et al 2013	3	45.9	3.213	3	44.8	2.1504	-15.5883	-47.7	Agriculture	1014	Aw	1500	26	Cerrado	Oxisols	0 - 20
Figueiredo et al 2013	3	45.9	3.213	3	45.7	2.1936	-15.5883	-47.7	Agriculture	1014	Aw	1500	26	Cerrado	Oxisols	0 - 20
Figueiredo et al 2013	3	45.9	3.213	3	47.3	1.7501	-15.5883	-47.7	Grassland	1014	Aw	1500	26	Cerrado	Oxisols	0 - 20
Figueiredo et al 2018	3	57.2	4.004	3	50.5	2.424	-16.1165	-47.7368	Agriculture	1035	Aw	1035	21.5844	Cerrado	Oxisols	0 - 20
Figueiredo et al 2018	3	57.2	4.004	3	51.5	2.472	-16.1165	-47.7368	Agriculture	1035	Aw	1035	21.5844	Cerrado	Oxisols	0 - 20
Franco et al 2015	3	28.161	1.97127	3	21.794	0.8	-17.9378	-51.6419	Grassland	800	Aw	1600	24	Cerrado	Oxisols	0 - 20
Franco et al 2015	3	28.161	1.97127	3	25.984	0.9	-17.9378	-51.6419	Agriculture	800	Aw	1600	24	Cerrado	Oxisols	0 - 20
Frazão et al 2021	3	61.85	6.1	3	54.12	3.01	-16.7167	-43.8833	Agriculture	598	Aw	927	22	Cerrado	Ultisols	0 - 20
Freitas et al 2022	5	60.7	2.1	5	45.62	1.37	-16.1228	-43.4361	Agriculture	591	Aw	981	22.3	Cerrado	Ultisols	0 - 20
Freitas et al 2022	5	60.7	2.1	5	49.8	1.2	-16.1228	-43.4361	Agriculture	591	Aw	981	22.3	Cerrado	Ultisols	0 - 20
Freitas et al 2022	5	60.7	2.1	5	50.93	1.44	-16.1228	-43.4361	Agriculture	591	Aw	981	22.3	Cerrado	Ultisols	0 - 20
Freitas et al 2022	5	60.7	2.1	5	38.4	0.76	-16.1228	-43.4361	Agriculture	591	Aw	981	22.3	Cerrado	Ultisols	0 - 20
Galdos et al 2009	8	41.5815	2.91071	8	44	2.112	-21.3667	-48.05	Agriculture	538	Aw	1560	22.9	Cerrado	Oxisols	0 - 20
Galdos et al 2009	8	41.5815	2.91071	8	50	2.4	-21.3667	-48.05	Agriculture	538	Aw	1560	22.9	Cerrado	Oxisols	0 - 20
Gazolla et al 2013	3	136.19	9.5333	3	123	5.904	-17.7833	-50.9167	Agriculture	780	Aw	1790	22.1	Cerrado	Oxisols	0 - 20
Gmach et al 2018	3	45.884	3.21188	3	31.211	1.49813	-7.23879	-44.5612	Agriculture	411.667	Aw	1000	25	Cerrado	Oxisols	0 - 20
Gmach et al 2018	3	45.884	3.21188	3	33.269	1.59691	-7.23879	-44.5612	Agriculture	411.667	Aw	1000	25	Cerrado	Oxisols	0 - 20
Gmach et al 2018	3	45.884	3.21188	3	41.853	2.00894	-7.23879	-44.5612	Agriculture	411.667	Aw	1000	25	Cerrado	Oxisols	0 - 20
Gmach et al 2018	3	45.884	3.21188	3	42.9	2.0592	-7.23879	-44.5612	Agriculture	411.667	Aw	1000	25	Cerrado	Oxisols	0 - 20
Gmach et al 2018	3	45.884	3.21188	3	46.276	1.71221	-7.23879	-44.5612	Grassland	411.667	Aw	1000	25	Cerrado	Oxisols	0 - 20
Guarechi et al 2013	3	67.74	4.7418	3	56.9	2.7312	-17.4645	-51.1759	Agriculture	890	Aw	1740	22	Cerrado	Oxisols	0 - 20
Guarechi et al 2013	3	67.74	4.7418	3	58.51	2.80848	-17.4645	-51.1759	Agriculture	890	Aw	1740	22	Cerrado	Oxisols	0 - 20
Guareschi et al 2012	3	91.83	6.4281	3	85.46	4.10208	-20.7588	-51.9255	Agriculture	748	Aw	1740	22.1	Cerrado	Oxisols	0 - 20
Junior et al 2021	3	28.3335	1.98334	3	24.623	0.911051	-11.7736	-49.0483	Grassland	284.275	Aw	1500	27	Cerrado	Oxisols	0 - 20
Junior et al 2021	3	28.3335	1.98334	3	28.2129	1.35422	-11.7736	-49.0483	Agriculture	284.275	Aw	1500	27	Cerrado	Oxisols	0 - 20
Junior et al 2021	3	28.3335	1.98334	3	35.1685	1.68809	-11.7736	-49.0483	Agriculture	284.275	Aw	1500	27	Cerrado	Oxisols	0 - 20
Kato et al 2010	3	47.9007	3.35305	3	42.0852	2.02009	-15.9	-47.9833	Agriculture	1034.79	Aw	1531.47	20.9609	Cerrado	Oxisols	0 - 20
Kato et al 2010	3	47.9007	3.35305	3	46.0116	2.20856	-15.9	-47.9833	Agriculture	1034.79	Aw	1531.47	20.9609	Cerrado	Oxisols	0 - 20
Kato et al 2010	3	47.9007	3.35305	3	49.9218	1.8471	-15.9	-47.9833	Grassland	1034.79	Aw	1531.47	20.9609	Cerrado	Oxisols	0 - 20
Lammel et al 2017	3	44	2.37	3	53	2.66	-15.3743	-55.0199	Grassland	672	Aw	2000	23.461	Cerrado	Oxisols	0 - 20
Lammel et al 2017	3	44	2.37	3	53.3	3.33	-15.3743	-55.0199	Agriculture	672	Aw	2000	23.461	Cerrado	Oxisols	0 - 20
Locatelli et al 2023	3	41.2854	3.72	3	55.294	4.2	-8.516	-46.066	Agriculture	560	Aw	1300	27.2	Cerrado	Oxisols	0 - 20
Loss et al 2013	3	50.93	3.5651	3	43.02	2.06496	-17.35	-51.4667	Agriculture	835.133	Aw	1500	23.9	Cerrado	Oxisols	0 - 20
Loss et al 2013	3	50.93	3.5651	3	51.05	2.4504	-17.35	-51.4667	Agriculture	835.133	Aw	1500	23.9	Cerrado	Oxisols	0 - 20
Magalhaes et al 2016	3	42	2.94	3	38	1.824	-15.4783	-54.9048	Agriculture	694	Aw	1670	24	Cerrado	Oxisols	0 - 20
Magalhaes et al 2016	3	42	2.94	3	41	1.968	-15.4783	-54.9048	Agriculture	694	Aw	1670	24	Cerrado	Oxisols	0 - 20
Magalhaes et al 2016	3	42	2.94	3	44.8	2.1504	-15.4783	-54.9048	Agriculture	694	Aw	1670	24	Cerrado	Oxisols	0 - 20
Ribeiro et al 2023	3	66.17	4.6319	3	50.71	2.43408	-16.6456	-43.7122	Agriculture	590	Aw	1003	24.5	Cerrado	Inceptisols	0 - 20
Ribeiro et al 2023	3	60.16	4.2112	3	47.31	1.75047	-16.6456	-43.7122	Grassland	590	Aw	1003	24.5	Cerrado	Inceptisols	0 - 20
Ribeiro et al 2023	3	60.16	4.2112	3	54.98	2.63904	-16.6456	-43.7122	Agriculture	590	Aw	1003	24.5	Cerrado	Inceptisols	0 - 20
Ribeiro et al 2023	3	66.17	4.6319	3	43.72	1.61764	-16.6456	-43.7122	Grassland	590	Aw	1003	24.5	Cerrado	Inceptisols	0 - 20
Matias et al 2009	3	26.3	1.841	3	28.7	1.3776	-7.48333	-44.2333	Agriculture	470	Aw	1200	25.5597	Cerrado	Oxisols	0 - 20
Moraes Sá et al 2013	3	48	2.6	3	33.8	1.4	-13	-55.9667	Agriculture	380	Aw	1950	25.2	Cerrado	Oxisols	0 - 20
Moraes Sá et al 2013	3	48	2.6	3	37.7	2.2	-13	-55.9667	Agriculture	380	Aw	1950	25.2	Cerrado	Oxisols	0 - 20
Moraes Sá et al 2013	3	48	2.6	3	39.5	1.8	-13	-55.9667	Agriculture	380	Aw	1950	25.2	Cerrado	Oxisols	0 - 20
Moraes Sá et al 2013	3	48	2.6	3	40.7	1.9	-13	-55.9667	Agriculture	380	Aw	1950	25.2	Cerrado	Oxisols	0 - 20
Moraes Sá et al 2013	3	48	2.6	3	43.3	5	-13	-55.9667	Agriculture	380	Aw	1950	25.2	Cerrado	Oxisols	0 - 20
Moraes Sá et al 2013	3	48	2.6	3	44.2	4.5	-13	-55.9667	Agriculture	380	Aw	1950	25.2	Cerrado	Oxisols	0 - 20
Oliveira Ribeiro et al 2023	4	16.7	1.43	4	16.09	1.19	-17.5911	-52.5665	Agriculture	747	Aw	1700	24.2	Cerrado	Entisols	0 - 20
Oliveira Ribeiro et al 2023	4	16.7	1.43	4	18.41	0.94	-17.5911	-52.5665	Grassland	747	Aw	1700	24.2	Cerrado	Entisols	0 - 20
Oliveira Ribeiro et al 2023	4	16.7	1.43	4	23.8	1.63	-17.5911	-52.5665	Grassland	747	Aw	1700	24.2	Cerrado	Entisols	0 - 20
Oliveira Silva et al 2024	3	39.22	2.76	3	29.07	1.74	-20.3753	-51.4033	Agriculture	354	Aw	1300	23.5	Cerrado	Oxisols	0 - 20
Oliveira Silva et al 2024	3	39.22	2.76	3	38.96	1.71	-20.3753	-51.4033	Agriculture	354	Aw	1300	23.5	Cerrado	Oxisols	0 - 20
Rocha et al 2014	10	78.84	5.41	10	79.55	5.56	-16.2986	-43.2947	Agriculture	858.015	Cwb	972.417	20.6336	Cerrado	Oxisols	0 - 20
Rosset et al 2014b	3	84.34	5.9038	3	85.37	4.09776	-21.6167	-55	Agriculture	400	Aw	1200	26.3	Cerrado	Oxisols	0 - 20
Rossetti & Centurion 2015	3	39.27	2.7489	3	26.16	1.25568	-21.2342	-48.2848	Agriculture	615	Cwa	1428	21	Cerrado	Oxisols	0 - 20
Rossetti & Centurion 2015	3	36.63	2.5641	3	24.73	1.18704	-21.2342	-48.2848	Agriculture	615	Cwa	1428	21	Cerrado	Oxisols	0 - 20
Rossetti & Centurion 2015	3	39.27	2.7489	3	27.7	1.3296	-21.2342	-48.2848	Agriculture	615	Cwa	1428	21	Cerrado	Oxisols	0 - 20
Rossetti & Centurion 2015	3	36.63	2.5641	3	26.3	1.2624	-21.2342	-48.2848	Agriculture	615	Cwa	1428	21	Cerrado	Oxisols	0 - 20
Rossetti & Centurion 2015	3	36.63	2.5641	3	27.87	1.33776	-21.2342	-48.2848	Agriculture	615	Cwa	1428	21	Cerrado	Oxisols	0 - 20
Rossetti & Centurion 2015	3	39.27	2.7489	3	30.93	1.48464	-21.2342	-48.2848	Agriculture	615	Cwa	1428	21	Cerrado	Oxisols	0 - 20
Rossetti & Centurion 2015	3	36.63	2.5641	3	32.81	1.57488	-21.2342	-48.2848	Agriculture	615	Cwa	1428	21	Cerrado	Oxisols	0 - 20
Rossetti & Centurion 2015	3	39.27	2.7489	3	35.93	1.72464	-21.2342	-48.2848	Agriculture	615	Cwa	1428	21	Cerrado	Oxisols	0 - 20
Rossi et al 2013	3	34	2.38	3	30.5	1.464	-17.6892	-51.022	Agriculture	813	Aw	1800	23	Cerrado	Oxisols	0 - 20
Rossi et al 2013	3	34	2.38	3	32	1.536	-17.5687	-51.0408	Agriculture	831	Aw	1800	23	Cerrado	Oxisols	0 - 20
Salton et al 2011	3	68.66	4.8062	3	51.3	2.4624	-20.693	-54.44	Agriculture	530	Aw	1608.07	22.322	Cerrado	Oxisols	0 - 20
Salton et al 2011	3	68.66	4.8062	3	56.6	2.7168	-21.514	-55.487	Agriculture	390	Cwa	1648.83	22.0286	Cerrado	Oxisols	0 - 20
Salton et al 2011	3	54	3.78	3	46.3	2.2224	-20.693	-54.44	Agriculture	530	Aw	1608.07	22.322	Cerrado	Oxisols	0 - 20
Salton et al 2011	3	68.66	4.8062	3	61.39	2.94672	-21.514	-55.487	Agriculture	390	Cwa	1648.83	22.0286	Cerrado	Oxisols	0 - 20
Salton et al 2011	3	54	3.78	3	47.4	2.2752	-20.693	-54.44	Agriculture	530	Aw	1608.07	22.322	Cerrado	Oxisols	0 - 20
Salton et al 2011	3	54	3.78	3	47.9	2.2992	-20.693	-54.44	Agriculture	530	Aw	1608.07	22.322	Cerrado	Oxisols	0 - 20
Salton et al 2011	3	54	3.78	3	50.5	2.424	-20.693	-54.44	Agriculture	530	Aw	1608.07	22.322	Cerrado	Oxisols	0 - 20
Salton et al 2011	3	68.66	4.8062	3	65.8	2.4346	-21.514	-55.487	Grassland	390	Cwa	1648.83	22.0286	Cerrado	Oxisols	0 - 20
Salton et al 2011	3	54	3.78	3	51.3	2.4624	-20.693	-54.44	Agriculture	530	Aw	1608.07	22.322	Cerrado	Oxisols	0 - 20
Salton et al 2011	3	68.66	4.8062	3	66.97	2.47789	-21.514	-55.487	Grassland	390	Cwa	1648.83	22.0286	Cerrado	Oxisols	0 - 20
Salton et al 2011	3	54	3.78	3	53.5	1.9795	-20.693	-54.44	Grassland	530	Aw	1608.07	22.322	Cerrado	Oxisols	0 - 20
Ferreira et al 2024	4	61.61	2.05	4	45.44	3.22	-17.7666	-51.0331	Agriculture	765	Aw	1776	22.1	Cerrado	Oxisols	0 - 20
Ferreira et al 2024	4	61.61	2.05	4	47.09	2.73	-17.7666	-51.0331	Agriculture	765	Aw	1776	22.1	Cerrado	Oxisols	0 - 20
Ferreira et al 2024	4	61.61	2.05	4	47.38	2.83	-17.7666	-51.0331	Agriculture	765	Aw	1776	22.1	Cerrado	Oxisols	0 - 20
Sarto et al 2020	3	26	1.83	3	20.5	1.54	-20.4667	-50.0667	Agriculture	450	Aw	1300	24	Cerrado	Ultisols	0 - 20
Sarto et al 2020	3	26	1.83	3	21.4	1.91	-20.4667	-50.0667	Grassland	450	Aw	1300	24	Cerrado	Ultisols	0 - 20
Sarto et al 2020	3	26	1.83	3	22	1.86	-20.4667	-50.0667	Agriculture	450	Aw	1300	24	Cerrado	Ultisols	0 - 20
Sarto et al 2020	3	26	1.83	3	22.8	1.94	-20.4667	-50.0667	Agriculture	450	Aw	1300	24	Cerrado	Ultisols	0 - 20
Sarto et al 2020	3	26	1.83	3	23.8	1.48	-20.4667	-50.0667	Agriculture	450	Aw	1300	24	Cerrado	Ultisols	0 - 20
Schiavo et al 2011	3	59.49	4.1643	3	40.57	1.50109	-21.6319	-55.1486	Grassland	469.423	Am	1648.83	22.0286	Cerrado	Oxisols	0 - 20
Schiavo et al 2011	3	59.49	4.1643	3	56.25	2.7	-21.6319	-55.1486	Agriculture	469.423	Am	1648.83	22.0286	Cerrado	Oxisols	0 - 20
Schiavo et al 2011	3	59.49	4.1643	3	60.2	2.2274	-21.6319	-55.1486	Grassland	469.423	Am	1648.83	22.0286	Cerrado	Oxisols	0 - 20
Silva Araújo et al 2017	3	14.26	0.9982	3	11.95	0.5736	-3.61667	-43.0367	Agriculture	167	Aw	1200	26.5	Cerrado	Ultisols	0 - 20
Silva Araújo et al 2017	3	14.26	0.9982	3	21.6	1.0368	-3.61667	-43.0367	Agriculture	167	Aw	1200	26.5	Cerrado	Ultisols	0 - 20
Silva Araújo et al 2017	3	14.26	0.9982	3	23.08	1.10784	-3.61667	-43.0367	Agriculture	167	Aw	1200	26.5	Cerrado	Ultisols	0 - 20
Souza Neto et al 2014	3	31.28	2.1896	3	24.67	1.18416	-20.4814	-54.6161	Agriculture	467.67	Aw	1500	22.8	Cerrado	Oxisols	0 - 20
Souza Neto et al 2014	3	31.28	2.1896	3	25.32	1.21536	-20.4814	-54.6161	Agriculture	467.67	Aw	1500	22.8	Cerrado	Oxisols	0 - 20
Souza Neto et al 2014	3	31.28	2.1896	3	25.61	1.22928	-20.4814	-54.6161	Agriculture	467.67	Aw	1500	22.8	Cerrado	Oxisols	0 - 20
Souza Neto et al 2014	3	31.28	2.1896	3	26.25	1.26	-20.4814	-54.6161	Agriculture	467.67	Aw	1500	22.8	Cerrado	Oxisols	0 - 20
Souza Neto et al 2014	3	31.28	2.1896	3	28.28	1.35744	-20.4814	-54.6161	Agriculture	467.67	Aw	1500	22.8	Cerrado	Oxisols	0 - 20
Souza Neto et al 2014	3	31.28	2.1896	3	28.89	1.38672	-20.4814	-54.6161	Agriculture	467.67	Aw	1500	22.8	Cerrado	Oxisols	0 - 20
Tivet et al 2013	3	48.5	3.395	3	30.2	1.4496	-13	-55.9667	Agriculture	380	Aw	1950	25.2	Cerrado	Oxisols	0 - 20
Tivet et al 2013	3	48.5	3.395	3	31	1.488	-13	-55.9667	Agriculture	380	Aw	1950	25.2	Cerrado	Oxisols	0 - 20
Tivet et al 2013	3	48.5	3.395	3	33	1.584	-13	-55.9667	Agriculture	380	Aw	1950	25.2	Cerrado	Oxisols	0 - 20
Tivet et al 2013	3	48.5	3.395	3	37	1.776	-13	-55.9667	Agriculture	380	Aw	1950	25.2	Cerrado	Oxisols	0 - 20
Tivet et al 2013	3	48.5	3.395	3	37.5	1.8	-13	-55.9667	Agriculture	380	Aw	1950	25.2	Cerrado	Oxisols	0 - 20
Tivet et al 2013	3	48.5	3.395	3	38	1.824	-13	-55.9667	Agriculture	380	Aw	1950	25.2	Cerrado	Oxisols	0 - 20
Tivet et al 2013	3	48.5	3.395	3	39	1.872	-13	-55.9667	Agriculture	380	Aw	1950	25.2	Cerrado	Oxisols	0 - 20
Torres et al 2019	3	35.03	2.4521	3	22.9	1.0992	-19.6553	-47.9575	Agriculture	795	Aw	1600	22.6	Cerrado	Oxisols	0 - 20
Valadão et al 2011	3	73.2972	5.1308	3	59.7351	2.86728	-15.6183	-55.1886	Agriculture	736	Aw	1560	21	Cerrado	Oxisols	0 - 20
Valadão et al 2011	3	73.2972	5.1308	3	75.3466	3.61664	-15.6183	-55.1886	Agriculture	736	Aw	1560	21	Cerrado	Oxisols	0 - 20
Vergutz et al 2010	3	55	3.85	3	35	1.68	-17.6015	-46.7003	Agriculture	550	Aw	1450	21.8893	Cerrado	Oxisols	0 - 20
Vergutz et al 2010	3	55	3.85	3	36	1.728	-17.6015	-46.7003	Agriculture	550	Aw	1450	21.8893	Cerrado	Oxisols	0 - 20
Vergutz et al 2010	3	55	3.85	3	36.5	1.752	-17.6015	-46.7003	Agriculture	550	Aw	1450	21.8893	Cerrado	Oxisols	0 - 20
Vergutz et al 2010	3	55	3.85	3	37	1.776	-17.6015	-46.7003	Agriculture	550	Aw	1450	21.8893	Cerrado	Oxisols	0 - 20
Vergutz et al 2010	3	55	3.85	3	38	1.824	-17.6015	-46.7003	Agriculture	550	Aw	1450	21.8893	Cerrado	Oxisols	0 - 20
Vergutz et al 2010	3	55	3.85	3	40	1.92	-17.6015	-46.7003	Agriculture	550	Aw	1450	21.8893	Cerrado	Oxisols	0 - 20
Vergutz et al 2010	3	55	3.85	3	41	1.968	-17.6015	-46.7003	Agriculture	550	Aw	1450	21.8893	Cerrado	Oxisols	0 - 20
Vergutz et al 2010	3	55	3.85	3	43	2.064	-17.6015	-46.7003	Agriculture	550	Aw	1450	21.8893	Cerrado	Oxisols	0 - 20
Wantzen et al 2012	3	46.8	3.276	3	45.3	1.6761	-16.6622	-55.1436	Grassland	489	Aw	1750	22	Cerrado	Oxisols	0 - 20
Wantzen et al 2012	3	46.8	3.276	3	46.4	1.7168	-16.6622	-55.1436	Grassland	489	Aw	1750	22	Cerrado	Oxisols	0 - 20
Wendling et al 2008	3	52.77	3.6939	3	34.79	1.66992	-17.6025	-46.7006	Agriculture	540	Aw	1550	24	Cerrado	Oxisols	0 - 20
Wendling et al 2008	3	52.77	3.6939	3	35.98	1.72704	-17.6025	-46.7006	Agriculture	540	Aw	1550	24	Cerrado	Oxisols	0 - 20
Wendling et al 2008	3	52.77	3.6939	3	37.05	1.7784	-17.6025	-46.7006	Agriculture	540	Aw	1550	24	Cerrado	Oxisols	0 - 20
Wendling et al 2008	3	52.77	3.6939	3	39.31	1.88688	-17.6025	-46.7006	Agriculture	540	Aw	1550	24	Cerrado	Oxisols	0 - 20
Wendling et al 2008	3	52.77	3.6939	3	55.55	2.6664	-17.6025	-46.7006	Agriculture	540	Aw	1550	24	Cerrado	Oxisols	0 - 20
Zeferino et al 2023	3	26.8	1.876	3	12.55	0.46435	-6.3	-47.82	Grassland	241	Aw	1852	26.9	Cerrado	Entisols	0 - 20
Zeferino et al 2023	3	28.4	1.988	3	16.4	0.6068	-6.3	-47.82	Grassland	241	Aw	1852	26.9	Cerrado	Entisols	0 - 20
Zeferino et al 2023	3	28.4	1.988	3	19	0.703	-6.3	-47.82	Grassland	241	Aw	1852	26.9	Cerrado	Oxisols	0 - 20
Zeferino et al 2023	3	20.2	1.414	3	15.2	0.5624	-6.3	-47.82	Grassland	241	Aw	1852	26.9	Cerrado	Oxisols	0 - 20
Zeferino et al 2023	3	28.4	1.988	3	14	0.518	-6.3	-47.82	Grassland	241	Aw	1852	26.9	Cerrado	Oxisols	0 - 20
Seben Junior et al 2011	3	23.07	1.6149	3	8.66	0.41568	-21.2561	-48.3161	Agriculture	Aw	1417	21.2	3556909	Cerrado	Cwa	0 - 20
Seben Junior et al 2011	3	23.07	1.6149	3	9.45	0.4536	-21.2561	-48.3161	Agriculture	Aw	1417	21.2	3556909	Cerrado	Cwa	0 - 20
Seben Junior et al 2011	3	23.07	1.6149	3	11.56	0.55488	-21.2561	-48.3161	Agriculture	Aw	1417	21.2	3556909	Cerrado	Cwa	0 - 20
Seben Junior et al 2011	3	23.07	1.6149	3	14.98	0.71904	-21.2561	-48.3161	Agriculture	Aw	1417	21.2	3556909	Cerrado	Cwa	0 - 20
Seben Junior et al 2011	3	23.07	1.6149	3	11.3	0.5424	-21.2561	-48.3161	Agriculture	Aw	1417	21.2	3556909	Cerrado	Cwa	0 - 20
Bieluczyk et al 2017	6	74.73	2.41	6	49.45	0.6	-17.9333	-51.7167	Grassland	800	Aw	1600	22	Cerrado	Oxisols	0 - 20
Freitas et al 2022	5	60.7	2.1	5	34.79	3.16	-16.1228	-43.4361	Grassland	591	Aw	981	22.3	Cerrado	Ultisols	0 - 20
Frazão et al 2021	3	61.85	6.1	3	36.13	2.63	-16.7167	-43.8833	Grassland	598	Aw	927	22	Cerrado	Ultisols	0 - 20
Magalhaes et al 2016	3	42	2.94	3	55	2.035	-15.4783	-54.9048	Grassland	694	Aw	1670	24	Cerrado	Oxisols	0 - 20
Matias et al 2009	3	26.3	1.841	3	37.6	1.8048	-7.48333	-44.2333	Agriculture	470	Aw	1200	25.5597	Cerrado	Oxisols	0 - 20
Oliveira Ribeiro et al 2023	4	16.7	1.43	4	29.1	1.87	-17.5911	-52.5665	Agriculture	747	Aw	1700	24.2	Cerrado	Entisols	0 - 20
Batista et al 2013	3	86.55	3.89475	3	69.21	2.00709	-21.6144	-55.1683	Agriculture	384	Aw	1400	24	Cerrado	Oxisols	0 - 30
Blanchart et al 2007	18	67.4	3.033	18	66.8	1.9372	-17.7833	-51.9167	Agriculture	750	Aw	1600	22	Cerrado	Oxisols	0 - 30
Blanchart et al 2007	18	67.4	3.033	18	61.9	1.7951	-17.7833	-51.9167	Agriculture	750	Aw	1600	22	Cerrado	Oxisols	0 - 30
Blanchart et al 2007	18	67.4	3.033	18	61.3	1.7777	-17.7833	-51.9167	Agriculture	750	Aw	1600	22	Cerrado	Oxisols	0 - 30
Blanchart et al 2007	18	67.4	3.033	18	53.8	1.5602	-17.7833	-51.9167	Agriculture	750	Aw	1600	22	Cerrado	Oxisols	0 - 30
Blanchart et al 2007	18	67.4	3.033	18	53.7	1.5573	-17.7833	-51.9167	Agriculture	750	Aw	1600	22	Cerrado	Oxisols	0 - 30
Blanchart et al 2007	18	67.4	3.033	18	50.1	1.4529	-17.7833	-51.9167	Agriculture	750	Aw	1600	22	Cerrado	Oxisols	0 - 30
Braz et al 2013	3	25.7	1.1565	3	30.9	1.3596	-18.7897	-52.6203	Grassland	663.433	Am	1800.33	22.2024	Cerrado	Oxisols	0 - 30
Braz et al 2013	3	58.5	2.6325	3	61.9	2.7236	-19.8005	-45.6848	Grassland	677.76	Cwa	1499.32	20.8158	Cerrado	Oxisols	0 - 30
Braz et al 2013	3	25.7	1.1565	3	26.5	1.166	-18.7897	-52.6203	Grassland	663.433	Am	1800.33	22.2024	Cerrado	Oxisols	0 - 30
Braz et al 2013	3	25.7	1.1565	3	23.9	1.0516	-18.7897	-52.6203	Grassland	663.433	Am	1800.33	22.2024	Cerrado	Oxisols	0 - 30
Braz et al 2013	3	58.5	2.6325	3	71.2	3.1328	-19.8005	-45.6848	Grassland	677.76	Cwa	1499.32	20.8158	Cerrado	Oxisols	0 - 30
Buurmana & Roscoeb 2011	3	73.5217	3.30848	3	86.355	2.5043	-19.4333	-44.1667	Agriculture	730	Cwa	1340	22.1	Cerrado	Oxisols	0 - 30
Carvalho et al 2010	3	75.4	3.393	3	73	2.117	-17.3667	-51.4833	Agriculture	857	Aw	1800	23	Cerrado	Oxisols	0 - 30
Carvalho et al 2014a	3	75.4	3.393	3	72.4	2.0996	-17.3667	-51.4833	Agriculture	857	Aw	1500	23	Cerrado	Oxisols	0 - 30
Carvalho et al 2014a	3	75.4	3.393	3	72.3	3.1812	-17.3667	-51.4833	Grassland	857	Aw	1500	23	Cerrado	Oxisols	0 - 30
Carvalho et al 2014a	3	75.4	3.393	3	68	2.992	-17.3667	-51.4833	Grassland	857	Aw	1500	23	Cerrado	Oxisols	0 - 30
Carvalho et al 2014a	3	75.4	3.393	3	60.9	1.7661	-17.3667	-51.4833	Agriculture	857	Aw	1500	23	Cerrado	Oxisols	0 - 30
Costa et al 2020	3	30.6	1.377	3	29.6	1.3024	-12.2394	-45.8188	Grassland	763	Aw	1000	26	Cerrado	Oxisols	0 - 30
Costa et al 2020	3	30.6	1.377	3	28.7	0.8323	-12.0259	-46.1592	Agriculture	763	Aw	1000	26	Cerrado	Oxisols	0 - 30
Costa et al 2020	3	30.6	1.377	3	26.6	0.7714	-12.3624	-45.9392	Agriculture	763	Aw	1000	26	Cerrado	Oxisols	0 - 30
Costa et al 2020	3	30.6	1.377	3	25.3	0.7337	-12.9023	-45.4858	Agriculture	763	Aw	1000	26	Cerrado	Oxisols	0 - 30
Cruvinel el al 2011	3	53.6	2.412	3	53.2	1.5428	-16.25	-47.6167	Agriculture	826	Aw	1850	21.2	Cerrado	Oxisols	0 - 30
Cruvinel el al 2011	3	53.6	2.412	3	51.7	1.4993	-16.3	-47.5	Agriculture	826	Aw	1850	21.2	Cerrado	Oxisols	0 - 30
Cruvinel el al 2011	3	62.3	2.8035	3	56.4	1.6356	-16.3	-47.5	Agriculture	826	Aw	1850	21.2	Cerrado	Oxisols	0 - 30
da Silva et al 2017	3	59.778	2.69001	3	57.309	1.66196	-7.23389	-44.5539	Agriculture	356.562	Aw	1100	29	Cerrado	Oxisols	0 - 30
da Silva et al 2017	3	59.778	2.69001	3	52.264	2.29962	-7.23389	-44.5539	Grassland	356.562	Aw	1100	29	Cerrado	Oxisols	0 - 30
da Silva et al 2017	3	59.778	2.69001	3	48.013	2.11257	-7.23389	-44.5539	Grassland	356.562	Aw	1100	29	Cerrado	Oxisols	0 - 30
da Silva et al 2017	3	59.778	2.69001	3	42.706	1.23847	-7.23389	-44.5539	Agriculture	356.562	Aw	1100	29	Cerrado	Oxisols	0 - 30
da Silva et al 2017	3	59.778	2.69001	3	41.524	1.2042	-7.23389	-44.5539	Agriculture	356.562	Aw	1100	29	Cerrado	Oxisols	0 - 30
da Silva et al 2017	3	59.778	2.69001	3	41.265	1.19668	-7.23389	-44.5539	Agriculture	356.562	Aw	1100	29	Cerrado	Oxisols	0 - 30
da Silva et al 2017	3	59.778	2.69001	3	41.157	1.19355	-7.23389	-44.5539	Agriculture	356.562	Aw	1100	29	Cerrado	Oxisols	0 - 30
de Souza et al 2018	3	57.6	2.592	3	39.8	1.1542	-15.5317	-54.2026	Agriculture	626	Aw	1700	24	Cerrado	Oxisols	0 - 30
de Souza et al 2018	3	57.6	2.592	3	39.7	1.1513	-15.5317	-54.2026	Agriculture	626	Aw	1700	24	Cerrado	Oxisols	0 - 30
Figueiredo et al 2013	3	75.075	3.37838	3	76.4	3.3616	-15.5883	-47.7	Grassland	1014	Aw	1500	26	Cerrado	Oxisols	0 - 30
Figueiredo et al 2013	3	75.075	3.37838	3	74.8	2.1692	-15.5883	-47.7	Agriculture	1014	Aw	1500	26	Cerrado	Oxisols	0 - 30
Figueiredo et al 2013	3	75.075	3.37838	3	71.875	2.08438	-15.5883	-47.7	Agriculture	1014	Aw	1500	26	Cerrado	Oxisols	0 - 30
Figueiredo et al 2013	3	75.075	3.37838	3	70.575	2.04668	-15.5883	-47.7	Agriculture	1014	Aw	1500	26	Cerrado	Oxisols	0 - 30
Figueiredo et al 2013	3	75.075	3.37838	3	69.425	2.01333	-15.5883	-47.7	Agriculture	1014	Aw	1500	26	Cerrado	Oxisols	0 - 30
Figueiredo et al 2018	3	85.175	3.83288	3	80.075	2.32218	-16.1165	-47.7368	Agriculture	1035	Aw	1035	21.5844	Cerrado	Oxisols	0 - 30
Figueiredo et al 2018	3	85.175	3.83288	3	78.175	2.26708	-16.1165	-47.7368	Agriculture	1035	Aw	1035	21.5844	Cerrado	Oxisols	0 - 30
Figueiredo et al 2018	3	85.175	3.83288	3	71.35	2.06915	-16.1165	-47.7368	Agriculture	1035	Aw	1035	21.5844	Cerrado	Oxisols	0 - 30
Franco et al 2015	3	38.54	1.65722	3	37.818	1.5	-17.9378	-51.6419	Agriculture	800	Aw	1600	24	Cerrado	Oxisols	0 - 30
Franco et al 2015	3	38.54	1.65722	3	30.05	1.03	-17.9378	-51.6419	Grassland	800	Aw	1600	24	Cerrado	Oxisols	0 - 30
Freitas et al 2022	5	82.37	4.41	5	74.69	1.87	-16.1228	-43.4361	Agriculture	591	Aw	981	22.3	Cerrado	Ultisols	0 - 30
Freitas et al 2022	5	82.37	4.41	5	72.04	2.38	-16.1228	-43.4361	Agriculture	591	Aw	981	22.3	Cerrado	Ultisols	0 - 30
Freitas et al 2022	5	82.37	4.41	5	68.43	4.07	-16.1228	-43.4361	Agriculture	591	Aw	981	22.3	Cerrado	Ultisols	0 - 30
Gmach et al 2018	3	59.068	2.65806	3	64.146	2.82242	-7.23879	-44.5612	Grassland	411.667	Aw	1000	25	Cerrado	Oxisols	0 - 30
Gmach et al 2018	3	59.068	2.65806	3	58.822	2.58817	-7.23879	-44.5612	Grassland	411.667	Aw	1000	25	Cerrado	Oxisols	0 - 30
Gmach et al 2018	3	59.068	2.65806	3	56.148	1.62829	-7.23879	-44.5612	Agriculture	411.667	Aw	1000	25	Cerrado	Oxisols	0 - 30
Gmach et al 2018	3	59.068	2.65806	3	51.885	1.50466	-7.23879	-44.5612	Agriculture	411.667	Aw	1000	25	Cerrado	Oxisols	0 - 30
Gmach et al 2018	3	59.068	2.65806	3	45.198	1.31074	-7.23879	-44.5612	Agriculture	411.667	Aw	1000	25	Cerrado	Oxisols	0 - 30
Gmach et al 2018	3	59.068	2.65806	3	43.895	1.27296	-7.23879	-44.5612	Agriculture	411.667	Aw	1000	25	Cerrado	Oxisols	0 - 30
Jantalia et al 2007	3	96.6	4.347	3	85.9	2.4911	-15.5833	-47.7	Agriculture	1007	Aw	1586.1	21.5844	Cerrado	Oxisols	0 - 30
Jantalia et al 2007	3	96.6	4.347	3	81.3	2.3577	-15.5833	-47.7	Agriculture	1007	Aw	1586.1	21.5844	Cerrado	Oxisols	0 - 30
Junior et al 2021	3	38.331	1.72489	3	41.6519	1.20791	-11.7736	-49.0483	Agriculture	284.275	Aw	1500	27	Cerrado	Oxisols	0 - 30
Junior et al 2021	3	38.331	1.72489	3	34.667	1.52535	-11.7736	-49.0483	Grassland	284.275	Aw	1500	27	Cerrado	Oxisols	0 - 30
Kato et al 2010	3	67.608	3.04236	3	70.9832	3.12326	-15.9	-47.9833	Grassland	1034.79	Aw	1531.47	20.9609	Cerrado	Oxisols	0 - 30
Kato et al 2010	3	67.608	3.04236	3	65.3716	1.89578	-15.9	-47.9833	Agriculture	1034.79	Aw	1531.47	20.9609	Cerrado	Oxisols	0 - 30
Kato et al 2010	3	67.608	3.04236	3	58.6152	1.69984	-15.9	-47.9833	Agriculture	1034.79	Aw	1531.47	20.9609	Cerrado	Oxisols	0 - 30
Leite et al 2014	3	56.09	2.52405	3	50.57	1.46653	-3.63778	-42.1405	Agriculture	59	Af	1300	30	Cerrado	Ultisols	0 - 30
Leite et al 2014	3	40.895	1.84027	3	35.65	1.03385	-3.62817	-42.1286	Agriculture	59	Af	1300	30	Cerrado	Ultisols	0 - 30
Locatelli et al 2023	3	56.8502	4.1	3	59.7981	3.85	-8.516	-46.066	Grassland	560	Aw	1300	27.2	Cerrado	Oxisols	0 - 30
Loss et al 2013	3	73.4975	3.30739	3	76.7075	2.22452	-17.35	-51.4667	Agriculture	835.133	Aw	1500	29.9	Cerrado	Oxisols	0 - 30
Loss et al 2013	3	73.4975	3.30739	3	69.075	2.00317	-17.35	-51.4667	Agriculture	835.133	Aw	1500	29.9	Cerrado	Oxisols	0 - 30
Maia et al 2009	3	25.21	1.13445	3	23.61	1.03884	-17.2053	-54.15	Grassland	449.854	Aw	1700.91	23.8958	Cerrado	Entisols	0 - 30
Maia et al 2009	3	35.21	1.58445	3	33.49	1.47356	-14.0412	-52.1517	Grassland	372.121	Aw	2109.5	25.2876	Cerrado	Oxisols	0 - 30
Maia et al 2009	3	40.53	1.82385	3	34.82	1.53208	-15.6415	-56.1263	Grassland	200.506	Aw	1335.87	25.5483	Cerrado	Oxisols	0 - 30
Maia et al 2009	3	61.42	2.7639	3	50.52	2.22288	-12.5403	-55.7065	Grassland	387.275	Aw	2368.62	25.4879	Cerrado	Oxisols	0 - 30
Maia et al 2010	3	67.13	3.02085	3	74.51	2.16079	-17.2053	-54.15	Agriculture	449.854	Aw	1700.91	23.8958	Cerrado	Oxisols	0 - 30
Maia et al 2010	3	35.21	1.58445	3	39.83	1.15507	-14.0412	-52.1517	Agriculture	372.121	Aw	2109.5	25.2876	Cerrado	Oxisols	0 - 30
Maia et al 2010	3	48.99	2.20455	3	51.81	1.50249	-13.5388	-58.8085	Agriculture	456.777	Am	2235.71	24.9298	Cerrado	Oxisols	0 - 30
Maia et al 2010	3	27.92	1.2564	3	28.56	0.82824	-13.5388	-58.8085	Agriculture	456.777	Am	2235.71	24.9298	Cerrado	Entisols	0 - 30
Maia et al 2010	3	61.41	2.76345	3	61.72	1.78988	-12.5403	-55.7065	Agriculture	387.275	Aw	2368.62	25.4879	Cerrado	Oxisols	0 - 30
Maia et al 2010	3	61.41	2.76345	3	57.97	1.68113	-12.5403	-55.7065	Agriculture	387.275	Aw	2368.62	25.4879	Cerrado	Oxisols	0 - 30
Maia et al 2010	3	67.13	3.02085	3	62.64	1.81656	-17.2053	-54.15	Agriculture	449.854	Aw	1700.91	23.8958	Cerrado	Oxisols	0 - 30
Maia et al 2010	3	61.41	2.76345	3	55.8	1.6182	-12.5403	-55.7065	Agriculture	387.275	Aw	2368.62	25.4879	Cerrado	Oxisols	0 - 30
Maia et al 2010	3	35.97	1.61865	3	29.71	0.86159	-13.5388	-58.8085	Agriculture	456.777	Am	2235.71	24.9298	Cerrado	Oxisols	0 - 30
Maia et al 2010	3	52.95	2.38275	3	45.46	1.31834	-14.9035	-53.0173	Agriculture	467.198	Aw	1832.5	24.5518	Cerrado	Oxisols	0 - 30
Maia et al 2010	3	52.95	2.38275	3	44.88	1.30152	-14.9035	-53.0173	Agriculture	467.198	Aw	1832.5	24.5518	Cerrado	Oxisols	0 - 30
Maia et al 2010	3	61.41	2.76345	3	50.46	1.46334	-12.5403	-55.7065	Agriculture	387.275	Aw	2368.62	25.4879	Cerrado	Oxisols	0 - 30
Maquere et al 2008	5	29.9	2.07	5	34.6	1.81	-23.0333	-48.6333	Agriculture	845	Cfa	1370	19.2	Cerrado	Oxisols	0 - 30
Marchão et al 2009	3	60.87	2.73915	3	56.03	1.62487	-15.65	-47.7333	Agriculture	1200	Aw	1500	26	Cerrado	Oxisols	0 - 30
Marchão et al 2009	3	60.87	2.73915	3	53.3	1.5457	-15.65	-47.7333	Agriculture	1200	Aw	1500	26	Cerrado	Oxisols	0 - 30
Mello et al 2014	3	35.8	1.611	3	36.7	1.0643	-19.7134	-48.6478	Agriculture	646	Aw	1536	21.5	Cerrado	Oxisols	0 - 30
Mello et al 2014	3	35.8	1.611	3	31.6	0.9164	-19.7134	-48.6478	Agriculture	646	Aw	1536	21.5	Cerrado	Oxisols	0 - 30
Mello et al 2014	3	35.8	1.611	3	31.3	0.9077	-19.7134	-48.6478	Agriculture	646	Aw	1536	21.5	Cerrado	Oxisols	0 - 30
Mello et al 2014	3	35.8	1.611	3	31.1	0.9019	-19.7134	-48.6478	Agriculture	646	Aw	1536	21.5	Cerrado	Entisols	0 - 30
Mello et al 2014	3	35.8	1.611	3	31	0.899	-19.7134	-48.6478	Agriculture	646	Aw	1536	21.5	Cerrado	Entisols	0 - 30
Mello et al 2014	3	35.8	1.611	3	30.9	0.8961	-19.7134	-48.6478	Agriculture	646	Aw	1536	21.5	Cerrado	Oxisols	0 - 30
Mello et al 2014	3	35.8	1.611	3	29.6	0.8584	-19.7134	-48.6478	Agriculture	646	Aw	1536	21.5	Cerrado	Oxisols	0 - 30
Mello et al 2014	3	35.8	1.611	3	27.7	0.8033	-19.7134	-48.6478	Agriculture	646	Aw	1536	21.5	Cerrado	Oxisols	0 - 30
Mello et al 2014	3	35.8	1.611	3	27.2	1.1968	-19.7134	-48.6478	Grassland	646	Aw	1536	21.5	Cerrado	Entisols	0 - 30
Mello et al 2014	3	35.8	1.611	3	26	0.754	-19.7134	-48.6478	Agriculture	646	Aw	1536	21.5	Cerrado	Entisols	0 - 30
Mello et al 2014	3	103.7	4.6665	3	90.2	2.6158	-17.9937	-49.6588	Agriculture	620	Aw	1675	22.5	Cerrado	Oxisols	0 - 30
Mello et al 2014	3	103.7	4.6665	3	88.4	2.5636	-17.9937	-49.6588	Agriculture	620	Aw	1675	22.5	Cerrado	Oxisols	0 - 30
Mello et al 2014	3	35.8	1.611	3	19.9	0.5771	-19.7134	-48.6478	Agriculture	646	Aw	1536	21.5	Cerrado	Oxisols	0 - 30
Moraes Sá et al 2013	3	68.775	3.09488	3	64.375	1.86688	-13	-55.9667	Agriculture	380	Aw	2261.08	25.3887	Cerrado	Oxisols	0 - 30
Moraes Sá et al 2013	3	68.775	3.09488	3	63.025	1.82773	-13	-55.9667	Agriculture	380	Aw	2261.08	25.3887	Cerrado	Oxisols	0 - 30
Moraes Sá et al 2013	3	68.775	3.09488	3	60.575	1.75668	-13	-55.9667	Agriculture	380	Aw	2261.08	25.3887	Cerrado	Oxisols	0 - 30
Moraes Sá et al 2013	3	68.775	3.09488	3	58.85	1.70665	-13	-55.9667	Agriculture	380	Aw	2261.08	25.3887	Cerrado	Oxisols	0 - 30
Moraes Sá et al 2013	3	68.775	3.09488	3	58.325	1.69143	-13	-55.9667	Agriculture	380	Aw	2261.08	25.3887	Cerrado	Oxisols	0 - 30
Moraes Sá et al 2013	3	68.775	3.09488	3	55.475	1.60878	-13	-55.9667	Agriculture	380	Aw	2261.08	25.3887	Cerrado	Oxisols	0 - 30
Moraes Sá et al 2013	3	68.775	3.09488	3	50.15	1.45435	-13	-55.9667	Agriculture	380	Aw	2261.08	25.3887	Cerrado	Oxisols	0 - 30
Oliveira Silva et al 2024	3	52.84	2.24	3	39.22	1.39	-20.3753	-51.4033	Agriculture	354	Aw	1300	23.5	Cerrado	Oxisols	0 - 30
Resende et al 2017	4	50	4	4	46	2.52	-19.1537	-48.6052	Agriculture	700	Cwa	1524.28	20.9461	Cerrado	Oxisols	0 - 30
Resende et al 2017	4	50	4	4	35	2.5	-19.1537	-48.6052	Agriculture	700	Cwa	1524.28	20.9461	Cerrado	Oxisols	0 - 30
Rocha et al 2014	10	117.922	8.06	10	116.495	8.43	-16.2986	-43.2947	Agriculture	858	Cwb	972.417	20.6336	Cerrado	Oxisols	0 - 30
Rossetti & Centurion 2015	3	54.52	2.4534	3	50.55	1.46595	-21.2342	-48.2848	Agriculture	615	Cwa	1374.01	21.0612	Cerrado	Oxisols	0 - 30
Rossetti & Centurion 2015	3	54.52	2.4534	3	44.08	1.27832	-21.2342	-48.2848	Agriculture	615	Cwa	1374.01	21.0612	Cerrado	Oxisols	0 - 30
Rossetti & Centurion 2015	3	54.52	2.4534	3	43.15	1.25135	-21.2342	-48.2848	Agriculture	615	Cwa	1374.01	21.0612	Cerrado	Oxisols	0 - 30
Rossetti & Centurion 2015	3	54.52	2.4534	3	40.16	1.16464	-21.2342	-48.2848	Agriculture	615	Cwa	1374.01	21.0612	Cerrado	Oxisols	0 - 30
Rossetti & Centurion 2015	3	54.52	2.4534	3	37.22	1.07938	-21.2342	-48.2848	Agriculture	615	Cwa	1374.01	21.0612	Cerrado	Oxisols	0 - 30
Rossetti & Centurion 2015	3	54.52	2.4534	3	36.23	1.05067	-21.2342	-48.2848	Agriculture	615	Cwa	1374.01	21.0612	Cerrado	Oxisols	0 - 30
Rossetti & Centurion 2015	3	54.52	2.4534	3	36.16	1.04864	-21.2342	-48.2848	Agriculture	615	Cwa	1374.01	21.0612	Cerrado	Oxisols	0 - 30
Rossi et al 2013	3	49	2.205	3	55	1.595	-17.689	-51.0232	Agriculture	802	Aw	1800	23	Cerrado	Oxisols	0 - 30
Rossi et al 2013	3	49	2.205	3	53	2.332	-17.4507	-51.0758	Grassland	930	Aw	1800	23	Cerrado	Oxisols	0 - 30
Rossi et al 2013	3	49	2.205	3	44	1.276	-17.5687	-51.0408	Agriculture	779	Aw	1800	23	Cerrado	Oxisols	0 - 30
Rossi et al 2013	3	49	2.205	3	42.5	1.2325	-17.6892	-51.022	Agriculture	813	Aw	1800	23	Cerrado	Oxisols	0 - 30
Sant-Anna et al 2017	4	68.5	2.92	4	69	1.33	-15.65	-47.7333	Agriculture	945.513	Aw	1586.1	21.5844	Cerrado	Oxisols	0 - 30
Sant-Anna et al 2017	4	68.5	2.92	4	65	1.69	-15.65	-47.7333	Agriculture	945.513	Aw	1586.1	21.5844	Cerrado	Oxisols	0 - 30
Sant-Anna et al 2017	4	68.5	2.92	4	63	2.92	-15.65	-47.7333	Agriculture	945.513	Aw	1586.1	21.5844	Cerrado	Oxisols	0 - 30
Sant-Anna et al 2017	4	68.5	2.92	4	61	1.85	-15.65	-47.7333	Agriculture	945.513	Aw	1586.1	21.5844	Cerrado	Oxisols	0 - 30
Sant-Anna et al 2017	4	68.5	2.92	4	60	1.54	-15.65	-47.7333	Grassland	945.513	Aw	1586.1	21.5844	Cerrado	Oxisols	0 - 30
Santos et al 2023	9	29	1.3	9	28	2.6	-11.646	-46.116	Agriculture	820	Aw	1495	22.9	Cerrado	Oxisols	0 - 30
Santos et al 2023	9	33.5	3.4	9	27.3	2.91	-13.3468	-46.1176	Agriculture	920	Aw	1655	23.7	Cerrado	Oxisols	0 - 30
Santos et al 2023	9	48.4	4.7	9	39.1	2.4	-8.57917	-46.0829	Agriculture	554	Aw	1262	25.7	Cerrado	Oxisols	0 - 30
Siqueira-Neto et al 2010	18	67.1348	0.7	18	63.2022	0.35	-17.649	-51.04	Agriculture	765.417	Aw	1650	22.0724	Cerrado	Oxisols	0 - 30
Siqueira-Neto et al 2010	18	67.1348	0.7	18	58.427	0.32	-17.649	-51.04	Agriculture	765.417	Aw	1650	22.0724	Cerrado	Oxisols	0 - 30
Siqueira-Neto et al 2010	18	62.0787	1	18	51.9663	0.56	-17.649	-51.04	Grassland	765.417	Aw	1650	22.0724	Cerrado	Oxisols	0 - 30
Siqueira-Neto et al 2010	18	62.0787	1	18	49.4382	0.4	-17.649	-51.04	Agriculture	765.417	Aw	1650	22.0724	Cerrado	Oxisols	0 - 30
Torres et al 2019	3	49.24	2.2158	3	30.7	0.8903	-19.6553	-47.9575	Agriculture	795	Aw	1600	20.6341	Cerrado	Oxisols	0 - 30
Torres et al 2019	3	100.697	4.53137	3	101.891	2.95483	-15.6183	-55.1886	Agriculture	736	Aw	1560	21	Cerrado	Oxisols	0 - 30
Valadão et al 2011	3	100.697	4.53137	3	96.7118	2.80464	-15.6183	-55.1886	Agriculture	736	Aw	1560	21	Cerrado	Oxisols	0 - 30
Vogado et al 2024	5	41.91	1.43	5	48.26	1.77	-6.83	-45.3978	Agriculture	475	Aw	1154	26.4	Cerrado	Oxisols	0 - 30
Wantzen et al 2012	3	63.4	2.853	3	63.2	2.7808	-16.6622	-55.1436	Grassland	489	Aw	1750	23.8862	Cerrado	Oxisols	0 - 30
Braz et al 2013	3	58.5	2.6325	3	75.8	3.3352	-19.8005	-45.6848	Grassland	677.76	Cwa	1499.32	20.8158	Cerrado	Oxisols	0 - 30
Vergutz et al 2010	3	82.75	3.72375	3	63.875	1.85238	-17.6015	-46.7003	Agriculture	550	Aw	1450	21.8893	Cerrado	Oxisols	0 - 30
Vergutz et al 2010	3	82.75	3.72375	3	65.5	1.8995	-17.6015	-46.7003	Agriculture	550	Aw	1450	21.8893	Cerrado	Oxisols	0 - 30
Rossetti & Centurion 2015	3	54.52	2.4534	3	37.15	1.07735	-21.2342	-48.2848	Agriculture	615	Cwa	1374.01	21.0612	Cerrado	Oxisols	0 - 30
Almeida et al 2021	3	90.4	4.068	3	73.74	2.13846	-16.6456	-43.7122	Agriculture	590	Aw	800	25	Cerrado	Inceptisols	0 - 30
Locatelli et al 2023	3	56.8502	4.1	3	69.737	3.45	-8.516	-46.066	Agriculture	560	Aw	1300	27.2	Cerrado	Oxisols	0 - 30
Carvalho et al 2014a	3	75.4	3.393	3	61.5	1.7835	-17.3667	-51.4833	Agriculture	857	Aw	1500	23	Cerrado	Oxisols	0 - 30
Maia et al 2010	3	46.6	2.097	3	60.06	1.74174	-12.5403	-55.7065	Agriculture	387.275	Aw	2368.62	25.4879	Cerrado	Oxisols	0 - 30
Leite et al 2014	3	40.895	1.84027	3	54.4	1.5776	-3.63778	-42.1405	Agriculture	59	Af	1300	30	Cerrado	Ultisols	0 - 30
Buurmana & Roscoeb 2011	3	73.5217	3.30848	3	89.7405	2.60247	-19.4333	-44.1667	Agriculture	730	Cwa	1340	22.1	Cerrado	Oxisols	0 - 30
Wantzen et al 2012	3	53.3	2.3985	3	63.4	2.7896	-16.6622	-55.1436	Grassland	489	Aw	1750	23.8862	Cerrado	Oxisols	0 - 30

## Sheet: Atlantic Forest
Database 1: Database of pairwise comparisons between SOCstock of the control (Native Vegetation) and Treatment (Agriculture/Grassland) groups and variables related to the location of each study.
	Control group: undisturbed native vegetation			Treatment: Agriculture/Grassland
Reference	Replicates in Control group (nc)	SOCstock (Mg C ha-1) mean in Control (mc)	Standard deviation in Control (sd)	Replicates in Treatment group	SOCstock (Mg C ha-1) mean in Treatment (mc)	Standard deviation in Treatment (sd)	Lat (°S)	Long (°W)	Land Use	Altitude	Climate	Rainfall (mm)	Temperature (average) °C	Biome	Soil classification (U.S)	Soil depth (cm)
Ajayi et al 2021	3	32.0786	1.44354	3	27.9336	1.70395	-23.3603	-51.1628	Agriculture	570.244	Cfa	1651	21	Atlantic Forest	Oxisols	0 - 10
Assunção et al 2019	3	39.0919	0.84	3	20.6681	0.8	-24.1102	-54.2518	Grassland	269.054	Cfa	1652.61	21.5267	Atlantic Forest	Oxisols	0 - 10
Assunção et al 2019	3	39.0919	0.84	3	23.5908	0.55	-24.1102	-54.2518	Agriculture	269.054	Cfa	1652.61	21.5267	Atlantic Forest	Oxisols	0 - 10
Barros et al 2013	3	16	0.72	3	13	0.793	-6.93333	-35.1167	Agriculture	70	As	1200	28	Atlantic Forest	Ultisols	0 - 10
Barros et al 2013	3	16	0.72	3	7.2	0.4392	-6.93333	-35.1167	Agriculture	70	As	1200	28	Atlantic Forest	Ultisols	0 - 10
Da Luz et al 2019	3	35.19	1.58355	3	30.438	1.7654	-23.2	-51.1667	Grassland	620	Cfa	1622	20.7	Atlantic Forest	Oxisols	0 - 10
Da Luz et al 2019	3	35.19	1.58355	3	24.897	1.51872	-23.2	-51.1667	Agriculture	620	Cfa	1622	20.7	Atlantic Forest	Oxisols	0 - 10
Da Luz et al 2019	3	35.19	1.58355	3	41	2.501	-23.2	-51.1667	Agriculture	620	Cfa	1622	20.7	Atlantic Forest	Oxisols	0 - 10
Da Luz et al 2019	3	35.19	1.58355	3	22.755	1.38805	-23.2	-51.1667	Agriculture	620	Cfa	1622	20.7	Atlantic Forest	Oxisols	0 - 10
da Silva et al 2008	3	10.0355	0.451597	3	6.13608	0.374301	-22.3667	-54.5	Agriculture	400	Aw	1635.82	21.9519	Atlantic Forest	Ultisols	0 - 10
da Silva et al 2008	3	10.0355	0.451597	3	5.67401	0.346115	-22.3667	-54.5	Agriculture	400	Aw	1635.82	21.9519	Atlantic Forest	Ultisols	0 - 10
da Silva et al 2008	3	10.0355	0.451597	3	8.08121	0.492954	-22.3667	-54.5	Agriculture	400	Aw	1635.82	21.9519	Atlantic Forest	Ultisols	0 - 10
da Silva et al 2008	3	10.0355	0.451597	3	5.72715	0.349356	-22.3667	-54.5	Agriculture	400	Aw	1635.82	21.9519	Atlantic Forest	Ultisols	0 - 10
da Silva et al 2008	3	8.44751	0.380138	3	5.78068	0.352622	-22.3667	-54.5	Agriculture	400	Aw	1635.82	21.9519	Atlantic Forest	Ultisols	0 - 10
da Silva et al 2008	3	8.44751	0.380138	3	5.25476	0.32054	-22.3667	-54.5	Agriculture	400	Aw	1635.82	21.9519	Atlantic Forest	Ultisols	0 - 10
da Silva et al 2008	3	8.44751	0.380138	3	6.35481	0.387644	-22.3667	-54.5	Agriculture	400	Aw	1635.82	21.9519	Atlantic Forest	Ultisols	0 - 10
da Silva et al 2008	3	8.44751	0.380138	3	5.21653	0.318208	-22.3667	-54.5	Agriculture	400	Aw	1635.82	21.9519	Atlantic Forest	Ultisols	0 - 10
Denardin et al 2014	3	32.02	1.4409	3	25.03	1.52683	-26.9902	-52.7078	Agriculture	670	Cfa	2039	18.5	Atlantic Forest	Inceptisols	0 - 10
Denardin et al 2014	3	32.02	1.4409	3	15.27	0.93147	-26.9902	-52.7078	Agriculture	670	Cfa	2039	18.5	Atlantic Forest	Inceptisols	0 - 10
Dieckow et al 2009	3	24.15	1.08675	3	20.44	1.24684	-22.2333	-54.8167	Agriculture	430	Cwa	1635	23	Atlantic Forest	Oxisols	0 - 10
Dieckow et al 2009	3	24.15	1.08675	3	20.88	1.27368	-22.2333	-54.8167	Agriculture	430	Cwa	1635	23	Atlantic Forest	Oxisols	0 - 10
Dieckow et al 2009	3	37.78	1.7001	3	28.39	1.73179	-28.2667	-54.2167	Agriculture	300	Cfa	1850	19.5	Atlantic Forest	Oxisols	0 - 10
Dieckow et al 2009	3	37.78	1.7001	3	31.08	1.89588	-28.2667	-54.2167	Agriculture	300	Cfa	1850	19.5	Atlantic Forest	Oxisols	0 - 10
Ferreira et al 2020b	3	15.7624	0.709308	3	14.93	0.91073	-24.1756	-54.2269	Agriculture	269.054	Cfa	1600	22	Atlantic Forest	Oxisols	0 - 10
Ferreira et al 2020b	3	15.7624	0.709308	3	18.76	1.14436	-24.1756	-54.2269	Agriculture	269.054	Cfa	1600	22	Atlantic Forest	Oxisols	0 - 10
Ferreira et al 2020b	3	15.7624	0.709308	3	22.44	1.36884	-24.1756	-54.2269	Agriculture	269.054	Cfa	1600	22	Atlantic Forest	Oxisols	0 - 10
Franco et al 2015	3	21.582	0.97119	3	16.226	0.941108	-21.2467	-50.7844	Grassland	425	Aw	1240	23.4	Atlantic Forest	Ultisols	0 - 10
Franco et al 2015	3	21.582	0.97119	3	13.431	0.819291	-21.2467	-50.7844	Agriculture	425	Aw	1240	23.4	Atlantic Forest	Ultisols	0 - 10
Franco et al 2015	3	26.057	1.17257	3	38.22	2.21676	-23.0856	-49.6311	Grassland	630	Cwa	1470	21.7	Atlantic Forest	Oxisols	0 - 10
Franco et al 2015	3	26.057	1.17257	3	20.223	1.2336	-23.0856	-49.6311	Agriculture	630	Cwa	1470	21.7	Atlantic Forest	Oxisols	0 - 10
Frazão et al 2014	5	18	1.1	5	14.6	1.15	-13.45	-39.0833	Agriculture	156.682	Aw	2000	25.3	Atlantic Forest	Oxisols	0 - 10
Frazão et al 2014	5	18	1.1	5	27.8	2.25	-13.45	-39.0833	Agriculture	156.682	Aw	2000	25.3	Atlantic Forest	Oxisols	0 - 10
Freitas et al 2017	3	17.4	0.783	3	15.45	0.94245	-22.2333	-54.8167	Grassland	452	Cwa	1500	22	Atlantic Forest	Oxisols	0 - 10
Freitas et al 2017	3	17.4	0.783	3	14.19	0.86559	-22.2333	-54.8167	Agriculture	452	Cwa	1500	22	Atlantic Forest	Oxisols	0 - 10
Freitas et al 2017	3	17.4	0.783	3	13.42	0.81862	-22.2333	-54.8167	Agriculture	452	Cwa	1500	22	Atlantic Forest	Oxisols	0 - 10
Freitas et al 2017	3	17.4	0.783	3	16.13	0.98393	-22.2333	-54.8167	Agriculture	452	Cwa	1500	22	Atlantic Forest	Oxisols	0 - 10
Hickmann & Costa 2012	3	27.33	1.22985	3	16.64	1.01504	-20.75	-42.85	Agriculture	700	Cwa	1400	19.5	Atlantic Forest	Ultisols	0 - 10
Hickmann & Costa 2012	3	27.33	1.22985	3	13.08	0.79788	-20.75	-42.85	Agriculture	700	Cwa	1400	19.5	Atlantic Forest	Ultisols	0 - 10
Hickmann & Costa 2012	3	27.33	1.22985	3	14.14	0.86254	-20.75	-42.85	Agriculture	700	Cwa	1400	19.5	Atlantic Forest	Ultisols	0 - 10
Hickmann & Costa 2012	3	27.33	1.22985	3	14.99	0.91439	-20.75	-42.85	Agriculture	700	Cwa	1400	19.5	Atlantic Forest	Ultisols	0 - 10
Martíni et al 2023	3	34.2	1.539	3	32.13	1.95993	-21.2029	-47.8758	Agriculture	608	Aw	1454	21.6	Atlantic Forest	Oxisols	0 - 10
Martíni et al 2023	3	34.2	1.539	3	33.9	2.0679	-21.2029	-47.8758	Agriculture	608	Aw	1454	21.6	Atlantic Forest	Oxisols	0 - 10
Martíni et al 2023	3	34.2	1.539	3	26.62	1.62382	-21.2029	-47.8758	Agriculture	608	Aw	1454	21.6	Atlantic Forest	Oxisols	0 - 10
Martíni et al 2023	3	34.2	1.539	3	24	1.464	-21.2029	-47.8758	Agriculture	608	Aw	1454	21.6	Atlantic Forest	Oxisols	0 - 10
Martins et al 2020	3	11.44	0.5148	3	7.04	0.40832	-23.6842	-54.5536	Agriculture	350.876	Cfa	1707.64	21.578	Atlantic Forest	Oxisols	0 - 10
Martins et al 2020	3	11.44	0.5148	3	14.2	0.8236	-23.6842	-54.5536	Agriculture	350.876	Cfa	1707.64	21.578	Atlantic Forest	Oxisols	0 - 10
Martins et al 2020	3	11.44	0.5148	3	10.42	0.63562	-23.6842	-54.5536	Agriculture	350.876	Cfa	1707.64	21.578	Atlantic Forest	Oxisols	0 - 10
Matos et al 2020	3	35.25	1.58625	3	41.58	2.41164	-21.991	-42.914	Grassland	800	Cwb	1451	24.5	Atlantic Forest	Ultisols	0 - 10
Matos et al 2020	3	35.25	1.58625	3	37.95	2.31495	-21.991	-42.914	Agriculture	800	Cwb	1451	24.5	Atlantic Forest	Ultisols	0 - 10
Matos et al 2020	3	35.25	1.58625	3	39.6	2.4156	-21.991	-42.914	Agriculture	800	Cwb	1451	24.5	Atlantic Forest	Ultisols	0 - 10
Monroe et al 2016	4	40	2.11	4	48	2.62	-14.5928	-39.2834	Grassland	154.616	Af	1500	24.5801	Atlantic Forest	Ultisols	0 - 10
Monroe et al 2016	4	40	2.11	4	39	7	-14.5928	-39.2834	Agriculture	154.616	Af	1500	24.5801	Atlantic Forest	Ultisols	0 - 10
Monroe et al 2016	4	40	2.11	4	33	2.38	-14.5928	-39.2834	Agriculture	154.616	Af	1500	24.5801	Atlantic Forest	Ultisols	0 - 10
Monroe et al 2016	4	40	2.11	4	29	9.48	-14.5928	-39.2834	Agriculture	154.616	Af	1500	24.5801	Atlantic Forest	Ultisols	0 - 10
Monroe et al 2016	4	40	2.11	4	42	3.96	-14.5928	-39.2834	Agriculture	154.616	Af	1500	24.5801	Atlantic Forest	Ultisols	0 - 10
Moraes Sá et al 2013	3	39.1	2.2	3	36.9	2.3	-25.241	-50.152	Agriculture	943	Cfb	1707	20	Atlantic Forest	Oxisols	0 - 10
Moraes Sá et al 2013	3	39.1	2.2	3	40.4	2.1	-25.241	-50.152	Agriculture	943	Cfb	1707	20	Atlantic Forest	Oxisols	0 - 10
Moraes Sá et al 2013	3	38.6	1.9	3	28.7	1.1	-25.241	-50.152	Agriculture	943	Cfb	1707	20	Atlantic Forest	Oxisols	0 - 10
Moraes Sá et al 2013	3	38.6	1.9	3	32.3	2.2	-25.241	-50.152	Agriculture	943	Cfb	1707	20	Atlantic Forest	Oxisols	0 - 10
Moraes Sá et al 2013	3	19.5	1.1	3	16.3	0.8	-25.241	-50.152	Agriculture	943	Cfb	1707	20	Atlantic Forest	Oxisols	0 - 10
Moraes Sá et al 2013	3	19.5	1.1	3	19.4	1	-25.241	-50.152	Agriculture	943	Cfb	1707	20	Atlantic Forest	Oxisols	0 - 10
Moraes Sá et al 2013	3	36.8	1.6	3	33.2	2.1	-25.241	-50.152	Agriculture	943	Cfb	1707	20	Atlantic Forest	Inceptisols	0 - 10
Moraes Sá et al 2013	3	36.8	1.6	3	40.2	2.2	-25.241	-50.152	Agriculture	943	Cfb	1707	20	Atlantic Forest	Inceptisols	0 - 10
Moraes Sá et al 2013	3	31.3	1.4	3	31.1	1.5	-25.241	-50.152	Agriculture	943	Cfb	1707	20	Atlantic Forest	Inceptisols	0 - 10
Moraes Sá et al 2013	3	31.3	1.4	3	29.9	1.5	-25.241	-50.152	Agriculture	943	Cfb	1707	20	Atlantic Forest	Inceptisols	0 - 10
Moraes Sá et al 2013	3	35.6	1.6	3	22.4	1.2	-25.241	-50.152	Agriculture	943	Cfb	1707	20	Atlantic Forest	Inceptisols	0 - 10
Moraes Sá et al 2013	3	35.6	1.6	3	24.4	1.3	-25.241	-50.152	Agriculture	943	Cfb	1707	20	Atlantic Forest	Inceptisols	0 - 10
Paes et al 2021	5	36.8382	4.73	5	41.888	1.42	-13.524	-39.0161	Agriculture	226	As	1224	24.5	Atlantic Forest	Oxisols	0 - 10
Paes et al 2021	5	36.8382	4.73	5	34.7949	8.06	-13.524	-39.0161	Agriculture	226	As	1224	24.5	Atlantic Forest	Oxisols	0 - 10
Pulrolnik et al 2009	3	22.39	1.00755	3	23.88	1.45668	-17.8543	-42.8553	Grassland	1100	Cwa	1160	26	Atlantic Forest	Oxisols	0 - 10
Pulrolnik et al 2009	3	22.39	1.00755	3	23.57	1.43777	-17.8543	-42.8553	Agriculture	1100	Cwa	1160	26	Atlantic Forest	Oxisols	0 - 10
Ramos et al 2013	3	39.71	1.78695	3	24.06	1.46766	-22.236	-54.817	Agriculture	452	Cwa	1450	23.4	Atlantic Forest	Oxisols	0 - 10
Ramos et al 2013	3	39.71	1.78695	3	36.88	2.24968	-22.236	-54.817	Agriculture	452	Cwa	1450	23.4	Atlantic Forest	Oxisols	0 - 10
Ramos et al 2013	3	39.71	1.78695	3	33.32	2.03252	-22.236	-54.817	Grassland	452	Cwa	1450	23.4	Atlantic Forest	Oxisols	0 - 10
Ramos et al 2013	3	39.71	1.78695	3	35.98	2.19478	-22.236	-54.817	Agriculture	452	Cwa	1450	23.4	Atlantic Forest	Oxisols	0 - 10
Rangel & Silva 2007	3	33.95	1.52775	3	29.48	1.79828	-21.2289	-44.9639	Agriculture	925	Cwa	1530	19.4	Atlantic Forest	Oxisols	0 - 10
Rangel & Silva 2007	3	33.95	1.52775	3	20.44	1.24684	-21.2289	-44.9639	Agriculture	925	Cwa	1530	19.4	Atlantic Forest	Oxisols	0 - 10
Rangel & Silva 2007	3	33.95	1.52775	3	27.32	1.58456	-21.2289	-44.9639	Grassland	925	Cwa	1530	19.4	Atlantic Forest	Oxisols	0 - 10
Rangel & Silva 2007	3	33.95	1.52775	3	16.35	0.99735	-21.2289	-44.9639	Agriculture	925	Cwa	1530	19.4	Atlantic Forest	Oxisols	0 - 10
Rauber et al 2012	3	49.466	2.22597	3	20.903	1.27508	-27.223	-51.994	Agriculture	589.593	Cfa	1862.91	17.958	Atlantic Forest	Oxisols	0 - 10
Rauber et al 2012	3	49.466	2.22597	3	25.536	1.5577	-27.223	-51.994	Agriculture	589.593	Cfa	1862.91	17.958	Atlantic Forest	Oxisols	0 - 10
Rauber et al 2012	3	49.466	2.22597	3	24.564	1.4984	-27.223	-51.994	Agriculture	589.593	Cfa	1862.91	17.958	Atlantic Forest	Oxisols	0 - 10
Rauber et al 2012	3	49.466	2.22597	3	23.484	1.36207	-27.223	-51.994	Grassland	589.593	Cfa	1862.91	17.958	Atlantic Forest	Oxisols	0 - 10
Reis et al 2014	3	20.6	0.8	3	17.8	0.76	-25.55	-51.4833	Agriculture	1100	Cfb	2022	16.5	Atlantic Forest	Oxisols	0 - 10
Reis et al 2014	3	20.6	0.8	3	15.3	0.73	-25.55	-51.4833	Agriculture	1100	Cfb	2022	16.5	Atlantic Forest	Oxisols	0 - 10
Rosset et al 2014	3	20.8	0.936	3	9.4	0.5734	-24.1653	-54.228	Agriculture	270	Cfa	1500	23	Atlantic Forest	Oxisols	0 - 10
Rosset et al 2014	3	20.8	0.936	3	10.2	0.6222	-24.1653	-54.228	Agriculture	298	Cfa	1500	23	Atlantic Forest	Oxisols	0 - 10
Rosset et al 2014	3	20.8	0.936	3	12.8	0.7808	-24.2575	-54.1727	Agriculture	297	Cfa	1500	23	Atlantic Forest	Oxisols	0 - 10
Rosset et al 2014	3	20.8	0.936	3	10.4	0.6344	-24.1522	-54.2278	Agriculture	281	Cfa	1500	23	Atlantic Forest	Oxisols	0 - 10
Rosset et al 2014	3	20.8	0.936	3	15.3	0.8874	-24.1875	-54.2073	Grassland	302	Cfa	1500	23	Atlantic Forest	Oxisols	0 - 10
Tivet et al 2013	3	61	2.745	3	32	1.952	-25.15	-50.15	Agriculture	865	Cfa	1545	18.5	Atlantic Forest	Oxisols	0 - 10
Tivet et al 2013	3	61	2.745	3	42	2.562	-25.15	-50.15	Agriculture	865	Cfa	1545	18.5	Atlantic Forest	Oxisols	0 - 10
Vicente et al 2023	3	43.945	1.97753	3	47.4614	2.75276	-14.5928	-39.2834	Grassland	155	Af	1500	25	Atlantic Forest	Oxisols	0 - 10
Vicente et al 2023	3	43.945	1.97753	3	34.086	2.07925	-14.5928	-39.2834	Agriculture	155	Af	1500	25	Atlantic Forest	Oxisols	0 - 10
Vicente et al 2023	3	43.945	1.97753	3	35.7105	2.17834	-14.5928	-39.2834	Agriculture	155	Af	1500	25	Atlantic Forest	Oxisols	0 - 10
Vicente et al 2023	3	43.945	1.97753	3	41.899	2.55584	-14.5928	-39.2834	Agriculture	155	Af	1500	25	Atlantic Forest	Oxisols	0 - 10
Vicente et al 2023	3	43.945	1.97753	3	50.2272	3.06386	-14.5928	-39.2834	Agriculture	155	Af	1500	25	Atlantic Forest	Oxisols	0 - 10
Vicente et al 2023	3	43.945	1.97753	3	46.75	2.85175	-14.5928	-39.2834	Agriculture	155	Af	1500	25	Atlantic Forest	Oxisols	0 - 10
Mauri et al., 2024	3	58.48	1.2	3	33.3	1.03	-20.1042	-40.775	Agriculture	901	Aw	1278	18.2	Atlantic Forest	Oxisols	0 - 10
Mauri et al., 2024	3	52.9	2.45	3	23.58	1.5	-20.0254	-40.6828	Agriculture	901	Aw	1278	18.2	Atlantic Forest	Inceptisols	0 - 10
Mauri et al., 2024	3	51.83	1.77	3	22.06	2.24	-20.1386	-40.9058	Agriculture	901	Aw	1278	18.2	Atlantic Forest	Oxisols	0 - 10
Ajayi et al 2021	3	52.4906	1.46974	3	33.8166	1.2174	-23.3603	-51.1628	Agriculture	570.244	Cfa	1651	21	Atlantic Forest	Oxisols	0 - 20
Ajayi et al 2021	3	52.4906	1.46974	3	50.448	1.81613	-23.3603	-51.1628	Agriculture	570.244	Cfa	1651	21	Atlantic Forest	Oxisols	0 - 20
Barros et al 2013	3	29	0.812	3	20.5	0.738	-6.93333	-35.1167	Agriculture	70	As	1200	28	Atlantic Forest	Ultisols	0 - 20
Da Luz et al 2019	3	57.03	1.59684	3	53.668	4.1861	-23.2	-51.1667	Agriculture	620	Cfa	1622	20.7	Atlantic Forest	Oxisols	0 - 20
Da Luz et al 2019	3	57.03	1.59684	3	46.022	1.65679	-23.2	-51.1667	Agriculture	620	Cfa	1622	20.7	Atlantic Forest	Oxisols	0 - 20
Da Luz et al 2019	3	57.03	1.59684	3	60.221	2.16796	-23.2	-51.1667	Agriculture	620	Cfa	1622	20.7	Atlantic Forest	Oxisols	0 - 20
Da Luz et al 2019	3	57.03	1.59684	3	45.615	1.64214	-23.2	-51.1667	Agriculture	620	Cfa	1622	20.7	Atlantic Forest	Oxisols	0 - 20
Denardin et al 2014	3	60.79	1.70212	3	47.74	1.71864	-26.9902	-52.7078	Agriculture	670	Cfa	2039	18.5	Atlantic Forest	Inceptisols	0 - 20
Dieckow et al 2009	3	44.55	1.2474	3	41.43	1.49148	-22.2333	-54.8167	Agriculture	430	Cwa	1635	23	Atlantic Forest	Oxisols	0 - 20
Dieckow et al 2009	3	44.55	1.2474	3	41.24	1.48464	-22.2333	-54.8167	Agriculture	430	Cwa	1635	23	Atlantic Forest	Oxisols	0 - 20
Dieckow et al 2009	3	64.41	1.80348	3	50.57	1.82052	-28.2667	-54.2167	Agriculture	300	Cfa	1850	19.5	Atlantic Forest	Oxisols	0 - 20
Dieckow et al 2009	3	64.41	1.80348	3	54.29	1.95444	-28.2667	-54.2167	Agriculture	300	Cfa	1850	19.5	Atlantic Forest	Oxisols	0 - 20
Franco et al 2015	3	54.028	1.51278	3	39.727	1.43017	-23.0856	-49.6311	Agriculture	630	Cwa	1470	21.7	Atlantic Forest	Oxisols	0 - 20
Frazão et al 2014	5	33.7	1.16	5	28.4	1	-13.45	-39.0833	Agriculture	156.682	Aw	2000	25.3	Atlantic Forest	Oxisols	0 - 20
Guimarães et al 2008	3	48.04	1.34512	3	55.282	1.99015	-22.95	-51.1833	Agriculture	483.328	Cfa	1403.67	21.0058	Atlantic Forest	Oxisols	0 - 20
Guimarães et al 2008	3	48.04	1.34512	3	55.08	1.98288	-22.95	-51.1833	Agriculture	483.328	Cfa	1403.67	21.0058	Atlantic Forest	Oxisols	0 - 20
Hickmann & Costa 2012	3	37.62	1.05336	3	23.38	0.84168	-20.75	-42.85	Agriculture	700	Cwa	1400	19.5	Atlantic Forest	Ultisols	0 - 20
Leite et al 2004	3	63.958	1.79082	3	38.544	1.38758	-20.75	-42.85	Agriculture	700	Cwb	1340.23	19.0969	Atlantic Forest	Ultisols	0 - 20
Lima et al 2008	4	55	1.54	4	40	1.44	-19.2333	-42.4	Agriculture	250	Aw	1163	25	Atlantic Forest	Oxisols	0 - 20
Lima et al 2008	4	82	2.296	4	56	4.368	-18.7	-42.6833	Agriculture	850	Aw	1153	22	Atlantic Forest	Oxisols	0 - 20
Lima et al 2008	4	82	2.296	4	67	2.412	-18.7	-42.6833	Agriculture	850	Aw	1153	22	Atlantic Forest	Oxisols	0 - 20
Martíni et al 2023	3	63.36	1.77408	3	56.33	2.02788	-21.2029	-47.8758	Agriculture	608	Aw	1454	21.6	Atlantic Forest	Oxisols	0 - 20
Martíni et al 2023	3	63.36	1.77408	3	55.94	2.01384	-21.2029	-47.8758	Agriculture	608	Aw	1454	21.6	Atlantic Forest	Oxisols	0 - 20
Martíni et al 2023	3	63.36	1.77408	3	52.36	1.88496	-21.2029	-47.8758	Agriculture	608	Aw	1454	21.6	Atlantic Forest	Oxisols	0 - 20
Martíni et al 2023	3	63.36	1.77408	3	47.6	1.7136	-21.2029	-47.8758	Agriculture	608	Aw	1454	21.6	Atlantic Forest	Oxisols	0 - 20
Mauri et al., 2024	3	83.73	1.48	3	66	2.13	-20.1368	-40.9045	Agriculture	901	Aw	1278	18.2	Atlantic Forest	Oxisols	0 - 20
Mauri et al., 2024	3	63.1	1.6	3	44.29	2.6	-20.1386	-40.9058	Agriculture	901	Aw	1278	18.2	Atlantic Forest	Oxisols	0 - 20
Mauri et al., 2024	3	63.1	1.6	3	66.17	2.69	-20.1368	-40.9045	Agriculture	901	Aw	1278	18.2	Atlantic Forest	Oxisols	0 - 20
Monroe et al 2016	4	68	1.75	4	68	8.06	-14.5928	-39.2834	Agriculture	154.616	Af	1500	24.5801	Atlantic Forest	Ultisols	0 - 20
Monroe et al 2016	4	68	1.75	4	58	2.77	-14.5928	-39.2834	Agriculture	154.616	Af	1500	24.5801	Atlantic Forest	Ultisols	0 - 20
Monroe et al 2016	4	68	1.75	4	54	6.32	-14.5928	-39.2834	Agriculture	154.616	Af	1500	24.5801	Atlantic Forest	Ultisols	0 - 20
Monroe et al 2016	4	68	1.75	4	75	4.62	-14.5928	-39.2834	Agriculture	154.616	Af	1500	24.5801	Atlantic Forest	Ultisols	0 - 20
Moraes Sá et al 2013	3	72.6	1.95	3	66.5	2.3	-25.241	-50.152	Agriculture	943	Cfb	1707	20	Atlantic Forest	Oxisols	0 - 20
Moraes Sá et al 2013	3	72.6	1.95	3	70.9	2.4	-25.241	-50.152	Agriculture	943	Cfb	1707	20	Atlantic Forest	Oxisols	0 - 20
Moraes Sá et al 2013	3	68.1	1.7	3	51.7	1.1	-25.241	-50.152	Agriculture	943	Cfb	1707	20	Atlantic Forest	Oxisols	0 - 20
Moraes Sá et al 2013	3	68.1	1.7	3	57.3	1.65	-25.241	-50.152	Agriculture	943	Cfb	1707	20	Atlantic Forest	Oxisols	0 - 20
Moraes Sá et al 2013	3	34.4	0.95	3	28.9	0.75	-25.241	-50.152	Agriculture	943	Cfb	1707	20	Atlantic Forest	Oxisols	0 - 20
Moraes Sá et al 2013	3	34.4	0.95	3	33.8	0.9	-25.241	-50.152	Agriculture	943	Cfb	1707	20	Atlantic Forest	Oxisols	0 - 20
Moraes Sá et al 2013	3	71.7	1.65	3	60.6	1.85	-25.241	-50.152	Agriculture	943	Cfb	1707	20	Atlantic Forest	Inceptisols	0 - 20
Moraes Sá et al 2013	3	71.7	1.65	3	70.5	1.95	-25.241	-50.152	Agriculture	943	Cfb	1707	20	Atlantic Forest	Inceptisols	0 - 20
Moraes Sá et al 2013	3	56.3	1.3	3	52.9	1.35	-25.241	-50.152	Agriculture	943	Cfb	1707	20	Atlantic Forest	Inceptisols	0 - 20
Moraes Sá et al 2013	3	60.1	1.35	3	39.5	1.1	-25.241	-50.152	Agriculture	943	Cfb	1707	20	Atlantic Forest	Inceptisols	0 - 20
Moraes Sá et al 2013	3	60.1	1.35	3	41.6	1.1	-25.241	-50.152	Agriculture	943	Cfb	1707	20	Atlantic Forest	Inceptisols	0 - 20
Paes et al 2021	5	71.8682	6.9	5	73.634	4.63	-13.524	-39.0161	Agriculture	226	As	1224	24.5	Atlantic Forest	Oxisols	0 - 20
Paes et al 2021	5	71.8682	6.9	5	56.9277	11	-13.524	-39.0161	Agriculture	226	As	1224	24.5	Atlantic Forest	Oxisols	0 - 20
Paes et al 2021	5	71.8682	6.9	5	69.8346	7.48	-13.524	-39.0161	Agriculture	226	As	1224	24.5	Atlantic Forest	Oxisols	0 - 20
Pulrolnik et al 2009	3	43.57	1.21996	3	47.71	1.71756	-17.8543	-42.8553	Agriculture	1100	Cwa	1160	26	Atlantic Forest	Oxisols	0 - 20
Pulrolnik et al 2009	3	43.57	1.21996	3	45.83	1.64988	-17.8543	-42.8553	Agriculture	1100	Cwa	1160	26	Atlantic Forest	Oxisols	0 - 20
Ramos et al 2013	3	76.88	2.15264	3	51.78	1.86408	-22.236	-54.817	Agriculture	452	Cwa	1450	23.4	Atlantic Forest	Oxisols	0 - 20
Ramos et al 2013	3	76.88	2.15264	3	62.74	2.25864	-22.236	-54.817	Agriculture	452	Cwa	1450	23.4	Atlantic Forest	Oxisols	0 - 20
Ramos et al 2013	3	76.88	2.15264	3	62	2.232	-22.236	-54.817	Agriculture	452	Cwa	1450	23.4	Atlantic Forest	Oxisols	0 - 20
Ramos et al 2013	3	76.88	2.15264	3	61.28	2.20608	-22.236	-54.817	Agriculture	452	Cwa	1450	23.4	Atlantic Forest	Oxisols	0 - 20
Rangel & Silva 2007	3	50.15	1.4042	3	55.75	2.007	-21.2289	-44.9639	Agriculture	925	Cwa	1530	19.4	Atlantic Forest	Oxisols	0 - 20
Rangel & Silva 2007	3	50.15	1.4042	3	51.04	1.83744	-21.2289	-44.9639	Agriculture	925	Cwa	1530	19.4	Atlantic Forest	Oxisols	0 - 20
Rangel & Silva 2007	3	50.15	1.4042	3	51.99	4.05522	-21.2289	-44.9639	Agriculture	925	Cwa	1530	19.4	Atlantic Forest	Oxisols	0 - 20
Rangel & Silva 2007	3	50.15	1.4042	3	50.8	1.8288	-21.2289	-44.9639	Agriculture	925	Cwa	1530	19.4	Atlantic Forest	Oxisols	0 - 20
Rangel & Silva 2007	3	50.15	1.4042	3	32.49	1.16964	-21.2289	-44.9639	Agriculture	925	Cwa	1530	19.4	Atlantic Forest	Oxisols	0 - 20
Reis et al 2014	3	36.2	1.075	3	37.3	0.97	-25.55	-51.4833	Agriculture	1100	Cfb	2022	16.5	Atlantic Forest	Oxisols	0 - 20
Reis et al 2014	3	36.2	1.075	3	31.6	1	-25.55	-51.4833	Agriculture	1100	Cfb	2022	16.5	Atlantic Forest	Oxisols	0 - 20
Rosset et al 2014	3	31	0.868	3	25.5	1.989	-24.1875	-54.2073	Agriculture	302	Cfa	1500	23	Atlantic Forest	Oxisols	0 - 20
Salton et al 2011	3	44.49	1.24572	3	44.1	1.5876	-22.121	-54.464	Agriculture	430	Cwa	1606.49	22.1393	Atlantic Forest	Oxisols	0 - 20
Salton et al 2011	3	44.49	1.24572	3	42.6	1.5336	-22.121	-54.464	Agriculture	430	Cwa	1606.49	22.1393	Atlantic Forest	Oxisols	0 - 20
Salton et al 2011	3	44.49	1.24572	3	48.02	1.72872	-22.121	-54.464	Agriculture	430	Cwa	1606.49	22.1393	Atlantic Forest	Oxisols	0 - 20
Salton et al 2011	3	44.49	1.24572	3	50.11	3.90858	-22.121	-54.464	Agriculture	430	Cwa	1606.49	22.1393	Atlantic Forest	Oxisols	0 - 20
Salton et al 2011	3	44.49	1.24572	3	41.92	1.50912	-22.121	-54.464	Agriculture	430	Cwa	1606.49	22.1393	Atlantic Forest	Oxisols	0 - 20
Tornquist et al 2009	3	46.5	1.302	3	39.2	1.4112	-28.6333	-53.0833	Agriculture	440	Cfa	1697	19.1	Atlantic Forest	Oxisols	0 - 20
Tornquist et al 2009	3	46.5	1.302	3	36.9	1.3284	-28.6333	-53.0833	Agriculture	440	Cfa	1697	19.1	Atlantic Forest	Oxisols	0 - 20
Tornquist et al 2009	3	56.5	1.582	3	55.1	1.9836	-28.6333	-53.0833	Agriculture	440	Cfa	1697	19.1	Atlantic Forest	Oxisols	0 - 20
Tornquist et al 2009	3	59.3	1.6604	3	46	1.656	-28.6333	-53.0833	Agriculture	440	Cfa	1697	19.1	Atlantic Forest	Oxisols	0 - 20
Tornquist et al 2009	3	68.6	1.9208	3	45.6	1.6416	-28.6333	-53.0833	Agriculture	440	Cfa	1697	19.1	Atlantic Forest	Inceptisols	0 - 20
Zotarelli et al 2005	3	47.21	1.32188	3	46.06	1.65816	-28.25	-52.4	Agriculture	612.248	Cfb	1921.29	17.1789	Atlantic Forest	Oxisols	0 - 20
Zotarelli et al 2005	3	47.21	1.32188	3	46.17	1.66212	-28.25	-52.4	Agriculture	612.248	Cfb	1921.29	17.1789	Atlantic Forest	Oxisols	0 - 20
Zotarelli et al 2005	3	47.21	1.32188	3	45.58	1.64088	-28.25	-52.4	Agriculture	612.248	Cfb	1921.29	17.1789	Atlantic Forest	Oxisols	0 - 20
Zotarelli et al 2005	3	47.21	1.32188	3	45.4	1.6344	-28.25	-52.4	Agriculture	612.248	Cfb	1921.29	17.1789	Atlantic Forest	Oxisols	0 - 20
Zotarelli et al 2005	3	47.21	1.32188	3	41.39	1.49004	-28.25	-52.4	Agriculture	612.248	Cfb	1921.29	17.1789	Atlantic Forest	Oxisols	0 - 20
Zotarelli et al 2005	3	47.21	1.32188	3	42.96	1.54656	-28.25	-52.4	Agriculture	612.248	Cfb	1921.29	17.1789	Atlantic Forest	Oxisols	0 - 20
Zotarelli et al 2005	3	47.21	1.32188	3	41.67	1.50012	-28.25	-52.4	Agriculture	612.248	Cfb	1921.29	17.1789	Atlantic Forest	Oxisols	0 - 20
Zotarelli et al 2005	3	48.29	1.35212	3	42.15	1.5174	-28.25	-52.4	Agriculture	612.248	Cfb	1921.29	17.1789	Atlantic Forest	Oxisols	0 - 20
Zotarelli et al 2005	3	48.29	1.35212	3	37.77	1.35972	-23.3833	-51.1833	Agriculture	570.244	Cfa	1574.71	20.2783	Atlantic Forest	Oxisols	0 - 20
Zotarelli et al 2005	3	48.29	1.35212	3	36.99	1.33164	-23.3833	-51.1833	Agriculture	570.244	Cfa	1574.71	20.2783	Atlantic Forest	Oxisols	0 - 20
Zotarelli et al 2005	3	48.29	1.35212	3	34.98	1.25928	-23.3833	-51.1833	Agriculture	570.244	Cfa	1574.71	20.2783	Atlantic Forest	Oxisols	0 - 20
Zotarelli et al 2005	3	48.29	1.35212	3	32.26	1.16136	-23.3833	-51.1833	Agriculture	570.244	Cfa	1574.71	20.2783	Atlantic Forest	Oxisols	0 - 20
Zotarelli et al 2005	3	48.29	1.35212	3	30.78	1.10808	-23.3833	-51.1833	Agriculture	570.244	Cfa	1574.71	20.2783	Atlantic Forest	Oxisols	0 - 20
Zotarelli et al 2005	3	48.29	1.35212	3	31.76	1.14336	-23.3833	-51.1833	Agriculture	570.244	Cfa	1574.71	20.2783	Atlantic Forest	Oxisols	0 - 20
Ajayi et al 2021	3	69.9801	2.23936	3	65.0534	1.69139	-23.3603	-51.1628	Agriculture	570.244	Cfa	1651	21	Atlantic Forest	Oxisols	0 - 30
Oliveira et al., 2024	3	60.2	1.9264	3	51.62	1.34212	-21.9617	-47.8411	Agriculture	860	Cwa	1100	23	Atlantic Forest	Oxisols	0 - 30
Oliveira et al., 2024	3	60.2	1.9264	3	56.68	1.47368	-21.9617	-47.8411	Agriculture	860	Cwa	1100	23	Atlantic Forest	Oxisols	0 - 30
Oliveira et al., 2024	3	60.2	1.9264	3	44.62	2.32024	-21.9617	-47.8411	Agriculture	860	Cwa	1100	23	Atlantic Forest	Oxisols	0 - 30
Oliveira et al., 2024	3	60.2	1.9264	3	54.64	1.42064	-21.9617	-47.8411	Agriculture	860	Cwa	1100	23	Atlantic Forest	Oxisols	0 - 30
Barros et al 2013	3	40.25	1.288	3	26.5	0.689	-6.93333	-35.1167	Agriculture	70	As	1200	28	Atlantic Forest	Ultisols	0 - 30
Bispo et al 2023	3	58.64	1.87648	3	44.43	2.31036	-22.8633	-46.2431	Agricultute	1200	Cwb	1450	16	Atlantic Forest	Ultisols	0 - 30
Bispo et al 2023	3	58.64	1.87648	3	40.69	2.11588	-22.8633	-46.2431	Agricultute	1200	Cwb	1450	16	Atlantic Forest	Ultisols	0 - 30
Cook et al 2014	3	42.7	1.3664	3	28	1.456	-22.6667	-48.1667	Agriculture	445	Cwa	1350	21	Atlantic Forest	Oxisols	0 - 30
Costa et al 2009	3	55.14	1.76448	3	60.99	3.17148	-16.65	-39.5	Agriculture	130	Af	1311	25	Atlantic Forest	Ultisols	0 - 30
Costa et al 2009	3	55.14	1.76448	3	61.03	3.17356	-16.65	-39.5	Agriculture	130	Af	1311	25	Atlantic Forest	Ultisols	0 - 30
Costa et al 2009	3	55.14	1.76448	3	44.98	2.33896	-16.65	-39.5	Agriculture	130	Af	1311	25	Atlantic Forest	Ultisols	0 - 30
Da Luz et al 2019	3	77.13	2.46816	3	72.871	3.78929	-23.2	-51.1667	Agriculture	620	Cfa	1622	20.7	Atlantic Forest	Oxisols	0 - 30
Da Luz et al 2019	3	77.13	2.46816	3	68.554	1.7824	-23.2	-51.1667	Agriculture	620	Cfa	1622	20.7	Atlantic Forest	Oxisols	0 - 30
Da Luz et al 2019	3	77.13	2.46816	3	66.697	1.73412	-23.2	-51.1667	Agriculture	620	Cfa	1622	20.7	Atlantic Forest	Oxisols	0 - 30
Damian et al 2021 a	9	81.89	2.79	9	71.59	2.08	-22.791	-47.3327	Agriculture	550	Cwa	1262	20.2	Atlantic Forest	Oxisols	0 - 30
Damian et al 2021 a	9	81.89	2.79	9	76.45	4.22	-22.791	-47.3327	Agriculture	550	Cwa	1262	20.2	Atlantic Forest	Oxisols	0 - 30
Damian et al 2021 a	9	81.89	2.79	9	76.08	3.34	-22.791	-47.3327	Agriculture	550	Cwa	1262	20.2	Atlantic Forest	Oxisols	0 - 30
Denardin et al 2014	3	79.8	2.5536	3	65.01	1.69026	-26.9902	-52.7078	Agriculture	670	Cfa	2039	18.5	Atlantic Forest	Inceptisols	0 - 30
Ferreira et al 2016	10	64.7	1.16	10	57.4	2.13	-27.8667	-54.4667	Agriculture	330	Cfa	1725	20.8	Atlantic Forest	Oxisols	0 - 30
Ferreira et al 2016	10	64.7	1.16	10	59.3	1.63	-27.8833	-53.3	Agriculture	639	Cfa	1625	19.6	Atlantic Forest	Oxisols	0 - 30
Ferreira et al 2016	10	96.2	3.1	10	89.9	3	-28.3667	-51.8333	Agriculture	840	Cfa	1735	16.8	Atlantic Forest	Oxisols	0 - 30
Ferreira et al 2016	10	76	2.56	10	73	1.43	-28.6333	-53.6	Agriculture	452	Cfa	1729	17.2	Atlantic Forest	Oxisols	0 - 30
Franco et al 2015	3	56.891	1.82051	3	39.531	2.05561	-21.2467	-50.7844	Agriculture	425	Aw	1240	23.4	Atlantic Forest	Ultisols	0 - 30
Hickmann & Costa 2012	3	44.22	1.41504	3	27.5725	0.716885	-20.75	-42.85	Agriculture	700	Cwa	1400	19.5	Atlantic Forest	Ultisols	0 - 30
Martíni et al 2023	3	92.52	2.96064	3	85.49	2.22274	-21.2029	-47.8758	Agriculture	608	Aw	1454	21.6	Atlantic Forest	Oxisols	0 - 30
Martíni et al 2023	3	92.52	2.96064	3	85.1	2.2126	-21.2029	-47.8758	Agriculture	608	Aw	1454	21.6	Atlantic Forest	Oxisols	0 - 30
Martíni et al 2023	3	92.52	2.96064	3	81.52	2.11952	-21.2029	-47.8758	Agriculture	608	Aw	1454	21.6	Atlantic Forest	Oxisols	0 - 30
Martíni et al 2023	3	92.52	2.96064	3	76.76	1.99576	-21.2029	-47.8758	Agriculture	608	Aw	1454	21.6	Atlantic Forest	Oxisols	0 - 30
Mello et al 2014	3	67.3	2.1536	3	69.6	3.6192	-18.4774	-49.1272	Agriculture	521	Aw	1530	22.8	Atlantic Forest	Oxisols	0 - 30
Monroe et al 2016	3	98.75	3.16	3	91.3333	2.37467	-14.5928	-39.2834	Agriculture	154.616	Af	1500	24.5801	Atlantic Forest	Ultisols	0 - 30
Moraes Sá et al 2013	3	52.85	2.06	3	44.2	0.86	-25.241	-50.152	Agriculture	943	Cfb	1707	20	Atlantic Forest	Oxisols	0 - 30
Moraes Sá et al 2013	3	83.9	1.83	3	75.4	1.16	-25.241	-50.152	Agriculture	943	Cfb	1707	20	Atlantic Forest	Oxisols	0 - 30
Moraes Sá et al 2013	3	83.9	1.83	3	79.825	1.53	-25.241	-50.152	Agriculture	943	Cfb	1707	20	Atlantic Forest	Inceptisols	0 - 30
Moraes Sá et al 2013	3	87.175	0.93	3	80.65	1.53	-25.241	-50.152	Agriculture	943	Cfb	1707	20	Atlantic Forest	Inceptisols	0 - 30
Moraes Sá et al 2013	3	110.25	2.3	3	97.05	2	-25.241	-50.152	Agriculture	943	Cfb	1707	20	Atlantic Forest	Inceptisols	0 - 30
Moraes Sá et al 2013	3	100.275	1.5	3	104.625	2	-25.241	-50.152	Agriculture	943	Cfb	1707	20	Atlantic Forest	Inceptisols	0 - 30
Moraes Sá et al 2013	3	110.25	2.3	3	100.475	2.63	-25.241	-50.152	Agriculture	943	Cfb	1707	20	Atlantic Forest	Oxisols	0 - 30
Moraes Sá et al 2013	3	110.25	2.3	3	107.2	2.4	-25.241	-50.152	Agriculture	943	Cfb	1707	20	Atlantic Forest	Oxisols	0 - 30
Paes et al 2021	5	114.894	5.77	5	101.46	4.89	-13.524	-39.0161	Agriculture	226	As	1224	24.5	Atlantic Forest	Oxisols	0 - 30
Paes et al 2021	5	114.894	5.77	5	106.479	5.51	-13.524	-39.0161	Agriculture	226	As	1224	24.5	Atlantic Forest	Oxisols	0 - 30
Pulrolnik et al 2009	3	66.5875	2.1308	3	72.5675	1.88675	-17.8543	-42.8553	Agriculture	1100	Cwa	1160	26	Atlantic Forest	Oxisols	0 - 30
Rangel & Silva 2007	3	80.4875	2.5756	3	83.9325	4.36449	-21.2289	-44.9639	Agriculture	925	Cwa	1530	19.4	Atlantic Forest	Oxisols	0 - 30
Rangel & Silva 2007	3	80.4875	2.5756	3	77.62	2.01812	-21.2289	-44.9639	Agriculture	925	Cwa	1530	19.4	Atlantic Forest	Oxisols	0 - 30
Reis et al 2014	3	50.9	4.67	3	53.1	1.32	-25.55	-51.4833	Agriculture	1100	Cfb	2022	16.5	Atlantic Forest	Oxisols	0 - 30
Reis et al 2014	3	50.9	4.67	3	48.3	1.16	-25.55	-51.4833	Agriculture	1100	Cfb	2022	16.5	Atlantic Forest	Oxisols	0 - 30
Rosset et al 2014	3	41.425	1.3256	3	35.75	0.9295	-24.2575	-54.1727	Agriculture	297	Cfa	1500	23	Atlantic Forest	Oxisols	0 - 30
Rosset et al 2014	3	41.425	1.3256	3	37.5	1.95	-24.1875	-54.2073	Agriculture	302	Cfa	1500	23	Atlantic Forest	Oxisols	0 - 30
Mello et al 2014	3	86.9	2.7808	3	66.6	1.7316	-18.4774	-49.1272	Agriculture	521	Aw	1530	22.8	Atlantic Forest	Oxisols	0 - 30
Costa et al 2009	3	55.14	1.76448	3	55.44	2.88288	-16.65	-39.5	Agriculture	130	Af	1311	25	Atlantic Forest	Ultisols	0 - 30
Moraes Sá et al 2013	3	87.175	0.93	3	88.275	2.03	-25.241	-50.152	Agriculture	943	Cfb	1707	20	Atlantic Forest	Oxisols	0 - 30
Da Luz et al 2019	3	77.13	2.46816	3	76.67	1.99342	-23.2	-51.1667	Agriculture	620	Cfa	1622	20.7	Atlantic Forest	Oxisols	0 - 30
Moraes Sá et al 2013	3	52.85	2.06	3	51.35	0.96	-25.241	-50.152	Agriculture	943	Cfb	1707	20	Atlantic Forest	Oxisols	0 - 30
Rangel & Silva 2007	3	80.4875	2.5756	3	78.6475	2.04483	-21.2289	-44.9639	Agriculture	925	Cwa	1530	19.4	Atlantic Forest	Oxisols	0 - 30

## Sheet: Pampa
Database 1: Database of pairwise comparisons between SOCstock of the control (Native Vegetation) and Treatment (Agriculture/Grassland) groups and variables related to the location of each study.
	Control group: undisturbed native vegetation			Treatment: Agriculture/Grassland
Reference	Replicates in Control group (nc)	SOCstock (Mg C ha-1) mean in Control (mc)	Standard deviation in Control (sd)	Replicates in Treatment group	SOCstock (Mg C ha-1) mean in Treatment (mc)	Standard deviation in Treatment (sd)	Lat (°S)	Long (°W)	Land Use	Altitude	Climate	Rainfall (mm)	Temperature (average) °C	Biome	Soil classification (U.S)	Soil depth (cm)
Conceição et al 2013	3	22.6	1.4238	3	13.7	0.822	-30.85	-51.6333	Agriculture	96	Cfa	1440	19.6	Pampa	Ultisol	0 - 10
Conceição et al 2013	3	22.6	1.4238	3	16.8	1.008	-30.85	-51.6333	Agriculture	96	Cfa	1440	19.6	Pampa	Ultisol	0 - 10
Conceição et al 2013	3	22.6	1.4238	3	17.3	1.038	-30.85	-51.6333	Agriculture	96	Cfa	1440	19.6	Pampa	Ultisol	0 - 10
Conceição et al 2013	3	22.6	1.4238	3	22.5	1.35	-30.85	-51.6333	Agriculture	96	Cfa	1440	19.6	Pampa	Ultisol	0 - 10
da Rosa et al 2011	3	34.88	2.19744	3	29.75	1.785	-31.7577	-52.493	Agriculture	34.2255	Cfa	1460.73	17.3092	Pampa	Ultisol	0 - 10
da Silva et al 2006	3	25.8725	1.62997	3	12.53	0.7518	-30.0978	-51.6356	Agriculture	46	Cfa	1440	19	Pampa	Ultisol	0 - 10
da Silva et al 2006	3	25.8725	1.62997	3	21.9513	1.31707	-30.0978	-51.6356	Agriculture	46	Cfa	1440	19	Pampa	Ultisol	0 - 10
da Silva et al 2006	3	25.8725	1.62997	3	22.328	1.33968	-30.0978	-51.6356	Agriculture	46	Cfa	1440	19	Pampa	Ultisol	0 - 10
Dieckow et al 2009	3	22.64	1.42632	3	13.73	0.8238	-30.1	-51.6667	Agriculture	45	Cfa	1440	19.4	Pampa	Ultisol	0 - 10
Dieckow et al 2009	3	22.64	1.42632	3	17.45	1.047	-30.1	-51.6667	Agriculture	45	Cfa	1440	19.4	Pampa	Ultisol	0 - 10
Lima et al 2019	3	26.026	1.63964	3	13.871	0.83226	-31.4167	-52.0042	Agriculture	30	Cfa	1400	18	Pampa	Ultisol	0 - 10
Lima et al 2019	3	26.026	1.63964	3	25.025	1.5015	-31.4167	-52.0042	Agriculture	30	Cfa	1400	18	Pampa	Ultisol	0 - 10
Martins et al 2017	3	37.8453	2.38425	3	23.3886	1.40331	-31.6203	-52.5889	Agriculture	28	Cfa	1522	18.3	Pampa	Ultisol	0 - 10
Morais et al 2021	3	41.2	2.5956	3	39.26	2.3556	-31.7347	-53.0156	Agriculture	235.761	Cfa	1655	16.7	Pampa	Entisol	0 - 10
Morais et al 2021	3	28.26	1.78038	3	27.92	1.6752	-31.7328	-53.045	Agriculture	235.761	Cfa	1655	16.7	Pampa	Ultisol	0 - 10
Morais et al 2021	3	49.97	3.14811	3	51.2	3.072	-31.335	-53.2975	Agriculture	235.761	Cfa	1655	16.7	Pampa	Entisol	0 - 10
Nascimento et al 2009	3	24	1.14	3	21.54	1.2924	-29.9333	-50.1333	Agriculture	29.34	Cfa	1613.24	18.7471	Pampa	Ultisol	0 - 10
Nascimento et al 2009	3	24	1.14	3	25.56	1.5336	-29.9333	-50.1333	Agriculture	29.34	Cfa	1446	17	Pampa	Ultisol	0 - 10
Tuchtenhagen et al 2018	3	29.6904	1.8705	3	20.12	1.2072	-31.8036	-52.4114	Agriculture	34.2255	Cfa	1366	17.8	Pampa	Ultisol	0 - 10
Tuchtenhagen et al 2018	3	29.6904	1.8705	3	24.71	1.4826	-31.8036	-52.4114	Agriculture	34.2255	Cfa	1366	17.8	Pampa	Ultisol	0 - 10
Vezzani & Mielniczuk 2011	3	26.6	1.6758	3	17.3333	1.04	-30.842	-51.6347	Agriculture	46	Cfa	1440	18.529	Pampa	Ultisol	0 - 10
Vezzani & Mielniczuk 2011	3	26.6	1.6758	3	18.5333	1.112	-30.842	-51.6347	Agriculture	46	Cfa	1440	18.529	Pampa	Ultisol	0 - 10
Vezzani & Mielniczuk 2011	3	26.6	1.6758	3	22.8	1.368	-30.842	-51.6347	Agriculture	46	Cfa	1440	18.529	Pampa	Ultisol	0 - 10
Vezzani & Mielniczuk 2011	3	26.6	1.6758	3	22.9333	1.376	-30.842	-51.6347	Agriculture	46	Cfa	1440	18.529	Pampa	Ultisol	0 - 10
Vezzani & Mielniczuk 2011	3	26.6	1.6758	3	24.2667	1.456	-30.842	-51.6347	Agriculture	46	Cfa	1440	18.529	Pampa	Ultisol	0 - 10
Vezzani & Mielniczuk 2011	3	26.6	1.6758	3	20	1.2	-30.842	-51.6347	Agriculture	46	Cfa	1440	18.529	Pampa	Ultisol	0 - 10
Assmann et al 2014	3	60	3.78	3	52	1.456	-29.0528	-53.8456	Agriculture	258.953	Cfa	2075.04	18.7093	Pampa	Oxisol	0 - 20
Assmann et al 2014	3	60	3.78	3	60	1.68	-29.0528	-53.8456	Agriculture	258.953	Cfa	2075.04	18.7093	Pampa	Oxisol	0 - 20
Assmann et al 2014	3	60	3.78	3	60	1.68	-29.0528	-53.8456	Agriculture	258.953	Cfa	2075.04	18.7093	Pampa	Oxisol	0 - 20
Assmann et al 2014	3	60	3.78	3	59	1.652	-29.0528	-53.8456	Agriculture	258.953	Cfa	2075.04	18.7093	Pampa	Oxisol	0 - 20
Assmann et al 2014	3	60	3.78	3	60	1.68	-29.0528	-53.8456	Agriculture	258.953	Cfa	2075.04	18.7093	Pampa	Oxisol	0 - 20
Bayer et al 2006 a	3	23.88	1.50444	3	19.3143	0.5408	-29.7095	-53.772	Agriculture	103.441	Cfa	1561	18.6147	Pampa	Ultisol	0 - 20
Bayer et al 2006 a	3	23.88	1.50444	3	26.1714	0.7328	-29.7095	-53.772	Agriculture	103.441	Cfa	1561	18.6147	Pampa	Ultisol	0 - 20
Bona et al 2006	3	23.88	1.50444	3	31.1	0.8708	-30.0833	-51.6667	Agriculture	40	Cfa	1630.88	18.529	Pampa	Ultisol	0 - 20
Bona et al 2006	3	23.88	1.50444	3	33.8	0.9464	-30.0833	-51.6667	Agriculture	40	Cfa	1630.88	18.529	Pampa	Ultisol	0 - 20
Bona et al 2008	5	32.24	0.03	5	31.14	0.01	-30.0083	-51.6667	Agriculture	40	Cfa	1630.88	18.529	Pampa	Ultisol	0 - 20
Bona et al 2008	5	32.24	0.03	5	31.07	0.02	-30.0083	-51.6667	Agriculture	40	Cfa	1630.88	18.529	Pampa	Ultisol	0 - 20
Bona et al 2008	5	32.24	0.03	5	31.77	0.09	-30.0083	-51.6667	Agriculture	40	Cfa	1630.88	18.529	Pampa	Ultisol	0 - 20
Bona et al 2008	5	32.24	0.03	5	32.81	0.05	-30.0083	-51.6667	Agriculture	40	Cfa	1630.88	18.529	Pampa	Ultisol	0 - 20
Conceição et al 2005	3	22.1	1.3923	3	19.2	0.5376	-29.75	-53.7	Agriculture	96	Cfa	1769	18.6147	Pampa	Ultisol	0 - 20
Conceição et al 2005	3	22.1	1.3923	3	20.8	0.5824	-29.75	-53.7	Agriculture	96	Cfa	1769	18.6147	Pampa	Ultisol	0 - 20
Conceição et al 2005	3	22.1	1.3923	3	25.1	0.7028	-29.75	-53.7	Agriculture	96	Cfa	1769	18.6147	Pampa	Ultisol	0 - 20
Conceição et al 2005	3	43.3	2.7279	3	30	0.84	-30.8333	-51.6333	Agriculture	54.2915	Cfa	1440	18.529	Pampa	Ultisol	0 - 20
Conceição et al 2005	3	43.3	2.7279	3	33.8	0.9464	-30.8333	-51.6333	Agriculture	54.2915	Cfa	1440	18.529	Pampa	Ultisol	0 - 20
Conceição et al 2005	3	43.3	2.7279	3	34.2	0.9576	-30.8333	-51.6333	Agriculture	54.2915	Cfa	1440	18.529	Pampa	Ultisol	0 - 20
Conceição et al 2005	3	43.3	2.7279	3	35.6	0.9968	-30.8333	-51.6333	Agriculture	54.2915	Cfa	1440	18.529	Pampa	Ultisol	0 - 20
Conceição et al 2005	3	43.3	2.7279	3	39.4	1.1032	-30.8333	-51.6333	Agriculture	54.2915	Cfa	1440	18.529	Pampa	Ultisol	0 - 20
Conceição et al 2005	3	43.3	2.7279	3	41.3	1.1564	-30.8333	-51.6333	Agriculture	54.2915	Cfa	1440	18.529	Pampa	Ultisol	0 - 20
Conceição et al 2013	3	39.32	2.12	3	27.7	0.83	-30.85	-51.6333	Agriculture	96	Cfa	1440	19.6	Pampa	Ultisol	0 - 20
Conceição et al 2013	3	39.32	2.12	3	32.9	2.96	-30.85	-51.6333	Agriculture	96	Cfa	1440	19.6	Pampa	Ultisol	0 - 20
Conceição et al 2013	3	39.32	2.12	3	31.1	0.64	-30.85	-51.6333	Agriculture	96	Cfa	1440	19.6	Pampa	Ultisol	0 - 20
Conceição et al 2013	3	39.32	2.12	3	37.3	3.32	-30.85	-51.6333	Agriculture	96	Cfa	1440	19.6	Pampa	Ultisol	0 - 20
da Rosa et al 2011	3	47.83	3.01329	3	31.79	0.89012	-31.7577	-52.493	Agriculture	34.2255	Cfa	1460.73	17.3092	Pampa	Ultisol	0 - 20
da Rosa et al 2011	3	47.83	3.01329	3	33.75	0.945	-31.7577	-52.493	Agriculture	34.2255	Cfa	1460.73	17.3092	Pampa	Ultisol	0 - 20
da Rosa et al 2011	3	47.83	3.01329	3	43.27	1.21156	-31.7577	-52.493	Agriculture	34.2255	Cfa	1460.73	17.3092	Pampa	Ultisol	0 - 20
da Silva et al 2006	3	38.8986	2.45061	3	32.107	0.898995	-30.0978	-51.6356	Agriculture	46	Cfa	1440	19	Pampa	Ultisol	0 - 20
da Silva et al 2006	3	38.8986	2.45061	3	32.3606	0.906096	-30.0978	-51.6356	Agriculture	46	Cfa	1440	19	Pampa	Ultisol	0 - 20
Deikow et al 2005	3	44.5714	2.808	3	30.4	0.8512	-30.85	-51.6333	Agriculture	46	Cfa	1440	19.4	Pampa	Ultisol	0 - 20
Deikow et al 2005	3	44.5714	2.808	3	49.7143	1.392	-30.85	-51.6333	Agriculture	46	Cfa	1440	19.4	Pampa	Ultisol	0 - 20
Deikow et al 2005	3	44.5714	2.808	3	44.3429	1.2416	-30.85	-51.6333	Agriculture	46	Cfa	1440	19.4	Pampa	Ultisol	0 - 20
Deikow et al 2005	3	44.5714	2.808	3	51.8857	1.4528	-30.85	-51.6333	Agriculture	46	Cfa	1440	19.4	Pampa	Ultisol	0 - 20
Deikow et al 2005	3	44.5714	2.808	3	43.7714	1.2256	-30.85	-51.6333	Agriculture	46	Cfa	1440	19.4	Pampa	Ultisol	0 - 20
Deikow et al 2005	3	44.5714	2.808	3	28.4571	0.7968	-30.85	-51.6333	Agriculture	46	Cfa	1440	19.4	Pampa	Ultisol	0 - 20
Deikow et al 2005	3	44.5714	2.808	3	34.7429	0.9728	-30.85	-51.6333	Agriculture	46	Cfa	1440	19.4	Pampa	Ultisol	0 - 20
Lovato et al 2004	3	51.1543	3.22272	3	30.26	0.84728	-30.8478	-51.6336	Agriculture	54.2915	Cfa	1440	18.529	Pampa	Ultisol	0 - 20
Lovato et al 2004	3	51.1543	3.22272	3	29.88	0.83664	-30.8478	-51.6336	Agriculture	54.2915	Cfa	1440	18.529	Pampa	Ultisol	0 - 20
Lovato et al 2004	3	51.1543	3.22272	3	31.58	0.88424	-30.8478	-51.6336	Agriculture	54.2915	Cfa	1440	18.529	Pampa	Ultisol	0 - 20
Lovato et al 2004	3	51.1543	3.22272	3	31.84	0.89152	-30.8478	-51.6336	Agriculture	54.2915	Cfa	1440	18.529	Pampa	Ultisol	0 - 20
Lovato et al 2004	3	51.1543	3.22272	3	32.08	0.89824	-30.8478	-51.6336	Agriculture	54.2915	Cfa	1440	18.529	Pampa	Ultisol	0 - 20
Lovato et al 2004	3	51.1543	3.22272	3	32.63	0.91364	-30.8478	-51.6336	Agriculture	54.2915	Cfa	1440	18.529	Pampa	Ultisol	0 - 20
Lovato et al 2004	3	51.1543	3.22272	3	30.16	0.84448	-30.8478	-51.6336	Agriculture	54.2915	Cfa	1440	18.529	Pampa	Ultisol	0 - 20
Lovato et al 2004	3	51.1543	3.22272	3	33.76	0.94528	-30.8478	-51.6336	Agriculture	54.2915	Cfa	1440	18.529	Pampa	Ultisol	0 - 20
Lovato et al 2004	3	51.1543	3.22272	3	33.88	0.94864	-30.8478	-51.6336	Agriculture	54.2915	Cfa	1440	18.529	Pampa	Ultisol	0 - 20
Lovato et al 2004	3	51.1543	3.22272	3	35.08	0.98224	-30.8478	-51.6336	Agriculture	54.2915	Cfa	1440	18.529	Pampa	Ultisol	0 - 20
Lovato et al 2004	3	51.1543	3.22272	3	37.76	1.05728	-30.8478	-51.6336	Agriculture	54.2915	Cfa	1440	18.529	Pampa	Ultisol	0 - 20
Lovato et al 2004	3	51.1543	3.22272	3	34.84	0.97552	-30.8478	-51.6336	Agriculture	54.2915	Cfa	1440	18.529	Pampa	Ultisol	0 - 20
Lovato et al 2004	3	51.1543	3.22272	3	37.33	1.04524	-30.8478	-51.6336	Agriculture	54.2915	Cfa	1440	18.529	Pampa	Ultisol	0 - 20
Lovato et al 2004	3	51.1543	3.22272	3	39.64	1.10992	-30.8478	-51.6336	Agriculture	54.2915	Cfa	1440	18.529	Pampa	Ultisol	0 - 20
Morais et al 2021	3	48.1	3.0303	3	52.2	1.4616	-31.7347	-53.0156	Agriculture	235.761	Cfa	1655	16.7	Pampa	Entisol	0 - 20
Morais et al 2021	3	43.8	2.7594	3	44.5	1.246	-31.7328	-53.045	Agriculture	235.761	Cfa	1655	16.7	Pampa	Ultisol	0 - 20
Morais et al 2021	3	73.3	4.6179	3	83.3	2.3324	-31.335	-53.2975	Agriculture	235.761	Cfa	1655	16.7	Pampa	Entisol	0 - 20
Morais et al 2021	3	68.9	4.3407	3	91.3	2.5564	-31.7647	-53.8989	Agriculture	205.92	Cfa	1619	16.7	Pampa	Vertisol	0 - 20
Nascimento et al 2009	3	35.92	2.59	3	38.39	1.07492	-29.9333	-50.1333	Agriculture	29.34	Cfa	1446	17	Pampa	Ultisol	0 - 20
Nascimento et al 2009	3	35.92	2.59	3	37.36	1.04608	-29.9333	-50.1333	Agriculture	29.34	Cfa	1446	17	Pampa	Ultisol	0 - 20
Reis et al 2016	3	32.7856	2.66	3	22.5251	3.41	-31.8178	-52.4649	Agriculture	34.2255	Cfa	1460.73	12.5	Pampa	Ultisol	0 - 20
Reis et al 2016	3	32.7856	2.66	3	27.4148	2.85	-31.8178	-52.4649	Agriculture	34.2255	Cfa	1460.73	12.5	Pampa	Ultisol	0 - 20
Souza et al 2014	3	44.3	2.7909	3	34.1	0.9548	-30.0144	-51.6502	Agriculture	54.2915	Cfa	1440	18.529	Pampa	Ultisol	0 - 20
Souza et al 2014	3	44.3	2.7909	3	41.4	1.1592	-30.0144	-51.6502	Agriculture	54.2915	Cfa	1440	18.529	Pampa	Ultisol	0 - 20
Tuchtenhagen et al 2018	3	53.8404	3.39195	3	44.9	1.2572	-31.8036	-52.4114	Agriculture	34.2255	Cfa	1366	17.8	Pampa	Ultisol	0 - 20
Tuchtenhagen et al 2018	3	53.8404	3.39195	3	48.88	1.36864	-31.8036	-52.4114	Agriculture	34.2255	Cfa	1366	17.8	Pampa	Ultisol	0 - 20
Tuchtenhagen et al 2018	3	53.8404	3.39195	3	36.45	1.0206	-31.8036	-52.4114	Agriculture	34.2255	Cfa	1366	17.8	Pampa	Ultisol	0 - 20
Zanatta et al 2019	3	44.7	2.8161	3	27.8	0.7784	-30.8333	-51.6333	Agriculture	46	Cfa	1440	19.4	Pampa	Ultisol	0 - 20
Zanatta et al 2019	3	44.7	2.8161	3	29.9	0.8372	-30.8333	-51.6333	Agriculture	46	Cfa	1440	19.4	Pampa	Ultisol	0 - 20
Zanatta et al 2019	3	44.7	2.8161	3	32.8	0.9184	-30.8333	-51.6333	Agriculture	46	Cfa	1440	19.4	Pampa	Ultisol	0 - 20
Zanatta et al 2019	3	44.7	2.8161	3	33.8	0.9464	-30.8333	-51.6333	Agriculture	46	Cfa	1440	19.4	Pampa	Ultisol	0 - 20
Zanatta et al 2019	3	44.7	2.8161	3	31.2	0.8736	-30.8333	-51.6333	Agriculture	46	Cfa	1440	19.4	Pampa	Ultisol	0 - 20
Zanatta et al 2019	3	44.7	2.8161	3	33.6	0.9408	-30.8333	-51.6333	Agriculture	46	Cfa	1440	19.4	Pampa	Ultisol	0 - 20
Zanatta et al 2019	3	44.7	2.8161	3	37.4	1.0472	-30.8333	-51.6333	Agriculture	46	Cfa	1440	19.4	Pampa	Ultisol	0 - 20
Zanatta et al 2019	3	44.7	2.8161	3	39.5	1.106	-30.8333	-51.6333	Agriculture	46	Cfa	1440	19.4	Pampa	Ultisol	0 - 20
Lovato et al 2004	3	51.1543	3.22272	3	25.87	0.72436	-30.8478	-51.6336	Agriculture	54.2915	Cfa	1440	18.529	Pampa	Ultisol	0 - 20
Lovato et al 2004	3	51.1543	3.22272	3	27.9	0.7812	-30.8478	-51.6336	Agriculture	54.2915	Cfa	1440	18.529	Pampa	Ultisol	0 - 20
Assmann et al 2014	3	82.5	3.96	3	72.75	0.94575	-29.0528	-53.8456	Agriculture	258.953	Cfa	2075.04	18.7093	Pampa	Oxisol	0 - 30
Assmann et al 2014	3	82.5	3.96	3	72	0.936	-29.0528	-53.8456	Agriculture	258.953	Cfa	2075.04	18.7093	Pampa	Oxisol	0 - 30
Damian et al 2021 a	9	39.26	1.68	9	31.73	0.72	-30.014	-51.651	Agriculture	46	Cfa	1398	19.3	Pampa	Ultisol	0 - 30
Lovato et al 2004	3	67.21	3.22608	3	56.86	0.73918	-30.8478	-51.6336	Agriculture	54.2915	Cfa	1440	18.529	Pampa	Ultisol	0 - 30
Lovato et al 2004	3	67.21	3.22608	3	54.82	0.71266	-30.8478	-51.6336	Agriculture	54.2915	Cfa	1440	18.529	Pampa	Ultisol	0 - 30
Lovato et al 2004	3	67.21	3.22608	3	58.19	0.75647	-30.8478	-51.6336	Agriculture	54.2915	Cfa	1440	18.529	Pampa	Ultisol	0 - 30
Lovato et al 2004	3	67.21	3.22608	3	59.08	0.76804	-30.8478	-51.6336	Agriculture	54.2915	Cfa	1440	18.529	Pampa	Ultisol	0 - 30
Assmann et al 2014	3	82.5	3.96	3	75	0.975	-29.0528	-53.8456	Agriculture	258.953	Cfa	2075.04	18.7093	Pampa	Oxisol	0 - 30
Damian et al 2021 a	9	39.26	1.68	9	36.13	0.58	-30.014	-51.651	Agriculture	46	Cfa	1398	19.3	Pampa	Ultisol	0 - 30
Damian et al 2021 a	9	39.26	1.68	9	35.47	0.31	-30.014	-51.651	Agriculture	46	Cfa	1398	19.3	Pampa	Ultisol	0 - 30
Lovato et al 2004	3	67.21	3.22608	3	52.37	0.68081	-30.8478	-51.6336	Agriculture	54.2915	Cfa	1440	18.529	Pampa	Ultisol	0 - 30
Lovato et al 2004	3	67.21	3.22608	3	52.27	0.67951	-30.8478	-51.6336	Agriculture	54.2915	Cfa	1440	18.529	Pampa	Ultisol	0 - 30
Veloso et al 2018	3	39.26	1.60966	3	53.5	2.033	-30.01	-51.6667	Agriculture	96	Cfa	1440	19.4	Pampa	Ultisol	0 - 30
Lovato et al 2004	3	67.21	3.22608	3	54.67	0.71071	-30.8478	-51.6336	Agriculture	54.2915	Cfa	1440	18.529	Pampa	Ultisol	0 - 30
Bayer 2000	3	39.26	1.49	3	50.2	1.9076	-30.8478	-51.6356	Agriculture	96	Cfa	1440	18.529	Pampa	Ultisol	0 - 30
Bayer 2000	3	39.26	1.88448	3	44.6	0.5798	-30.8478	-51.6356	Agriculture	96	Cfa	1440	18.529	Pampa	Ultisol	0 - 30

## Sheet: Pantanal
Database 1: Database of pairwise comparisons between SOCstock of the control (Native Vegetation) and Treatment (Agriculture/Grassland) groups and variables related to the location of each study.
	Control group: undisturbed native vegetation			Treatment: Agriculture/Grassland
Reference	Replicates in Control group (nc)	SOCstock (Mg C ha-1) mean in Control (mc)	Standard deviation in Control (sd)	Replicates in Treatment group	SOCstock (Mg C ha-1) mean in Treatment (mc)	Standard deviation in Treatment (sd)	Lat (°S)	Long (°W)	Land Use	Altitude	Climate	Rainfall (mm)	Temperature (average) °C	Biome	Soil classification (U.S)	Soil depth (cm)
Cardoso et al 2010	3	22.04	1.96156	3	16.67	0.86684	-18.5762	-55.842	Grassland	117	Aw	1426	24.9	Pantanal	Entisol	0 - 10
Cardoso et al 2010	3	16.75	1.49075	3	9.78	0.50856	-18.5531	-55.8114	Grassland	116	Aw	1424.57	24.7723	Pantanal	Entisol	0 - 10
Cardoso et al 2010	3	10.99	0.97811	3	8.69	0.45188	-18.9992	-56.6361	Grassland	116	Aw	1424.57	24.7723	Pantanal	Entisol	0 - 10
Cardoso et al 2010	3	10.99	0.97811	3	6.65	0.3458	-18.9903	-56.6453	Grassland	116	Aw	1424.57	24.7723	Pantanal	Entisol	0 - 10
Cardoso et al 2010	3	10.99	0.97811	3	6.38	0.33176	-18.9992	-56.6334	Grassland	116	Aw	1424.57	24.7723	Pantanal	Entisol	0 - 10
Cardoso et al 2010	3	10.99	0.97811	3	10.53	0.54756	-18.9783	-56.6167	Grassland	116	Aw	1424.57	24.7723	Pantanal	Entisol	0 - 10
Cardoso et al 2010	3	38.34	2.6838	3	28.29	1.04673	-18.5762	-55.842	Grassland	117	Aw	1426	24.9	Pantanal	Entisol	0 - 20
Cardoso et al 2010	3	21.85	1.5295	3	13.83	0.51171	-18.5531	-55.8114	Grassland	116	Aw	1424.57	24.7723	Pantanal	Entisol	0 - 20
Cardoso et al 2010	3	16.59	1.1613	3	15.07	0.55759	-18.9992	-56.6361	Grassland	116	Aw	1424.57	24.7723	Pantanal	Entisol	0 - 20
Cardoso et al 2010	3	16.59	1.1613	3	18.48	0.68376	-18.9783	-56.6167	Grassland	116	Aw	1424.57	24.7723	Pantanal	Entisol	0 - 20
Cardoso et al 2010	3	16.59	1.1613	3	11.27	0.41699	-18.9903	-56.6453	Grassland	116	Aw	1424.57	24.7723	Pantanal	Entisol	0 - 20
Cardoso et al 2010	3	16.59	1.1613	3	10.44	0.38628	-18.9992	-56.6334	Grassland	116	Aw	1424.57	24.7723	Pantanal	Entisol	0 - 20
Cardoso et al 2010	3	27.2	1.224	3	18.57	0.81708	-18.9992	-56.6361	Grassland	116	Aw	1426	24.9	Pantanal	Entisol	0 - 30
Cardoso et al 2010	3	24.68	1.1106	3	22	0.968	-18.9783	-56.6167	Grassland	116	Aw	1424.57	24.7723	Pantanal	Entisol	0 - 30
Cardoso et al 2010	3	24.68	1.1106	3	17.81	0.78364	-18.9992	-56.6334	Grassland	116	Aw	1424.57	24.7723	Pantanal	Entisol	0 - 30
Cardoso et al 2010	3	24.68	1.1106	3	16.98	0.74712	-18.5762	-55.842	Grassland	116	Aw	1424.57	24.7723	Pantanal	Entisol	0 - 30
Cardoso et al 2010	3	24.68	1.1106	3	24.042	1.05785	-18.9992	-56.6361	Grassland	116	Aw	1424.57	24.7723	Pantanal	Entisol	0 - 30
