# Supplementary material for: Soil carbon debt from land use change in Brazil
Source: Nat Commun. 2026 Jan 26;17:1626. doi: 10.1038/s41467-026-68340-4 (PMC12905268; doi:10.1038/s41467-026-68340-4)
Supplement: Supplementary file 6 — Supplementary Data 3 [file 41467_2026_68340_MOESM6_ESM.xlsx]

## Sheet: Legend
Database2: Database of pairwise comparisons between SOCstock of the control (Monocropping) and Treatment (Integrated Agricultural Systems) groups and variables related to the location of each study.
Overall
Altitude - meters above sea level (m.a.s.l.)	m
Climate (Köppen climate classification)
Tropical rainforest climate	Af
Tropical monsoon climate	Am
Tropical Savanna, dry winter	As
Tropical Savanna, dry summer	Aw
Hot semi-arid	BSh
Humid subtropical climate	Cfa
subtropical highland climate	Cfb
Monsoon-influenced humid subtropical climate	Cwa
Subtropical highland climate	Cwb
Cold subtropical highland climate	Cwc
Annual average accumulated rainfall	mm
Temperature (average)	°C
Soil depth	cm
Soil Organic Carbon Stock - (SOCstock)	Mg C ha-1)

## Sheet: Overall
	Supplementary Data-3 Monocropping vs Integrated Agricultural Systems
Reference	Replicates in Control group (nc)	SOCstock (Mg ha-1) mean in Control (mc)	Standard deviation in Control (sd)	Replicates in Treatment group	SOCstock SOCstock (Mg ha-1) mean in Treatment (mc)	Standard deviation in Treatment (sd)	Lat (°S)	Long (°W)	Land Use	Altitude (m.a.s.l.)	Climate (Köppen climate classification)	Annual average accumulated rainfall (mm)	Temperature (average) °C	Biome	Soil classification (U.S)	Soil depth (cm)
Carneiro et al 2013	3	15.2	0.7904	3	13.2	0.6732	-17.9097	-53.1	Integrated Agricultural System	800	Aw	1600	31	Cerrado	Entisol	0 - 10
Carneiro et al 2013	3	15.2	0.7904	3	12.3	0.6273	-17.9097	-53.1	Integrated Agricultural System	800	Aw	1600	31	Cerrado	Entisol	0 - 10
Frazão et al 2021	3	24.13	1	3	30.76	0.94	-16.7167	-43.8833	Integrated Agricultural System	598	Aw	927	22	Cerrado	Ultisol	0 - 10
Freitas et al 2020	4	21.1	0.28	4	28.51	1.67	-18.7478	-44.4482	Integrated Agricultural System	644	Aw	1064	22	Cerrado	Oxisol	0 - 10
Freitas et al 2020	4	21.1	0.28	4	28.52	1.39	-18.7478	-44.4482	Integrated Agricultural System	644	Aw	1064	22	Cerrado	Oxisol	0 - 10
Freitas et al 2022	5	18.82	3.6	5	19.01	0.5	-16.1228	-43.4361	Integrated Agricultural System	591	Aw	981	22.3	Cerrado	Ultisol	0 - 10
Freitas et al 2022	5	18.82	3.6	5	24.9	1.36	-16.1228	-43.4361	Integrated Agricultural System	591	Aw	981	22.3	Cerrado	Ultisol	0 - 10
Freitas et al 2022	5	18.82	3.6	5	24.7	1.53	-16.1228	-43.4361	Integrated Agricultural System	591	Aw	981	22.3	Cerrado	Ultisol	0 - 10
Freitas et al 2022	5	18.82	3.6	5	24.33	1.19	-16.1228	-43.4361	Integrated Agricultural System	591	Aw	981	22.3	Cerrado	Ultisol	0 - 10
Silva et al 2024	3	17.1	1.99	3	22.04	1.13	-20.3753	-51.4033	Integrated Agricultural System	354	Aw	1300	23.5	Cerrado	Oxisol	0 - 10
Sarto et al 2020	3	11.2	1.3	3	12	1.46	-20.4667	-50.0667	Integrated Agricultural System	450	Aw	1300	24	Cerrado	Ultisol	0 - 10
Silva Araújo et al 2017	3	6.22	0.31722	3	12.24	0.62424	-3.61667	-43.0367	Integrated Agricultural System	167	Aw	1200	26.5	Cerrado	Ultisol	0 - 10
Silva Araújo et al 2017	3	6.22	0.31722	3	12.15	0.61965	-3.61667	-43.0367	Integrated Agricultural System	167	Aw	1200	26.5	Cerrado	Ultisol	0 - 10
Vogado et al 2024	5	36.29	2.97	5	36.01	2.89	-6.83	-45.3978	Integrated Agricultural System	475	Aw	1154	26.4	Cerrado	Oxisol	0 - 10
Figueiredo et al 2013	3	43.1	2.0688	3	44.8	2.1504	-15.5883	-47.7	Integrated Agricultural System	1014	Aw	1500	26	Cerrado	Oxisol	0 - 20
Freitas et al 2022	5	34.79	2.3	5	45.62	1.37	-16.1228	-43.4361	Integrated Agricultural System	591	Aw	981	22.3	Cerrado	Ultisol	0 - 20
Freitas et al 2022	5	34.79	2.3	5	49.8	1.2	-16.1228	-43.4361	Integrated Agricultural System	591	Aw	981	22.3	Cerrado	Ultisol	0 - 20
Freitas et al 2022	5	34.79	2.3	5	50.93	1.44	-16.1228	-43.4361	Integrated Agricultural System	591	Aw	981	22.3	Cerrado	Ultisol	0 - 20
Freitas et al 2022	5	34.79	2.3	5	38.4	0.76	-16.1228	-43.4361	Integrated Agricultural System	591	Aw	981	22.3	Cerrado	Ultisol	0 - 20
Loss et al 2013	3	50.93	1.88441	3	51.05	2.4504	-17.35	-51.4667	Integrated Agricultural System	835.133	Aw	1500	23.9	Cerrado	Oxisol	0 - 20
Ribeiro et al 2023	3	47.31	1.75047	3	50.71	2.43408	-16.6456	-43.7122	Integrated Agricultural System	590	Aw	1003	24.5	Cerrado	Inceptisol	0 - 20
Ribeiro et al 2023	3	43.72	1.61764	3	54.98	2.63904	-16.6456	-43.7122	Integrated Agricultural System	590	Aw	1003	24.5	Cerrado	Inceptisol	0 - 20
Silva et al 2024	3	29.07	1.64	3	38.96	1.71	-20.3753	-51.4033	Integrated Agricultural System	354	Aw	1300	23.5	Cerrado	Oxisol	0 - 20
Sarto et al 2020	3	21.4	1.91	3	20.5	1.54	-20.4667	-50.0667	Integrated Agricultural System	450	Aw	1300	24	Cerrado	Ultisol	0 - 20
Sarto et al 2020	3	21.4	1.91	3	22	1.86	-20.4667	-50.0667	Integrated Agricultural System	450	Aw	1300	24	Cerrado	Ultisol	0 - 20
Sarto et al 2020	3	21.4	1.91	3	22.8	1.94	-20.4667	-50.0667	Integrated Agricultural System	450	Aw	1300	24	Cerrado	Ultisol	0 - 20
Sarto et al 2020	3	21.4	1.91	3	23.8	1.48	-20.4667	-50.0667	Integrated Agricultural System	450	Aw	1300	24	Cerrado	Ultisol	0 - 20
Silva Araújo et al 2017	3	11.95	0.5736	3	21.6	1.0368	-3.61667	-43.0367	Integrated Agricultural System	167	Aw	1200	26.5	Cerrado	Ultisol	0 - 20
Silva Araújo et al 2017	3	11.95	0.5736	3	23.08	1.10784	-3.61667	-43.0367	Integrated Agricultural System	167	Aw	1200	26.5	Cerrado	Ultisol	0 - 20
Vergutz et al 2010	3	36.5	1.3505	3	35	1.68	-17.6015	-46.7003	Integrated Agricultural System	550	Aw	1450	21.8893	Cerrado	Oxisol	0 - 20
Vergutz et al 2010	3	36.5	1.3505	3	36	1.728	-17.6015	-46.7003	Integrated Agricultural System	550	Aw	1450	21.8893	Cerrado	Oxisol	0 - 20
Vergutz et al 2010	3	36.5	1.3505	3	37	1.776	-17.6015	-46.7003	Integrated Agricultural System	550	Aw	1450	21.8893	Cerrado	Oxisol	0 - 20
Vergutz et al 2010	3	36.5	1.3505	3	41	1.968	-17.6015	-46.7003	Integrated Agricultural System	550	Aw	1450	21.8893	Cerrado	Oxisol	0 - 20
da Silva et al 2017	3	42.706	1.23847	3	57.309	1.66196	-7.23389	-44.5539	Integrated Agricultural System	356.562	Aw	1100	29	Cerrado	Oxisol	0 - 30
da Silva et al 2017	3	42.706	1.23847	3	41.524	1.2042	-7.23389	-44.5539	Integrated Agricultural System	356.562	Aw	1100	29	Cerrado	Oxisol	0 - 30
Sant-Anna et al 2017	4	60	1.54	4	63	3.024	-15.65	-47.7333	Integrated Agricultural System	945.513	Aw	1586.1	21.5844	Cerrado	Oxisol	0 - 30
Salton et al 2011	3	46.3	2.2224	3	61.39	2.94672	-21.514	-55.487	Integrated Agricultural System	390	Cwa	1648.83	22.0286	Cerrado	Oxisol	0 - 20
Salton et al 2011	3	46.3	3.241	3	47.4	2.2752	-20.693	-54.44	Integrated Agricultural System	530	Aw	1608.07	22.322	Cerrado	Oxisol	0 - 20
Salton et al 2011	3	46.3	3.241	3	47.9	2.2992	-20.693	-54.44	Integrated Agricultural System	530	Aw	1608.07	22.322	Cerrado	Oxisol	0 - 20
Salton et al 2011	3	46.3	3.241	3	50.5	2.424	-20.693	-54.44	Integrated Agricultural System	530	Aw	1608.07	22.322	Cerrado	Oxisol	0 - 20
Matos et al 2020	3	41.58	2.99376	3	37.95	2.01135	-21.991	-42.914	Integrated Agricultural System	800	Cwb	1451	24.5	Atlantic Forest	Ultisols	0 - 10
Matos et al 2020	3	41.58	2.99376	3	39.6	2.0988	-21.991	-42.914	Integrated Agricultural System	800	Cwb	1451	24.5	Atlantic Forest	Ultisols	0 - 10
Monroe et al 2016	4	48	1.83	4	39	4.63	-14.5928	-39.2834	Integrated Agricultural System	154.616	Af	1500	24.5801	Atlantic Forest	Ultisol	0 - 10
Monroe et al 2016	4	48	1.83	4	42	1.69	-14.5928	-39.2834	Integrated Agricultural System	154.616	Af	1500	24.5801	Atlantic Forest	Ultisol	0 - 10
Vicente et al 2023	3	47.4614	3.41722	3	41.899	2.22065	-14.5928	-39.2834	Integrated Agricultural System	155	Af	1500	25	Atlantic Forest	Oxisol	0 - 10
Vicente et al 2023	3	47.4614	3.41722	3	50.2272	2.66204	-14.5928	-39.2834	Integrated Agricultural System	155	Af	1500	25	Atlantic Forest	Oxisol	0 - 10
Vicente et al 2023	3	47.4614	3.41722	3	46.75	2.47775	-14.5928	-39.2834	Integrated Agricultural System	155	Af	1500	25	Atlantic Forest	Oxisol	0 - 10
Salton et al 2011	3	50.11	3.60792	3	48.02	1.63268	-22.121	-54.464	Integrated Agricultural System	430	Cwa	1606.49	22.1393	Atlantic Forest	Oxisol	0 - 20
Oliveira et al 2024	3	44.62	3.21264	3	51.62	1.18726	-21.9617	-47.8411	Integrated Agricultural System	860	Cwa	1100	23	Atlantic Forest	Oxisol	0 - 30
Oliveira et al 2024	3	44.62	3.21264	3	56.68	1.30364	-21.9617	-47.8411	Integrated Agricultural System	860	Cwa	1100	23	Atlantic Forest	Oxisol	0 - 30
Oliveira et al 2024	3	44.62	3.21264	3	54.64	1.25672	-21.9617	-47.8411	Integrated Agricultural System	860	Cwa	1100	23	Atlantic Forest	Oxisol	0 - 30
Damian et al 2021 a	9	71.59	2.08	9	76.45	4.22	-22.791	-47.3327	Integrated Agricultural System	550	Cwa	1262	20.2	Atlantic Forest	Oxisol	0 - 30
Damian et al 2021 a	9	71.59	2.08	9	76.08	3.34	-22.791	-47.3327	Integrated Agricultural System	550	Cwa	1262	20.2	Atlantic Forest	Oxisol	0 - 30
Monroe et al 2016	4	98.75	2.1	4	91.3333	0.98	-14.5928	-39.2834	Integrated Agricultural System	154.616	Af	1500	24.5801	Atlantic Forest	Ultisol	0 - 30
Monroe et al 2016	4	98.75	2.1	4	105.75	1.36	-14.5928	-39.2834	Integrated Agricultural System	154.616	Af	1500	24.5801	Atlantic Forest	Ultisol	0 - 30
Monroe et al 2016	3	117	8.424	3	105.75	2.43225	-14.5928	-39.2834	Integrated Agricultural System	154.616	Af	1500	24.5801	Atlantic Forest	Ultisol	0 - 30
Monroe et al 2016	3	117	8.424	3	120	2.76	-14.5928	-39.2834	Integrated Agricultural System	154.616	Af	1500	24.5801	Atlantic Forest	Ultisol	0 - 30
Paes et al 2021	5	106.479	5.51	5	123.006	4.89	-13.524	-39.0161	Integrated Agricultural System	226	As	1224	24.5	Atlantic Forest	Oxisol	0 - 30
Carvalho et al 2010	3	26.1	2.3751	3	27	2.457	-12.0667	-55.35	Integrated Agricultural System	386	Am	2000	28	Amazon	Oxisol	0 - 10
Carvalho et al 2010	3	29.1	2.6481	3	28.7	2.6117	-12.6333	-60.8833	Integrated Agricultural System	360	Am	2200	26	Amazon	Oxisol	0 - 10
Carvalho et al 2010	3	26.1	2.3751	3	31.5	2.8665	-12.0667	-55.35	Integrated Agricultural System	386	Am	2000	28	Amazon	Oxisol	0 - 10
Carvalho et al 2010	3	46.1	1.9362	3	47.7	2.0034	-12.0667	-55.35	Integrated Agricultural System	386	Am	2000	28	Amazon	Oxisol	0 - 20
Carvalho et al 2010	3	46.1	1.9362	3	52.3	2.1966	-12.0667	-55.35	Integrated Agricultural System	386	Am	2000	28	Amazon	Oxisol	0 - 20
Carvalho et al 2010	3	46.9	1.9698	3	48	2.016	-12.6333	-60.8833	Integrated Agricultural System	360	Am	2200	26	Amazon	Oxisol	0 - 20
Carvalho et al 2010	3	54.3	2.6607	3	59.1	2.8959	-12.0667	-55.35	Integrated Agricultural System	386	Am	2000	28	Amazon	Oxisol	0 - 30
Carvalho et al 2010	3	54.3	2.6607	3	62.8	3.0772	-12.0667	-55.35	Integrated Agricultural System	386	Am	2000	28	Amazon	Oxisol	0 - 30
Sales et al 2018	3	49.59	2.42991	3	48.75	2.38875	-2.95819	-47.3862	Integrated Agricultural System	116	Aw	1743	25	Amazon	Oxisol	0 - 30
Carvalho et al 2010	3	61.2	2.9988	3	58.1	2.8469	-12.6333	-60.8833	Integrated Agricultural System	360	Am	2200	26	Amazon	Oxisol	0 - 30
Carvalho et al 2010	3	61.2	2.9988	3	61.5	3.0135	-12.6333	-60.8833	Integrated Agricultural System	360	Am	2200	26	Amazon	Oxisol	0 - 30
Carvalho et al 2010	3	26.1	2.3751	3	28.3	2.5753	-12.0667	-55.35	Integrated Agricultural System	386	Am	2000	28	Amazon	Oxisol	0 - 10
Carvalho et al 2010	3	26.1	2.3751	3	30.7	2.7937	-12.0667	-55.35	Integrated Agricultural System	386	Am	2000	28	Amazon	Oxisol	0 - 10
Carvalho et al 2010	3	46.1	1.9362	3	48.1	2.0202	-12.0667	-55.35	Integrated Agricultural System	386	Am	2000	28	Amazon	Oxisol	0 - 20
Carvalho et al 2010	3	46.1	1.9362	3	54.2	2.2764	-12.0667	-55.35	Integrated Agricultural System	386	Am	2000	28	Amazon	Oxisol	0 - 20
Carvalho et al 2010	3	54.3	2.6607	3	59.1	2.8959	-12.0667	-55.35	Integrated Agricultural System	386	Am	2000	28	Amazon	Oxisol	0 - 30
Carvalho et al 2010	3	54.3	2.6607	3	62.8	3.0772	-12.0667	-55.35	Integrated Agricultural System	386	Am	2000	28	Amazon	Oxisol	0 - 30
Carvalho et al 2010	3	29.1	2.6481	3	22.2	2.0202	-12.6333	-60.8833	Integrated Agricultural System	360	Am	2200	26	Amazon	Oxisol	0 - 10
Carvalho et al 2010	3	46.9	1.9698	3	39.4	1.6548	-12.6333	-60.8833	Integrated Agricultural System	360	Am	2200	26	Amazon	Oxisol	0 - 20
