# Supplementary material for: Soil carbon debt from land use change in Brazil
Source: Nat Commun. 2026 Jan 26;17:1626. doi: 10.1038/s41467-026-68340-4 (PMC12905268; doi:10.1038/s41467-026-68340-4)
Supplement: Supplementary file 7 — Supplementary Data 4 [file 41467_2026_68340_MOESM7_ESM.xlsx]

## Sheet: Legend
Legend
Altitude - meters above sea level (m.a.s.l.)	m
Climate (Köppen climate classification)
Tropical rainforest climate	Af
Tropical monsoon climate	Am
Tropical Savanna, dry winter	As
Tropical Savanna, dry summer	Aw
Hot semi-arid	BSh
Humid subtropical climate	Cfa
subtropical highland climate	Cfb
Monsoon-influenced humid subtropical climate	Cwa
Subtropical highland climate	Cwb
Cold subtropical highland climate	Cwc
Annual average accumulated rainfall	mm
Temperature (average)	°C
Soil depth	cm
Soil Organic Carbon Stock - (SOCstock)	Mg C ha-1)

## Sheet: Overall
	Supplementary Data - 4 Monocropping vs. Cropping Rotation Intercropping
Reference	Replicates in Control group (nc)	SOCstock (Mg ha-1) mean in Control (mc)	Standard deviation in Control (sd)	Replicates in Treatment group	SOCstock SOCstock (Mg ha-1) mean in Treatment (mc)	Standard deviation in Treatment (sd)	Lat (°S)	Long (°W)	Land Use	Altitude (m.a.s.l.)	Climate (Köppen climate classification)	Annual average accumulated rainfall (mm)	Temperature (average) °C	Biome	Soil classification (U.S)	Soil depth (cm)
Vezzani & Mielniczuk 2011	3	17.3333	1.04	3	18.5333	1.112	-30.842	-51.6347	Agriculture	46	Cfa	1440	18.529	Pampa	Ultisol	0 - 10
Deikow et al 2005	3	34.7429	0.9728	3	30.4	0.8512	-30.85	-51.6333	Agriculture	46	Cfa	1440	19.4	Pampa	Ultisol	0 - 20
Deikow et al 2005	3	34.7429	0.9728	3	44.3429	1.2416	-30.85	-51.6333	Agriculture	46	Cfa	1440	19.4	Pampa	Ultisol	0 - 20
Deikow et al 2005	3	34.7429	0.9728	3	43.7714	1.2256	-30.85	-51.6333	Agriculture	46	Cfa	1440	19.4	Pampa	Ultisol	0 - 20
Vezzani & Mielniczuk 2011	3	17.3333	1.04	3	22.8	1.368	-30.842	-51.6347	Agriculture	46	Cfa	1440	18.529	Pampa	Ultisol	0 - 10
Vezzani & Mielniczuk 2011	3	17.3333	1.04	3	22.9333	1.376	-30.842	-51.6347	Agriculture	46	Cfa	1440	18.529	Pampa	Ultisol	0 - 10
Vezzani & Mielniczuk 2011	3	17.3333	1.04	3	24.2667	1.456	-30.842	-51.6347	Agriculture	46	Cfa	1440	18.529	Pampa	Ultisol	0 - 10
da Rosa et al 2011	3	33.75	0.945	3	43.27	1.21156	-31.7577	-52.493	Agriculture	34.2255	Cfa	1460.73	17.3092	Pampa	Ultisol	0 - 20
Da Luz et al 2019	3	24.897	1.31954	3	22.755	1.20601	-23.2	-51.1667	Agriculture	620	Cfa	1622	20.7	Atlantic Forest	Oxisol	0 - 10
da Silva et al 2008	3	5.21653	0.276476	3	6.13608	0.325212	-22.3667	-54.5	Agriculture	400	Aw	1635.82	21.9519	Atlantic Forest	Ultisols	0 - 10
da Silva et al 2008	3	5.21653	0.276476	3	5.67401	0.300723	-22.3667	-54.5	Agriculture	400	Aw	1635.82	21.9519	Atlantic Forest	Ultisols	0 - 10
da Silva et al 2008	3	5.21653	0.276476	3	5.72715	0.303539	-22.3667	-54.5	Agriculture	400	Aw	1635.82	21.9519	Atlantic Forest	Ultisols	0 - 10
da Silva et al 2008	3	5.21653	0.276476	3	5.78068	0.306376	-22.3667	-54.5	Agriculture	400	Aw	1635.82	21.9519	Atlantic Forest	Ultisols	0 - 10
da Silva et al 2008	3	5.21653	0.276476	3	5.25476	0.278502	-22.3667	-54.5	Agriculture	400	Aw	1635.82	21.9519	Atlantic Forest	Ultisols	0 - 10
Rauber et al 2012	3	20.903	1.10786	3	25.536	1.35341	-27.223	-51.994	Agriculture	589.593	Cfa	1862.91	17.958	Atlantic Forest	Oxisol	0 - 10
Rauber et al 2012	3	20.903	1.10786	3	24.564	1.30189	-27.223	-51.994	Agriculture	589.593	Cfa	1862.91	17.958	Atlantic Forest	Oxisol	0 - 10
Da Luz et al 2019	3	53.668	1.82471	3	60.221	2.04751	-23.2	-51.1667	Agriculture	620	Cfa	1622	20.7	Atlantic Forest	Oxisol	0 - 20
Da Luz et al 2019	3	46.022	1.56475	3	45.615	1.55091	-23.2	-51.1667	Agriculture	620	Cfa	1622	20.7	Atlantic Forest	Oxisol	0 - 20
Da Luz et al 2019	3	68.554	1.57674	3	76.67	1.76341	-23.2	-51.1667	Agriculture	620	Cfa	1622	20.7	Atlantic Forest	Oxisol	0 - 30
Da Luz et al 2019	3	68.554	1.57674	3	66.697	1.53403	-23.2	-51.1667	Agriculture	620	Cfa	1622	20.7	Atlantic Forest	Oxisol	0 - 30
Andréa et al 2004	3	19.14	0.97614	3	23.6	1.2036	-17.719	-49.0768	Agriculture	715.69	Aw	1380	22.08	Cerrado	Oxisol	0 - 10
Assis et al 2006	3	30.54	1.55754	3	38.94	1.98594	-18.729	-49.644	Agriculture	621.5	Aw	1300	23	Cerrado	Oxisol	0 - 10
da Silva et al 2017	3	18.12	0.92412	3	18.84	0.96084	-7.23389	-44.5539	Agriculture	356.562	Aw	1100	29	Cerrado	Oxisol	0 - 10
Dias et al 2022	3	23.21	1.18371	3	28.7412	1.4658	-16.9636	-49.1844	Agriculture	787	Aw	1500	25	Cerrado	oxisol	0 - 10
Dias et al 2022	3	23.21	1.18371	3	23.0136	1.17369	-16.9642	-49.1833	Agriculture	787	Aw	1500	25	Cerrado	oxisol	0 - 10
Dias et al 2022	3	23.21	1.18371	3	22.1496	1.12963	-16.9631	-49.1836	Agriculture	787	Aw	1500	25	Cerrado	oxisol	0 - 10
Farias et al 2022	3	40.0591	2.04301	3	47.2421	2.40935	-20.45	-55.666	Agriculture	174	Am	1250	26	Cerrado	Ultisol	0 - 10
Figueiredo et al 2013	3	21.5	1.0965	3	24.3	1.2393	-15.5883	-47.7	Agriculture	1014	Aw	1500	26	Cerrado	Oxisol	0 - 10
Figueiredo et al 2013	3	21.5	1.0965	3	23	1.173	-15.5883	-47.7	Agriculture	1014	Aw	1500	26	Cerrado	Oxisol	0 - 10
Figueiredo et al 2013	3	21.5	1.0965	3	21.2	1.0812	-15.5883	-47.7	Agriculture	1014	Aw	1500	26	Cerrado	Oxisol	0 - 10
Marafon et al 2020	3	47.46	2.42046	3	38.56	1.96656	-9.31417	-44.7644	Agriculture	645	Aw	1033	24.9	Cerrado	Oxisol	0 - 10
Siqueira‐Neto et al 2020	3	19.9	1.0149	3	21.8	1.1118	-17.7833	-51.9167	Agriculture	765.417	Aw	1600	25	Cerrado	Oxisol	0 - 10
Siqueira‐Neto et al 2020	3	19.9	1.0149	3	22.8	1.1628	-17.7833	-51.9167	Agriculture	765.417	Aw	1600	25	Cerrado	Oxisol	0 - 10
Siqueira‐Neto et al 2020	3	19.9	1.0149	3	25	1.275	-17.7833	-51.9167	Agriculture	765.417	Aw	1600	25	Cerrado	Oxisol	0 - 10
Andréa et al 2004	3	34.06	1.63488	3	40.16	1.92768	-17.719	-49.0768	Agriculture	715.69	Aw	1380	22.08	Cerrado	Oxisol	0 - 20
Andréa et al 2004	3	37.66	1.80768	3	40.43	1.94064	-17.719	-49.0768	Agriculture	715.69	Aw	1380	22.08	Cerrado	Oxisol	0 - 20
Costa et al 2020	3	21	1.008	3	20.1	0.9648	-12.9023	-45.4858	Agriculture	763	Aw	1000	26	Cerrado	Oxisol	0 - 20
Costa et al 2020	3	23.1	1.1088	3	23	1.104	-12.0259	-46.1592	Agriculture	763	Aw	1000	26	Cerrado	Oxisol	0 - 20
da Silva et al 2016	3	56.5727	2.71549	3	59.0022	2.8321	-17.9261	-51.7142	Agriculture	800	Aw	1700	22	Cerrado	Oxisol	0 - 20
da Silva et al 2016	3	56.5727	2.71549	3	51.0195	2.44894	-17.9261	-51.7142	Agriculture	800	Aw	1700	22	Cerrado	Oxisol	0 - 20
da Silva et al 2017	3	28.984	1.39123	3	31.54	1.51392	-7.23389	-44.5539	Agriculture	356.562	Aw	1100	29	Cerrado	Oxisol	0 - 20
da Silva et al 2017	3	40.616	1.94957	3	43.869	2.10571	-7.23389	-44.5539	Agriculture	356.562	Aw	1100	29	Cerrado	Oxisol	0 - 20
Dias et al 2022	3	45.1545	2.16742	3	43.0542	2.0666	-16.9642	-49.1833	Agriculture	787	Aw	1500	25	Cerrado	oxisol	0 - 20
Dias et al 2022	3	45.1545	2.16742	3	44.6039	2.14099	-16.9631	-49.1836	Agriculture	787	Aw	1500	25	Cerrado	oxisol	0 - 20
Dias et al 2022	3	45.1545	2.16742	3	57.7449	2.77176	-16.9636	-49.1844	Agriculture	787	Aw	1500	25	Cerrado	oxisol	0 - 20
Dias et al 2022	3	45.1545	2.16742	3	37.2578	1.78837	-16.97	-49.1975	Agriculture	787	Aw	1500	25	Cerrado	oxisol	0 - 20
Farias et al 2022	3	79.6207	3.82179	3	82.3997	3.95519	-20.45	-55.666	Agriculture	174	Am	1250	26	Cerrado	Ultisol	0 - 20
Figueiredo et al 2013	3	43.1	2.0688	3	41.4	1.9872	-15.5883	-47.7	Agriculture	1014	Aw	1500	26	Cerrado	Oxisol	0 - 20
Figueiredo et al 2013	3	43.1	2.0688	3	45.7	2.1936	-15.5883	-47.7	Agriculture	1014	Aw	1500	26	Cerrado	Oxisol	0 - 20
Salton et al 2011	3	51.3	2.4624	3	56.6	2.7168	-21.514	-55.487	Agriculture	390	Cwa	1648.83	22.0286	Cerrado	Oxisol	0 - 20
Costa et al 2020	3	26.6	0.7714	3	28.7	0.8323	-12.0259	-46.1592	Agriculture	763	Aw	1000	26	Cerrado	Oxisol	0 - 30
Costa et al 2020	3	26.6	0.7714	3	25.3	0.7337	-12.9023	-45.4858	Agriculture	763	Aw	1000	26	Cerrado	Oxisol	0 - 30
Cruvinel el al 2011	3	51.7	1.4993	3	53.2	1.5428	-16.25	-47.6167	Agriculture	826	Aw	1850	21.2	Cerrado	Oxisol	0 - 30
Cruvinel el al 2011	3	51.7	1.4993	3	56.4	1.6356	-16.3	-47.5	Agriculture	826	Aw	1850	21.2	Cerrado	Oxisol	0 - 30
Figueiredo et al 2013	3	69.425	2.01333	3	74.8	2.1692	-15.5883	-47.7	Agriculture	1014	Aw	1500	26	Cerrado	Oxisol	0 - 30
Figueiredo et al 2013	3	69.425	2.01333	3	71.875	2.08438	-15.5883	-47.7	Agriculture	1014	Aw	1500	26	Cerrado	Oxisol	0 - 30
Figueiredo et al 2013	3	69.425	2.01333	3	70.575	2.04668	-15.5883	-47.7	Agriculture	1014	Aw	1500	26	Cerrado	Oxisol	0 - 30
Figueiredo et al 2018	3	71.35	2.06915	3	80.075	2.32218	-16.1165	-47.7368	Agriculture	1035	Aw	1035	21.5844	Cerrado	Oxisol	0 - 30
Figueiredo et al 2018	3	71.35	2.06915	3	78.175	2.26708	-16.1165	-47.7368	Agriculture	1035	Aw	1035	21.5844	Cerrado	Oxisol	0 - 30
Gmach et al 2018	3	43.895	1.27296	3	56.148	1.62829	-7.23879	-44.5612	Agriculture	411.667	Aw	1000	25	Cerrado	Oxisol	0 - 30
Gmach et al 2018	3	43.895	1.27296	3	51.885	1.50466	-7.23879	-44.5612	Agriculture	411.667	Aw	1000	25	Cerrado	Oxisol	0 - 30
Siqueira-Neto et al 2010	18	49.4382	0.4	18	63.2022	0.35	-17.649	-51.04	Agriculture	765.417	Aw	1650	22.0724	Cerrado	Oxisol	0 - 30
Siqueira-Neto et al 2010	18	49.4382	0.4	18	58.427	0.32	-17.649	-51.04	Agriculture	765.417	Aw	1650	22.0724	Cerrado	Oxisol	0 - 30
Carvalho et al 2009	5	17.8	4.3	5	19	5.2	-12.4833	-60	Agriculture	600	Aw	2170	20.5	Amazon	Oxisol	0 - 10
Carvalho et al 2009	5	17.8	4.3	5	19.5	6.8	-12.4833	-60	Agriculture	600	Aw	2170	20.5	Amazon	Oxisol	0 - 10
Petter et al 2017	5	18	1.04	5	21.1	1.04	-12.2333	-55.6667	Agriculture	373	Aw	2000	29	Amazon	Oxisol	0 - 10
Petter et al 2017	5	18	0.72	5	22.2	1.1	-12.2333	-55.6667	Agriculture	373	Aw	2000	29	Amazon	Oxisol	0 - 10
Petter et al 2017	5	39	2.574	5	42.3	1.01	-12.2333	-55.6667	Agriculture	373	Aw	2000	29	Amazon	Oxisol	0 - 20
Petter et al 2017	5	39	2.574	5	43.8	1.12	-12.2333	-55.6667	Agriculture	373	Aw	2000	29	Amazon	Oxisol	0 - 20
Carvalho et al 2009	5	58.5	11	5	65.6	15.4	-12.4833	-60	Agriculture	600	Aw	2170	20.5	Amazon	Oxisol	0 - 30
Carvalho et al 2009	5	58.5	11	5	59	18.5	-12.4833	-60	Agriculture	600	Aw	2170	20.5	Amazon	Oxisol	0 - 30
