# Supplementary material for: Soil carbon debt from land use change in Brazil
Source: Nat Commun. 2026 Jan 26;17:1626. doi: 10.1038/s41467-026-68340-4 (PMC12905268; doi:10.1038/s41467-026-68340-4)
Supplement: Supplementary file 8 — Supplementary Data 5 [file 41467_2026_68340_MOESM8_ESM.xlsx]

## Sheet: Legend
Legend
State	Code
Acre	AC
Alagoas	AL
Amapá	AP
Amazonas	AM
Bahia	BA
Ceará	CE
Espírito Santo	ES
Goiás	GO
Maranhão	MA
Mato Grosso	MT
Mato Grosso do Sul	MS
Minas Gerais	MG
Pará	PA
Paraíba	PB
Paraná	PR
Pernambuco	PE
Piauí	PI
Rio de Janeiro	RJ
Rio Grande do Norte	RN
Rio Grande do Sul	RS
Rondônia	RO
Roraima	RR
Santa Catarina	SC
São Paulo	SP
Sergipe	SE
Tocantins	TO
Altitude - meters above sea level (m.a.s.l.)	m
Climate (Köppen climate classification)
Tropical rainforest climate	Af
Tropical monsoon climate	Am
Tropical Savanna, dry winter	As
Tropical Savanna, dry summer	Aw
Hot semi-arid	BSh
Humid subtropical climate	Cfa
subtropical highland climate	Cfb
Monsoon-influenced humid subtropical climate	Cwa
Subtropical highland climate	Cwb
Cold subtropical highland climate	Cwc
Annual average accumulated rainfall	mm
Temperature (average)	°C
Soil depth	cm
Soil Organic Carbon Stock - (SOCstock)	Mg C ha-1)

## Sheet: Overall
	Supplementary Data - 5 Native Vegetation vs. Conventional Tillage
Reference	Replicates in Control group (nc)	SOCstock (Mg ha-1) mean in Control (mc)	Standard deviation in Control (sd)	Replicates in Treatment group	SOCstock SOCstock (Mg ha-1) mean in Treatment (mc)	Standard deviation in Treatment (sd)	Lat (°S)	Long (°W)	Land Use	Altitude (m.a.s.l.)	Climate (Köppen climate classification)	Annual average accumulated rainfall (mm)	Temperature (average) °C	Biome	Soil classification (U.S)	Soil depth (cm)
Carvalho et al 2009	5	21.3	0.7	5	17.8	4.3	-12.4833	-60	Conventional-Tillage	600	Aw	2170	20.5	Amazon	Oxisol	0 - 10
Carvalho et al 2009	5	21.3	0.7	5	24.2	6.4	-12.4833	-60	Conventional-Tillage	600	Aw	2170	20.5	Amazon	Oxisol	0 - 10
Petter et al 2017	5	26	1.21	5	18	1.04	-12.2333	-55.6667	Conventional-Tillage	373	Aw	2000	29	Amazon	Oxisol	0 - 10
Sales et al 2018	3	28.74	1.8681	3	18.24	1.65984	-2.95819	-47.3862	Conventional-Tillage	116	Aw	1743	25	Amazon	Oxisol	0 - 10
Petter et al 2017	5	51	1.18	5	39	2.19	-12.2333	-55.6667	Conventional-Tillage	373	Aw	2000	29	Amazon	Oxisol	0 - 20
Sales et al 2018	3	49.43	3.26238	3	36.04	1.51368	-2.95819	-47.3862	Conventional-Tillage	116	Aw	1743	25	Amazon	Oxisol	0 - 20
Carvalho et al 2009	5	48.1	2.6	5	47.4	7.2	-12.4833	-60	Conventional-Tillage	600	Aw	2170	20.5	Amazon	Oxisol	0 - 30
Carvalho et al 2009	5	48.1	2.6	5	58.5	11	-12.4833	-60	Conventional-Tillage	600	Aw	2170	20.5	Amazon	Oxisol	0 - 30
Durigan et al 2017	5	56	1.53	5	52	1.08	-2.44167	-54.7083	Conventional-Tillage	80.8332	Am	2163.14	27.4641	Amazon	Oxisol	0 - 30
Durigan et al 2017	5	56	1.53	5	48	1.22	-2.44167	-54.7083	Conventional-Tillage	80.8332	Am	2163.14	27.4641	Amazon	Oxisol	0 - 30
Frazão et al 2013	5	30.2	3.4	5	33.2	0.5	-2.45	-48.7667	Conventional-Tillage	49	Af	2500	26.6	Amazon	Oxisol	0 - 30
Frazão et al 2013	5	30.2	3.4	5	26.6	1.6	-2.45	-48.7667	Conventional-Tillage	49	Af	2500	26.6	Amazon	Oxisol	0 - 30
Frazão et al 2013	5	30.2	3.4	5	22.7	1.4	-2.45	-48.7667	Conventional-Tillage	49	Af	2500	26.6	Amazon	Oxisol	0 - 30
Sales et al 2018	3	61.88	2.97024	3	49.59	2.42991	-2.95819	-47.3862	Conventional-Tillage	116	Aw	1743	25	Amazon	Oxisol	0 - 30
Barros et al 2013	3	16	0.976	3	13	0.793	-6.93333	-35.1167	Conventional-Tillage	70	As	1200	28	Atlantic Forest	Ultisol	0 - 10
Barros et al 2013	3	16	0.976	3	7.2	0.4392	-6.93333	-35.1167	Conventional-Tillage	70	As	1200	28	Atlantic Forest	Ultisol	0 - 10
Da Luz et al 2019	3	35.19	2.14659	3	22.755	1.38805	-23.2	-51.1667	Conventional-Tillage	620	Cfa	1622	20.7	Atlantic Forest	Oxisol	0 - 10
da Silva et al 2008	3	8.44751	0.515298	3	6.35481	0.387644	-22.3667	-54.5	Conventional-Tillage	400	Aw	1635.82	21.9519	Atlantic Forest	Ultisol	0 - 10
da Silva et al 2008	3	8.44751	0.515298	3	5.21653	0.318208	-22.3667	-54.5	Conventional-Tillage	400	Aw	1635.82	21.9519	Atlantic Forest	Ultisol	0 - 10
Denardin et al 2014	3	32.02	1.95322	3	25.03	1.52683	-26.9902	-52.7078	Conventional-Tillage	670	Cfa	2039	18.5	Atlantic Forest	Inceptisol	0 - 10
Denardin et al 2014	3	32.02	1.95322	3	15.27	0.93147	-26.9902	-52.7078	Conventional-Tillage	670	Cfa	2039	18.5	Atlantic Forest	Inceptisol	0 - 10
Dieckow et al 2009	3	24.15	1.47315	3	20.44	1.24684	-22.2333	-54.8167	Conventional-Tillage	430	Cwa	1635	23	Atlantic Forest	Oxisol	0 - 10
Dieckow et al 2009	3	37.78	2.30458	3	28.39	1.73179	-28.2667	-54.2167	Conventional-Tillage	300	Cfa	1850	19.5	Atlantic Forest	oxisol	0 - 10
Franco et al 2015	3	21.582	1.3165	3	13.431	0.819291	-21.2467	-50.7844	Conventional-Tillage	425	Aw	1240	23.4	Atlantic Forest	Ultisol	0 - 10
Franco et al 2015	3	26.057	1.58948	3	20.223	1.2336	-23.0856	-49.6311	Conventional-Tillage	630	Cwa	1470	21.7	Atlantic Forest	oxisol	0 - 10
Hickmann & Costa 2012	3	27.33	1.66713	3	13.08	0.79788	-20.75	-42.85	Conventional-Tillage	700	Cwa	1400	19.5	Atlantic Forest	Ultisol	0 - 10
Hickmann & Costa 2012	3	27.33	1.66713	3	14.14	0.86254	-20.75	-42.85	Conventional-Tillage	700	Cwa	1400	19.5	Atlantic Forest	Ultisol	0 - 10
Hickmann & Costa 2012	3	27.33	1.66713	3	14.99	0.91439	-20.75	-42.85	Conventional-Tillage	700	Cwa	1400	19.5	Atlantic Forest	Ultisol	0 - 10
Martíni et al 2023	3	34.2	2.0862	3	26.62	1.62382	-21.2029	-47.8758	Conventional-Tillage	608	Aw	1454	21.6	Atlantic Forest	Oxisol	0 - 10
Martíni et al 2023	3	34.2	2.0862	3	24	1.464	-21.2029	-47.8758	Conventional-Tillage	608	Aw	1454	21.6	Atlantic Forest	Oxisol	0 - 10
Martins et al 2020	3	11.44	0.69784	3	10.42	0.63562	-23.6842	-54.5536	Conventional-Tillage	350.876	Cfa	1707.64	21.578	Atlantic Forest	Oxisol	0 - 10
Paes et al 2021	5	36.8382	4.73	5	41.89	13.35	-13.524	-39.0161	Conventional-Tillage	226	As	1224	24.5	Atlantic Forest	Oxisol	0 - 10
Paes et al 2021	5	36.8382	4.73	5	28.0143	6.83	-13.524	-39.0161	Conventional-Tillage	226	As	1224	24.5	Atlantic Forest	Oxisol	0 - 10
Pulrolnik et al 2009	3	22.39	1.36579	3	23.88	1.45668	-17.8543	-42.8553	Conventional-Tillage	1100	Cwa	1160	26	Atlantic Forest	Oxisol	0 - 10
Pulrolnik et al 2009	3	22.39	1.36579	3	23.57	1.43777	-17.8543	-42.8553	Conventional-Tillage	1100	Cwa	1160	26	Atlantic Forest	Oxisol	0 - 10
Ramos et al 2013	3	39.71	2.42231	3	36.88	2.24968	-22.236	-54.817	Conventional-Tillage	452	Cwa	1450	23.4	Atlantic Forest	Oxisol	0 - 10
Ramos et al 2013	3	39.71	2.42231	3	33.32	2.03252	-22.236	-54.817	Conventional-Tillage	452	Cwa	1450	23.4	Atlantic Forest	Oxisol	0 - 10
Ramos et al 2013	3	39.71	2.42231	3	35.98	2.19478	-22.236	-54.817	Conventional-Tillage	452	Cwa	1450	23.4	Atlantic Forest	Oxisol	0 - 10
Rangel & Silva 2007	3	33.95	2.07095	3	29.48	1.79828	-21.2289	-44.9639	Conventional-Tillage	925	Cwa	1530	19.4	Atlantic Forest	Oxisol	0 - 10
Rangel & Silva 2007	3	33.95	2.07095	3	20.44	1.24684	-21.2289	-44.9639	Conventional-Tillage	925	Cwa	1530	19.4	Atlantic Forest	Oxisol	0 - 10
Rangel & Silva 2007	3	33.95	2.07095	3	16.35	0.99735	-21.2289	-44.9639	Conventional-Tillage	925	Cwa	1530	19.4	Atlantic Forest	Oxisol	0 - 10
Rauber et al 2012	3	49.466	3.01743	3	22.28	1.35908	-27.223	-51.994	Conventional-Tillage	589.593	Cfa	1862.91	17.958	Atlantic Forest	Oxisol	0 - 10
Rauber et al 2012	3	49.466	3.01743	3	25.536	1.5577	-27.223	-51.994	Conventional-Tillage	589.593	Cfa	1862.91	17.958	Atlantic Forest	Oxisol	0 - 10
Rauber et al 2012	3	49.466	3.01743	3	19.497	1.18932	-27.223	-51.994	Conventional-Tillage	589.593	Cfa	1862.91	17.958	Atlantic Forest	Oxisol	0 - 10
Rauber et al 2012	3	49.466	3.01743	3	24.564	1.4984	-27.223	-51.994	Conventional-Tillage	589.593	Cfa	1862.91	17.958	Atlantic Forest	Oxisol	0 - 10
Reis et al 2014	3	20.6	0.8	3	15.3	0.73	-25.55	-51.4833	Conventional-Tillage	1100	Cfb	2022	16.5	Atlantic Forest	Oxisol	0 - 10
Tivet et al 2013	3	61	3.721	3	32	1.952	-25.15	-50.15	Conventional-Tillage	865	Cfa	1545	18.5	Atlantic Forest	Oxisol	0 - 10
Ajayi et al 2021	3	52.4906	1.46974	3	33.8166	1.2174	-23.3603	-51.1628	Conventional-Tillage	570.244	Cfa	1651	21	Atlantic Forest	Oxisol	0 - 20
Barros et al 2013	3	29	0.812	3	20.5	0.738	-6.93333	-35.1167	Conventional-Tillage	70	As	1200	28	Atlantic Forest	Ultisol	0 - 20
Da Luz et al 2019	3	57.03	1.59684	3	45.615	1.64214	-23.2	-51.1667	Conventional-Tillage	620	Cfa	1622	20.7	Atlantic Forest	Oxisol	0 - 20
Denardin et al 2014	3	60.79	1.70212	3	47.74	1.71864	-26.9902	-52.7078	Conventional-Tillage	670	Cfa	2039	18.5	Atlantic Forest	Inceptisol	0 - 20
Dieckow et al 2009	3	44.55	1.2474	3	41.43	1.49148	-22.2333	-54.8167	Conventional-Tillage	430	Cwa	1635	23	Atlantic Forest	Oxisol	0 - 20
Dieckow et al 2009	3	64.41	1.80348	3	50.57	1.82052	-28.2667	-54.2167	Conventional-Tillage	300	Cfa	1850	19.5	Atlantic Forest	oxisol	0 - 20
Franco et al 2015	3	54.028	1.51278	3	39.727	1.43017	-23.0856	-49.6311	Conventional-Tillage	630	Cwa	1470	21.7	Atlantic Forest	oxisol	0 - 20
Leite et al 2004	3	63.958	1.79082	3	31.232	1.12435	-20.75	-42.85	Conventional-Tillage	700	Cwb	1340.23	19.0969	Atlantic Forest	Ultisol	0 - 20
Leite et al 2004	3	63.958	1.79082	3	30.976	1.11514	-20.75	-42.85	Conventional-Tillage	700	Cwb	1340.23	19.0969	Atlantic Forest	Ultisol	0 - 20
Leite et al 2004	3	63.958	1.79082	3	31.248	1.12493	-20.75	-42.85	Conventional-Tillage	700	Cwb	1340.23	19.0969	Atlantic Forest	Ultisol	0 - 20
Martíni et al 2023	3	63.36	1.77408	3	52.36	1.88496	-21.2029	-47.8758	Conventional-Tillage	608	Aw	1454	21.6	Atlantic Forest	Oxisol	0 - 20
Martíni et al 2023	3	63.36	1.77408	3	47.6	1.7136	-21.2029	-47.8758	Conventional-Tillage	608	Aw	1454	21.6	Atlantic Forest	Oxisol	0 - 20
Mauri et al., 2024	3	69.59	3.5	3	27.44	1.5	-20.0254	-40.6828	Conventional-Tillage	901	Aw	1278	18.2	Atlantic Forest	NA	0 - 20
Mauri et al., 2024	3	51.83	1.77	3	22.06	2.24	-20.1386	-40.9058	Conventional-Tillage	901	Aw	1278	18.2	Atlantic Forest	NA	0 - 20
Mauri et al., 2024	3	65.24	1.76	3	21.7	2.69	-20.1019	-40.7774	Conventional-Tillage	901	Aw	1278	18.2	Atlantic Forest	NA	0 - 20
Mauri et al., 2024	3	52.9	2.45	3	23.58	1.5	-20.0254	-40.6828	Conventional-Tillage	901	Aw	1278	18.2	Atlantic Forest	NA	0 - 20
Mauri et al., 2024	3	34.42	1.2	3	22.62	1.28	-20.1386	-40.9058	Conventional-Tillage	901	Aw	1278	18.2	Atlantic Forest	NA	0 - 20
Mauri et al., 2024	3	58.48	1.2	3	21.03	1.01	-20.1019	-40.7774	Conventional-Tillage	901	Aw	1278	18.2	Atlantic Forest	NA	0 - 20
Mauri et al., 2024	3	122.68	3	3	51.04	1.37	-20.0254	-40.6828	Conventional-Tillage	901	Aw	1278	18.2	Atlantic Forest	NA	0 - 20
Mauri et al., 2024	3	83.73	1.48	3	41.97	2.01	-20.1386	-40.9058	Conventional-Tillage	901	Aw	1278	18.2	Atlantic Forest	NA	0 - 20
Mauri et al., 2024	3	112.3	1.88	3	46.6	2.52	-20.1019	-40.7774	Conventional-Tillage	901	Aw	1278	18.2	Atlantic Forest	NA	0 - 20
Mauri et al., 2024	3	91.78	2.14	3	41.96	1.4	-20.0254	-40.6828	Conventional-Tillage	901	Aw	1278	18.2	Atlantic Forest	NA	0 - 20
Mauri et al., 2024	3	63.1	1.6	3	44.29	2.6	-20.1386	-40.9058	Conventional-Tillage	901	Aw	1278	18.2	Atlantic Forest	NA	0 - 20
Mauri et al., 2024	3	99.97	1.45	3	42.06	0.98	-20.1019	-40.7774	Conventional-Tillage	901	Aw	1278	18.2	Atlantic Forest	NA	0 - 20
Paes et al 2021	5	71.8682	6.9	5	69.8346	7.48	-13.524	-39.0161	Conventional-Tillage	226	As	1224	24.5	Atlantic Forest	Oxisol	0 - 20
Pulrolnik et al 2009	3	43.57	1.21996	3	47.71	1.71756	-17.8543	-42.8553	Conventional-Tillage	1100	Cwa	1160	26	Atlantic Forest	Oxisol	0 - 20
Pulrolnik et al 2009	3	43.57	1.21996	3	45.83	1.64988	-17.8543	-42.8553	Conventional-Tillage	1100	Cwa	1160	26	Atlantic Forest	Oxisol	0 - 20
Ramos et al 2013	3	76.88	2.15264	3	62.74	2.25864	-22.236	-54.817	Conventional-Tillage	452	Cwa	1450	23.4	Atlantic Forest	Oxisol	0 - 20
Ramos et al 2013	3	76.88	2.15264	3	62	2.232	-22.236	-54.817	Conventional-Tillage	452	Cwa	1450	23.4	Atlantic Forest	Oxisol	0 - 20
Ramos et al 2013	3	76.88	2.15264	3	61.28	2.20608	-22.236	-54.817	Conventional-Tillage	452	Cwa	1450	23.4	Atlantic Forest	Oxisol	0 - 20
Rangel & Silva 2007	3	50.15	1.4042	3	55.75	2.007	-21.2289	-44.9639	Conventional-Tillage	925	Cwa	1530	19.4	Atlantic Forest	Oxisol	0 - 20
Rangel & Silva 2007	3	50.15	1.4042	3	51.04	1.83744	-21.2289	-44.9639	Conventional-Tillage	925	Cwa	1530	19.4	Atlantic Forest	Oxisol	0 - 20
Rangel & Silva 2007	3	50.15	1.4042	3	32.49	1.16964	-21.2289	-44.9639	Conventional-Tillage	925	Cwa	1530	19.4	Atlantic Forest	Oxisol	0 - 20
Rauber et al 2012	3	86.798	2.43034	3	48.8	1.7568	-27.223	-51.994	Conventional-Tillage	589.593	Cfa	1862.91	17.958	Atlantic Forest	Oxisol	0 - 20
Rauber et al 2012	3	86.798	2.43034	3	58.254	2.09714	-27.223	-51.994	Conventional-Tillage	589.593	Cfa	1862.91	17.958	Atlantic Forest	Oxisol	0 - 20
Rauber et al 2012	3	86.798	2.43034	3	46.372	1.66939	-27.223	-51.994	Conventional-Tillage	589.593	Cfa	1862.91	17.958	Atlantic Forest	Oxisol	0 - 20
Rauber et al 2012	3	86.798	2.43034	3	50.458	1.81649	-27.223	-51.994	Conventional-Tillage	589.593	Cfa	1862.91	17.958	Atlantic Forest	Oxisol	0 - 20
Reis et al 2014	3	36.2	1.075	3	31.6	1	-25.55	-51.4833	Conventional-Tillage	1100	Cfb	2022	16.5	Atlantic Forest	Oxisol	0 - 20
Salton et al 2011	3	44.49	1.24572	3	44.1	1.5876	-22.121	-54.464	Conventional-Tillage	430	Cwa	1606.49	22.1393	Atlantic Forest	Oxisol	0 - 20
Salton et al 2011	3	44.49	1.24572	3	41.92	1.50912	-22.121	-54.464	Conventional-Tillage	430	Cwa	1606.49	22.1393	Atlantic Forest	Oxisol	0 - 20
Tivet et al 2013	3	96	2.688	3	64	2.304	-25.15	-50.15	Conventional-Tillage	865	Cfa	1545	18.5	Atlantic Forest	Oxisol	0 - 20
Tornquist et al 2009	3	46.5	1.302	3	39.2	1.4112	-28.6333	-53.0833	Conventional-Tillage	440	Cfa	1697	19.1	Atlantic Forest	Oxisol	0 - 20
Tornquist et al 2009	3	46.5	1.302	3	36.9	1.3284	-28.6333	-53.0833	Conventional-Tillage	440	Cfa	1697	19.1	Atlantic Forest	Oxisol	0 - 20
Tornquist et al 2009	3	56.5	1.582	3	55.1	1.9836	-28.6333	-53.0833	Conventional-Tillage	440	Cfa	1697	19.1	Atlantic Forest	Oxisol	0 - 20
Tornquist et al 2009	3	59.3	1.6604	3	46	1.656	-28.6333	-53.0833	Conventional-Tillage	440	Cfa	1697	19.1	Atlantic Forest	Oxisol	0 - 20
Zotarelli et al 2005	3	47.21	1.32188	3	41.39	1.49004	-28.25	-52.4	Conventional-Tillage	612.248	Cfb	1921.29	17.1789	Atlantic Forest	Oxisol	0 - 20
Zotarelli et al 2005	3	47.21	1.32188	3	42.96	1.54656	-28.25	-52.4	Conventional-Tillage	612.248	Cfb	1921.29	17.1789	Atlantic Forest	Oxisol	0 - 20
Zotarelli et al 2005	3	47.21	1.32188	3	41.67	1.50012	-28.25	-52.4	Conventional-Tillage	612.248	Cfb	1921.29	17.1789	Atlantic Forest	Oxisol	0 - 20
Zotarelli et al 2005	3	48.29	1.35212	3	42.15	1.5174	-28.25	-52.4	Conventional-Tillage	612.248	Cfb	1921.29	17.1789	Atlantic Forest	Oxisol	0 - 20
Zotarelli et al 2005	3	48.29	1.35212	3	32.26	1.16136	-23.3833	-51.1833	Conventional-Tillage	570.244	Cfa	1574.71	20.2783	Atlantic Forest	Oxisol	0 - 20
Zotarelli et al 2005	3	48.29	1.35212	3	30.78	1.10808	-23.3833	-51.1833	Conventional-Tillage	570.244	Cfa	1574.71	20.2783	Atlantic Forest	Oxisol	0 - 20
Zotarelli et al 2005	3	48.29	1.35212	3	31.76	1.14336	-23.3833	-51.1833	Conventional-Tillage	570.244	Cfa	1574.71	20.2783	Atlantic Forest	Oxisol	0 - 20
Barros et al 2013	3	40.25	1.288	3	26.5	0.689	-6.93333	-35.1167	Conventional-Tillage	70	As	1200	28	Atlantic Forest	Ultisol	0 - 30
Da Luz et al 2019	3	77.13	2.46816	3	66.697	1.73412	-23.2	-51.1667	Conventional-Tillage	620	Cfa	1622	20.7	Atlantic Forest	Oxisol	0 - 30
Denardin et al 2014	3	79.8	2.5536	3	65.01	1.69026	-26.9902	-52.7078	Conventional-Tillage	670	Cfa	2039	18.5	Atlantic Forest	Inceptisol	0 - 30
Denardin et al 2014	3	79.8	2.5536	3	38.01	0.98826	-26.9902	-52.7078	Conventional-Tillage	670	Cfa	2039	18.5	Atlantic Forest	Inceptisol	0 - 30
Martíni et al 2023	3	92.52	2.96064	3	81.52	2.11952	-21.2029	-47.8758	Conventional-Tillage	608	Aw	1454	21.6	Atlantic Forest	Oxisol	0 - 30
Martíni et al 2023	3	92.52	2.96064	3	76.76	1.99576	-21.2029	-47.8758	Conventional-Tillage	608	Aw	1454	21.6	Atlantic Forest	Oxisol	0 - 30
Mello et al 2014	3	105.6	3.3792	3	62.1	1.6146	-18.4774	-49.1272	Conventional-Tillage	521	Aw	1530	22.8	Atlantic Forest	Oxisol	0 - 30
Mello et al 2014	3	86.9	2.7808	3	66.6	1.7316	-18.4774	-49.1272	Conventional-Tillage	521	Aw	1530	22.8	Atlantic Forest	Oxisol	0 - 30
Paes et al 2021	5	114.894	5.77	5	106.479	5.51	-13.524	-39.0161	Conventional-Tillage	226	As	1224	24.5	Atlantic Forest	Oxisol	0 - 30
Pulrolnik et al 2009	3	66.5875	2.1308	3	73.5475	1.91223	-17.8543	-42.8553	Conventional-Tillage	1100	Cwa	1160	26	Atlantic Forest	Oxisol	0 - 30
Pulrolnik et al 2009	3	66.5875	2.1308	3	72.5675	1.88675	-17.8543	-42.8553	Conventional-Tillage	1100	Cwa	1160	26	Atlantic Forest	Oxisol	0 - 30
Rangel & Silva 2007	3	80.4875	2.5756	3	92.8825	2.41494	-21.2289	-44.9639	Conventional-Tillage	925	Cwa	1530	19.4	Atlantic Forest	Oxisol	0 - 30
Rangel & Silva 2007	3	80.4875	2.5756	3	78.6475	2.04483	-21.2289	-44.9639	Conventional-Tillage	925	Cwa	1530	19.4	Atlantic Forest	Oxisol	0 - 30
Rangel & Silva 2007	3	80.4875	2.5756	3	54.9525	1.42876	-21.2289	-44.9639	Conventional-Tillage	925	Cwa	1530	19.4	Atlantic Forest	Oxisol	0 - 30
Reis et al 2014	3	50.9	4.67	3	48.3	1.16	-25.55	-51.4833	Conventional-Tillage	1100	Cfb	2022	16.5	Atlantic Forest	Oxisol	0 - 30
Tivet et al 2013	3	137.25	4.392	3	104.5	2.717	-25.15	-50.15	Conventional-Tillage	865	Cfa	1545	18.5	Atlantic Forest	Oxisol	0 - 30
Maia et al 2007	3	48.37	3.04731	3	29.49	1.73991	-3.68333	-40.3333	Conventional-Tillage	70	As	790	30	Caatinga	Alfisol	0 - 20
Assis et al 2011	3	12.6	1.6758	3	11.18	1.0621	-4.16694	-40.7475	Conventional-Tillage	no	Bsh	790	30	Caatinga	Entisol	0 - 10
Bernardi et al 2007	3	13.13	1.74629	3	6.94	0.6593	-3.48111	-39.1644	Conventional-Tillage	30	Bsh	998	26.7	Caatinga	Entisol	0 - 10
Bernardi et al 2007	3	13.13	1.74629	3	7.96	0.7562	-3.48111	-39.1644	Conventional-Tillage	30	Bsh	998	26.7	Caatinga	Entisol	0 - 10
Bernardi et al 2007	3	13.13	1.74629	3	12.78	1.2141	-3.48111	-39.1644	Conventional-Tillage	30	Bsh	998	26.7	Caatinga	Entisol	0 - 10
Bernardi et al 2007	3	13.13	1.74629	3	6.87	0.65265	-3.48111	-39.1644	Conventional-Tillage	30	Bsh	998	26.7	Caatinga	Entisol	0 - 10
Bernardi et al 2007	3	13.13	1.74629	3	6.33	0.60135	-3.48111	-39.1644	Conventional-Tillage	30	Bsh	998	26.7	Caatinga	Entisol	0 - 10
dos Santos et al 2024	8	9.55	1.27015	8	7.47	0.70965	-8.35972	-38.695	Conventional-Tillage	378	Bsh	489	26	Caatinga	Alfisol	0 - 10
dos Santos et al 2024	8	9.55	1.27015	8	15.96	1.5162	-8.35972	-38.695	Conventional-Tillage	378	Bsh	489	26	Caatinga	Alfisol	0 - 10
dos Santos et al 2024	8	9.55	1.27015	8	13.86	1.3167	-8.35972	-38.695	Conventional-Tillage	378	Bsh	489	26	Caatinga	Alfisol	0 - 10
Maia et al 2007	3	32.12	4.27196	3	17.4	1.653	-3.68333	-40.3333	Conventional-Tillage	70	As	790	30	Caatinga	Alfisol	0 - 10
Monroe et al 2021	3	21.48	2.35	3	16.67	1.42	-13.7621	-41.0426	Conventional-Tillage	300	Bsh	596	23.4	Caatinga	Ultisol	0 - 10
Monroe et al 2021	3	21.48	2.35	3	14.71	0.87	-13.7621	-41.0426	Conventional-Tillage	300	Bsh	596	23.4	Caatinga	Ultisol	0 - 10
Monroe et al 2021	3	21.48	2.35	3	25.5	1.11	-13.7621	-41.0426	Conventional-Tillage	300	Bsh	596	23.4	Caatinga	Ultisol	0 - 10
Oliveira et al 2015	3	21.55	2.86615	3	17.52	1.6644	-5.16692	-37.9828	Conventional-Tillage	90.1462	Bsh	772	28.5	Caatinga	Oxisol	0 - 10
Oliveira et al 2015	3	20.8	2.7664	3	40.08	3.8076	-5.01917	-37.9986	Conventional-Tillage	90.1462	Bsh	772	28.5	Caatinga	Inceptisol	0 - 10
Oliveira et al 2015	3	36.62	4.87046	3	28.01	2.66095	-5.02306	-37.9933	Conventional-Tillage	90.1462	Bsh	772	28.5	Caatinga	Inceptisol	0 - 10
Oliveira et al 2015	3	36.62	4.87046	3	38.86	3.6917	-5.215	-38.0161	Conventional-Tillage	90.1462	Bsh	772	28.5	Caatinga	Inceptisol	0 - 10
Oliveira et al 2016	3	12.28	1.63324	3	12.52	1.1894	-11.4644	-37.9364	Conventional-Tillage	135.231	As	1160.22	25.2251	Caatinga	oxisol	0 - 10
Oliveira et al 2016	3	12.28	1.63324	3	9.45	0.89775	-11.4644	-37.9364	Conventional-Tillage	135.231	As	1160.22	25.2251	Caatinga	oxisol	0 - 10
Oliveira et al 2016	3	12.28	1.63324	3	10.89	1.03455	-11.4644	-37.9364	Conventional-Tillage	135.231	As	1160.22	25.2251	Caatinga	oxisol	0 - 10
Santana et al 2019	3	14	2.8	3	10.9	1.1	-8.362	-40.3666	Conventional-Tillage	695.423	As	818	23	Caatinga	oxisol	0 - 10
Santana et al 2019	3	20.3	2.7	3	15.7	2.2	-7.58064	-40.1128	Conventional-Tillage	627.359	As	736	23.4	Caatinga	Ultisol	0 - 10
Santana et al 2019	3	16.6	4.9	3	5.2	0.9	-8.51256	-41.0557	Conventional-Tillage	521	Bsh	606	23.9	Caatinga	Entisol	0 - 10
Santos et al 2019	5	23	1.01	5	22	0.93	-7.99194	-38.2997	Conventional-Tillage	430	Bsh	1839.41	26	Caatinga	Alfisol	0 - 10
Tomaz et al 2023	3	34.13	0.85	3	15.03	1.45	-7.97361	-37.9064	Conventional-Tillage	614	Bsh	575	26.5	Caatinga	Alfisol	0 - 10
Tonucci et al 2023	4	22.8	5.5	4	23.3	4.9	-3.74823	-40.3628	Conventional-Tillage	166	Aw	821	27	Caatinga	Inceptisol	0 - 10
Assis et al 2011	3	42.64	2.68632	3	20.59	1.21481	-4.16694	-40.7475	Conventional-Tillage	no	Bsh	790	30	Caatinga	Entisol	0 - 20
Barros et al 2015	3	26.97	1.69911	3	20.47	1.20773	-6.684	-38.356	Conventional-Tillage	281	As	893	25.2	Caatinga	Vertissol	0 - 20
Barros et al 2015	3	23.01	1.44963	3	17.4	1.0266	-6.684	-38.356	Conventional-Tillage	281	As	893	25.2	Caatinga	Vertissol	0 - 20
de Melo et al 2024	3	54.1	3.4083	3	20.5	1.2095	-6.78643	-35.6814	Conventional-Tillage	500	As	877	23.5	Caatinga	Entisol	0 - 20
de Melo et al 2024	3	54.1	3.4083	3	21.9	1.2921	-6.78643	-35.6814	Conventional-Tillage	500	As	877	23.5	Caatinga	Entisol	0 - 20
de Melo et al 2024	3	54.1	3.4083	3	24.3	1.4337	-6.78643	-35.6814	Conventional-Tillage	500	As	877	23.5	Caatinga	Entisol	0 - 20
de Melo et al 2024	3	54.1	3.4083	3	16.6	0.9794	-6.78643	-35.6814	Conventional-Tillage	500	As	877	23.5	Caatinga	Entisol	0 - 20
de Melo et al 2024	3	24.08	1.51704	3	16.57	0.97763	-6.77759	-35.8333	Conventional-Tillage	450	As	625	25.1	Caatinga	Alfisol	0 - 20
de Melo et al 2024	3	24.08	1.51704	3	55.1	3.2509	-6.77759	-35.8333	Conventional-Tillage	450	As	625	25.1	Caatinga	Alfisol	0 - 20
de Melo et al 2024	3	24.08	1.51704	3	36.3	2.1417	-6.77759	-35.8333	Conventional-Tillage	450	As	625	25.1	Caatinga	Alfisol	0 - 20
de Melo et al 2024	3	24.08	1.51704	3	21.14	1.24726	-6.77759	-35.8333	Conventional-Tillage	450	As	625	25.1	Caatinga	Alfisol	0 - 20
de Melo et al 2024	3	15.14	0.95382	3	15.14	0.89326	-6.84205	-35.6192	Conventional-Tillage	380	As	1115	23.6	Caatinga	Alfisol	0 - 20
de Melo et al 2024	3	15.14	0.95382	3	14.04	0.82836	-6.84205	-35.6192	Conventional-Tillage	380	As	1115	23.6	Caatinga	Alfisol	0 - 20
de Melo et al 2024	3	15.14	0.95382	3	19.52	1.15168	-6.84205	-35.6192	Conventional-Tillage	380	As	1115	23.6	Caatinga	Alfisol	0 - 20
de Melo et al 2024	3	15.14	0.95382	3	19.81	1.16879	-6.84205	-35.6192	Conventional-Tillage	380	As	1115	23.6	Caatinga	Alfisol	0 - 20
de Melo et al 2024	3	15.14	0.95382	3	12.37	0.72983	-6.84205	-35.6192	Conventional-Tillage	380	As	1115	23.6	Caatinga	Alfisol	0 - 20
dos Santos et al 2024	8	16	1.008	8	14.08	0.83072	-8.35972	-38.695	Conventional-Tillage	378	Bsh	489	26	Caatinga	Alfisol	0 - 20
dos Santos et al 2024	8	16	1.008	8	30.79	1.81661	-8.35972	-38.695	Conventional-Tillage	378	Bsh	489	26	Caatinga	Alfisol	0 - 20
dos Santos et al 2024	8	16	1.008	8	25.12	1.48208	-8.35972	-38.695	Conventional-Tillage	378	Bsh	489	26	Caatinga	Alfisol	0 - 20
Monroe et al 2021	3	37	1.4	3	29	1.35	-13.7621	-41.0426	Conventional-Tillage	300	Bsh	596	23.4	Caatinga	Ultisol	0 - 20
Monroe et al 2021	3	37	1.4	3	28	1.1	-13.7621	-41.0426	Conventional-Tillage	300	Bsh	596	23.4	Caatinga	Ultisol	0 - 20
Monroe et al 2021	3	37	1.4	3	43.3	1.11	-13.7621	-41.0426	Conventional-Tillage	300	Bsh	596	23.4	Caatinga	Ultisol	0 - 20
Oliveira et al 2016	3	28.33	1.78479	3	31.83	1.87797	-11.4644	-37.9364	Conventional-Tillage	135.231	As	1160.22	25.2251	Caatinga	oxisol	0 - 20
Oliveira et al 2016	3	28.33	1.78479	3	27.78	1.63902	-11.4644	-37.9364	Conventional-Tillage	135.231	As	1160.22	25.2251	Caatinga	oxisol	0 - 20
Oliveira et al 2016	3	28.33	1.78479	3	23.77	1.40243	-11.4644	-37.9364	Conventional-Tillage	135.231	As	1160.22	25.2251	Caatinga	oxisol	0 - 20
Santana et al 2019	3	25.4	0.72	3	10.1	0.9	-7.80398	-40.5131	Conventional-Tillage	687.722	Bsh	713	23.2	Caatinga	Entisol	0 - 20
Santana et al 2019	3	15.2	1.3	3	7.3	4.1	-8.04993	-39.2186	Conventional-Tillage	481.485	Bsh	595	24	Caatinga	Alfisol	0 - 20
Santana et al 2019	3	25.43	0.95	3	18.5	1.3	-8.362	-40.3666	Conventional-Tillage	695.423	As	818	23	Caatinga	oxisol	0 - 20
Santana et al 2019	3	36.1	2.1	3	29	2	-7.58064	-40.1128	Conventional-Tillage	627.359	As	736	23.4	Caatinga	Ultisol	0 - 20
Santos et al 2019	3	40.5	1.16	3	32.4	1.08	-7.99194	-38.2997	Conventional-Tillage	430	Bsh	1839.41	26	Caatinga	Alfisol	0 - 20
Tomaz et al 2023	3	50.45	1.29	3	26.55	1.44	-7.97361	-37.9064	Conventional-Tillage	614	Bsh	575	26.5	Caatinga	Alfisol	0 - 20
Tonucci et al 2023	4	36.3	4.45	4	35.2	3.9	-3.74823	-40.3628	Conventional-Tillage	166	Bsh	821	27	Caatinga	Inceptisol	0 - 20
Assis et al 2011	3	51.4	2.57	3	31.0633	1.2736	-4.16694	-40.7475	Conventional-Tillage	no	Bsh	790	30	Caatinga	Entisol	0 - 30
Bernardi et al 2007	3	25.13	1.2565	3	23.155	0.949355	-3.48111	-39.1644	Conventional-Tillage	30	Bsh	998	26.7	Caatinga	Entisol	0 - 30
Bernardi et al 2007	3	25.13	1.2565	3	21.4075	0.877707	-3.48111	-39.1644	Conventional-Tillage	30	Bsh	998	26.7	Caatinga	Entisol	0 - 30
Bernardi et al 2007	3	25.13	1.2565	3	21.7325	0.891033	-3.48111	-39.1644	Conventional-Tillage	30	Bsh	998	26.7	Caatinga	Entisol	0 - 30
dos Santos et al 2024	3	21.64	1.082	3	18.99	0.77859	-8.35972	-38.695	Conventional-Tillage	378	Bsh	489	26	Caatinga	Alfisol	0 - 30
dos Santos et al 2024	3	21.64	1.082	3	45.16	1.85156	-8.35972	-38.695	Conventional-Tillage	378	Bsh	489	26	Caatinga	Alfisol	0 - 30
dos Santos et al 2024	3	21.64	1.082	3	34.44	1.41204	-8.35972	-38.695	Conventional-Tillage	378	Bsh	489	26	Caatinga	Alfisol	0 - 30
Oliveira et al 2015	3	45.55	2.2775	3	51.16	2.09756	-5.16692	-37.9828	Conventional-Tillage	90.1462	Bsh	772	28.5	Caatinga	Oxisol	0 - 30
Oliveira et al 2015	3	45.58	2.279	3	51.7	2.1197	-5.02306	-37.9933	Conventional-Tillage	90.1462	Bsh	772	28.5	Caatinga	Inceptisol	0 - 30
Oliveira et al 2016	3	55.36	2.768	3	65.7525	2.69585	-11.4644	-37.9364	Conventional-Tillage	135.231	As	1160.22	25.2251	Caatinga	oxisol	0 - 30
Oliveira et al 2016	3	55.36	2.768	3	49.0275	2.01013	-11.4644	-37.9364	Conventional-Tillage	135.231	As	1160.22	25.2251	Caatinga	oxisol	0 - 30
Oliveira et al 2016	3	55.36	2.768	3	49.8775	2.04498	-11.4644	-37.9364	Conventional-Tillage	135.231	As	1160.22	25.2251	Caatinga	oxisol	0 - 30
Santana et al 2019	3	22.8	3.1	3	14.5	0.6	-8.51256	-41.0557	Conventional-Tillage	521	Bsh	606	23.9	Caatinga	Entisol	0 - 30
Santana et al 2019	3	34	1.725	3	24.5	1.2	-8.362	-40.3666	Conventional-Tillage	695.423	As	818	23	Caatinga	oxisol	0 - 30
Xavier et al 2009	3	28.84	1.442	3	35.93	1.47313	-3.85333	-41.0861	Conventional-Tillage	850	As	640	28	Caatinga	Entisol	0 - 30
Andréa et al 2004	3	22.61	1.15311	3	19.14	0.97614	-17.719	-49.0768	Conventional-Tillage	715.69	Aw	1380	22.08	Cerrado	Oxisol	0 - 10
Andréa et al 2004	3	22.61	1.15311	3	21.66	1.10466	-17.719	-49.0768	Conventional-Tillage	715.69	Aw	1380	22.08	Cerrado	Oxisol	0 - 10
Assis et al 2006	3	44.87	2.28837	3	38.94	1.98594	-18.729	-49.644	Conventional-Tillage	621.5	Aw	1300	23	Cerrado	Oxisol	0 - 10
Blanchart et al 2007	3	28.1	1.4331	3	19.9	1.0149	-17.7833	-51.9167	Conventional-Tillage	750	Aw	1600	22	Cerrado	Oxisol	0 - 10
Brandani et al 2016	3	22.73	1.15923	3	14.76	0.75276	-15.3167	-49.0133	Conventional-Tillage	649	Aw	1696.05	23.0509	Cerrado	Oxisol	0 - 10
Brandani et al 2016	3	22.73	1.15923	3	11.03	0.56253	-15.3167	-49.0133	Conventional-Tillage	649	Aw	1696.05	23.0509	Cerrado	Oxisol	0 - 10
Brandani et al 2016	3	22.73	1.15923	3	16.56	0.84456	-15.3167	-49.0133	Conventional-Tillage	649	Aw	1696.05	23.0509	Cerrado	Oxisol	0 - 10
Brandani et al 2016	3	22.73	1.15923	3	18.22	0.92922	-15.3167	-49.0133	Conventional-Tillage	649	Aw	1696.05	23.0509	Cerrado	Oxisol	0 - 10
Briedis et al 2018	3	30	1.53	3	18.3	0.9333	-13	-55.9667	Conventional-Tillage	380	Aw	1950	25.7	Cerrado	Oxisol	0 - 10
Buurmana & Roscoeb 2011	3	22.75	1.16025	3	22.37	1.14087	-19.4333	-44.1667	Conventional-Tillage	730	Cwa	1340	22.1	Cerrado	Oxisol	0 - 10
Campos et al 2013	3	25.08	1.27908	3	22.39	1.14189	-9.03139	-45.0219	Conventional-Tillage	481	Aw	1000	27	Cerrado	Oxisol	0 - 10
Campos et al 2013	3	25.08	1.27908	3	14.34	0.73134	-9.03139	-45.0219	Conventional-Tillage	481	Aw	1000	27	Cerrado	Oxisol	0 - 10
Carneiro et al 2013	3	28	2.016	3	34.2	6.2	-17.9097	-53.1	Conventional-Tillage	850	Aw	1600	31	Cerrado	Oxisol	0 - 10
Costa et al 2020	3	16.4	0.8364	3	13.8	0.7038	-12.9023	-45.4858	Conventional-Tillage	763	Aw	1000	26	Cerrado	Oxisol	0 - 10
Costa Junior et al 2013	3	23.79	1.21329	3	22.1	1.1271	-17.7833	-51.9167	Conventional-Tillage	765.417	Aw	1600	22	Cerrado	Oxisol	0 - 10
Cunha et al 2011	3	13.4223	0.684536	3	16.7958	0.856587	-16.5292	-49.3125	Conventional-Tillage	799.036	Aw	1460	22.1692	Cerrado	Oxisol	0 - 10
Cunha et al 2011	3	13.4223	0.684536	3	16.0963	0.820911	-16.5292	-49.3125	Conventional-Tillage	799.036	Aw	1460	22.1692	Cerrado	Oxisol	0 - 10
Cunha et al 2011	3	13.4223	0.684536	3	16.4443	0.83866	-16.5292	-49.3125	Conventional-Tillage	799.036	Aw	1460	22.1692	Cerrado	Oxisol	0 - 10
Cunha et al 2011	3	13.4223	0.684536	3	15.7918	0.80538	-16.5292	-49.3125	Conventional-Tillage	799.036	Aw	1460	22.1692	Cerrado	Oxisol	0 - 10
da Silva et al 2017	3	28.56	1.45656	3	18.12	0.92412	-7.23389	-44.5539	Conventional-Tillage	356.562	Aw	1100	29	Cerrado	Oxisol	0 - 10
da Silva et al 2017	3	28.56	1.45656	3	18.72	0.95472	-7.23389	-44.5539	Conventional-Tillage	356.562	Aw	1100	29	Cerrado	Oxisol	0 - 10
Dias et al 2022	3	30.171	1.53872	3	17.9322	0.914542	-16.97	-49.1975	Conventional-Tillage	787	Aw	1500	25	Cerrado	oxisol	0 - 10
Dias et al 2022	3	30.171	1.53872	3	23.2064	1.18353	-16.9653	-49.1739	Conventional-Tillage	787	Aw	1500	25	Cerrado	oxisol	0 - 10
Dias et al 2022	3	30.171	1.53872	3	26.2962	1.34111	-16.9608	-49.1842	Conventional-Tillage	787	Aw	1500	25	Cerrado	oxisol	0 - 10
Dias et al 2022	3	30.171	1.53872	3	28.7412	1.4658	-16.9636	-49.1844	Conventional-Tillage	787	Aw	1500	25	Cerrado	oxisol	0 - 10
Dieckow et al 2009	3	27.3	1.3923	3	17.83	0.90933	-20.4333	-54.7167	Conventional-Tillage	530	Aw	1527	23	Cerrado	Oxisol	0 - 10
Farias et al 2022	3	34.8745	1.7786	3	10.2378	0.52213	-20.45	-55.666	Conventional-Tillage	174	Am	1250	26	Cerrado	Ultisol	0 - 10
Farias et al 2022	3	34.8745	1.7786	3	20.1818	1.02927	-20.45	-55.666	Conventional-Tillage	174	Am	1250	26	Cerrado	Ultisol	0 - 10
Figueiredo et al 2013	3	25.9	1.3209	3	21.5	1.0965	-15.5883	-47.7	Conventional-Tillage	1014	Aw	1500	26	Cerrado	Oxisol	0 - 10
Franco et al 2015	3	15.132	1.0895	3	13.608	0.5	-17.9378	-51.6419	Conventional-Tillage	800	Aw	1600	24	Cerrado	Oxisol	0 - 10
Frazão et al 2021	3	38.89	2.02	3	27.92	0.68	-16.7167	-43.8833	Conventional-Tillage	598	Aw	927	22	Cerrado	Ultisol	0 - 10
Galdos et al 2009	8	24.9996	1.27498	8	22	1.122	-21.3667	-48.05	Conventional-Tillage	538	Aw	1560	22.9	Cerrado	Oxisol	0 - 10
Galdos et al 2009	8	24.9996	1.27498	8	22.5	1.1475	-21.3667	-48.05	Conventional-Tillage	538	Aw	1560	22.9	Cerrado	Oxisol	0 - 10
Galdos et al 2009	8	24.9996	1.27498	8	22	1.122	-21.3667	-48.05	Conventional-Tillage	538	Aw	1560	22.9	Cerrado	Oxisol	0 - 10
Galdos et al 2009	8	24.9996	1.27498	8	22.5	1.1475	-21.3667	-48.05	Conventional-Tillage	538	Aw	1560	22.9	Cerrado	Oxisol	0 - 10
Galdos et al 2009	8	24.9996	1.27498	8	20	1.02	-21.3667	-48.05	Conventional-Tillage	538	Aw	1560	22.9	Cerrado	Oxisol	0 - 10
Galdos et al 2009	8	24.9996	1.27498	8	23	1.173	-21.3667	-48.05	Conventional-Tillage	538	Aw	1560	22.9	Cerrado	Oxisol	0 - 10
Guareschi et al 2012	3	50.83	2.59233	3	36.3	1.8513	-20.7588	-51.9255	Conventional-Tillage	748	Aw	1740	22	Cerrado	Oxisol	0 - 10
Junior et al 2021	3	14.819	0.755769	3	14.2069	0.724552	-11.7736	-49.0483	Conventional-Tillage	284.275	Aw	1500	27	Cerrado	Oxisol	0 - 10
Leite et al 2010b	3	8.71875	0.444656	3	9.65625	0.492469	-4.77111	-41.8178	Conventional-Tillage	240	As	1000	30	Cerrado	Ultisol	0 - 10
Macedo et al 2009	3	30.3	1.5453	3	23.4	1.1934	-20.4333	-54.7167	Conventional-Tillage	390	Am	1648.83	22.0286	Cerrado	Oxisol	0 - 10
Marafon et al 2020	3	31.89	1.62639	3	47.46	2.42046	-9.34806	-44.7408	Conventional-Tillage	645	Aw	1033	24.9	Cerrado	Oxisol	0 - 10
Matias et al 2009	3	18	0.918	3	19.7	1.0047	-7.48333	-44.2333	Conventional-Tillage	470	Aw	1200	25.5597	Cerrado	Oxisol	0 - 10
Melo et al 2016	3	39.67	2.02317	3	30.22	1.54122	-17.7981	-51.9314	Conventional-Tillage	743	Aw	1775.53	22.0724	Cerrado	Oxisol	0 - 10
Rosset et al 2014b	3	49.17	2.50767	3	27.22	1.38822	-21.6167	-55	Conventional-Tillage	400	Aw	1200	26.3	Cerrado	Oxisol	0 - 10
Rosset et al 2014b	3	49.17	2.50767	3	22.33	1.13883	-21.6167	-55	Conventional-Tillage	400	Aw	1200	26.3	Cerrado	Oxisol	0 - 10
Rosset et al 2014b	3	49.17	2.50767	3	31.87	1.62537	-21.6167	-55	Conventional-Tillage	400	Aw	1200	26.3	Cerrado	Oxisol	0 - 10
Rosset et al 2014b	3	49.17	2.50767	3	28.4	1.4484	-21.6167	-55	Conventional-Tillage	400	Aw	1200	26.3	Cerrado	Oxisol	0 - 10
Rosset et al 2014b	3	49.17	2.50767	3	45.35	2.31285	-21.6167	-55	Conventional-Tillage	400	Aw	1200	26.3	Cerrado	Oxisol	0 - 10
Rossetti & Centurion 2015	3	19.22	0.98022	3	13.5	0.6885	-21.2342	-48.2848	Conventional-Tillage	615	Cwa	1428	21	Cerrado	Oxisol	0 - 10
Rossetti & Centurion 2015	3	19.22	0.98022	3	12.71	0.64821	-21.2342	-48.2848	Conventional-Tillage	615	Cwa	1428	21	Cerrado	Oxisol	0 - 10
Rossi et al 2013	3	19	0.969	3	18	0.918	-17.689	-51.0232	Conventional-Tillage	802	Aw	1800	23	Cerrado	Oxisol	0 - 10
Rossi et al 2013	3	19	0.969	3	18.5	0.9435	-17.6892	-51.022	Conventional-Tillage	813	Aw	1800	23	Cerrado	Oxisol	0 - 10
Rossi et al 2013	3	19	0.969	3	22	1.122	-17.5687	-51.0408	Conventional-Tillage	779	Aw	1800	23	Cerrado	Oxisol	0 - 10
Rossi et al 2013	3	19	0.969	3	20	1.02	-17.5687	-51.0408	Conventional-Tillage	831	Aw	1800	23	Cerrado	Oxisol	0 - 10
Seben Junior et al 2011	3	23.07	1.17657	3	8.66	0.44166	-21.2561	-48.3161	Conventional-Tillage	603	Aw	1417	21.2	Cerrado	ultisol	0 - 10
Seben Junior et al 2011	3	23.07	1.17657	3	9.45	0.48195	-21.2561	-48.3161	Conventional-Tillage	603	Aw	1417	21.2	Cerrado	ultisol	0 - 10
Seben Junior et al 2011	3	23.07	1.17657	3	11.56	0.58956	-21.2561	-48.3161	Conventional-Tillage	603	Aw	1417	21.2	Cerrado	ultisol	0 - 10
Seben Junior et al 2011	3	23.07	1.17657	3	14.98	0.76398	-21.2561	-48.3161	Conventional-Tillage	603	Aw	1417	21.2	Cerrado	ultisol	0 - 10
Seben Junior et al 2011	3	23.07	1.17657	3	11.3	0.5763	-21.2561	-48.3161	Conventional-Tillage	603	Aw	1417	21.2	Cerrado	ultisol	0 - 10
Seben Junior et al 2014a	7	28.16	2.56	7	10.98	1.46	-21.2561	-48.3161	Conventional-Tillage	589.037	Aw	1417	21.0612	Cerrado	Oxisol	0 - 10
Silva Araújo et al 2017	3	8.31	0.42381	3	6.22	0.31722	-3.61667	-43.0367	Conventional-Tillage	167	Aw	1200	26.5	Cerrado	Ultisol	0 - 10
Siqueira‐Neto et al 2020	3	28.5	1.4535	3	19.9	1.0149	-17.7833	-51.9167	Conventional-Tillage	765.417	Aw	1600	25	Cerrado	Oxisol	0 - 10
Tivet et al 2013	3	29.5	1.5045	3	16	0.816	-13	-55.9667	Conventional-Tillage	380	Aw	1950	25.2	Cerrado	Oxisol	0 - 10
Andréa et al 2004	3	37.89	2.6523	3	34.06	1.63488	-17.719	-49.0768	Conventional-Tillage	715.69	Aw	1380	22.08	Cerrado	Oxisol	0 - 20
Andréa et al 2004	3	37.89	2.6523	3	37.66	1.80768	-17.719	-49.0768	Conventional-Tillage	715.69	Aw	1380	22.08	Cerrado	Oxisol	0 - 20
Brandani et al 2016	3	36.1	2.527	3	21.37	1.02576	-15.3167	-49.0133	Conventional-Tillage	649	Aw	1696.05	23.0509	Cerrado	Oxisol	0 - 20
Brandani et al 2016	3	36.1	2.527	3	29.14	1.39872	-15.3167	-49.0133	Conventional-Tillage	649	Aw	1696.05	23.0509	Cerrado	Oxisol	0 - 20
Brandani et al 2016	3	36.1	2.527	3	31.91	1.53168	-15.3167	-49.0133	Conventional-Tillage	649	Aw	1696.05	23.0509	Cerrado	Oxisol	0 - 20
Briedis et al 2018	3	48	3.36	3	33.4	1.6032	-13	-55.9667	Conventional-Tillage	380	Aw	1950	25.7	Cerrado	Oxisol	0 - 20
Briedis et al 2018	3	130.3	9.121	3	119.1	5.7168	-13	-55.9667	Conventional-Tillage	380	Aw	1950	25.7	Cerrado	Oxisol	0 - 20
Campos et al 2013	3	26.01	1.8207	3	25.28	1.21344	-9.03139	-45.0219	Conventional-Tillage	481	Aw	1000	27	Cerrado	Oxisol	0 - 20
Campos et al 2013	3	43.16	3.0212	3	42.98	2.06304	-9.03139	-45.0219	Conventional-Tillage	481	Aw	1000	27	Cerrado	Oxisol	0 - 20
Costa et al 2020	3	24.2	1.694	3	20.1	0.9648	-12.9023	-45.4858	Conventional-Tillage	763	Aw	1000	26	Cerrado	Oxisol	0 - 20
da Silva et al 2017	3	46.594	3.26158	3	32.817	1.57522	-7.23389	-44.5539	Conventional-Tillage	356.562	Aw	1100	29	Cerrado	Oxisol	0 - 20
da Silva et al 2017	3	46.594	3.26158	3	33.106	1.58909	-7.23389	-44.5539	Conventional-Tillage	356.562	Aw	1100	29	Cerrado	Oxisol	0 - 20
Dias et al 2022	3	58.4616	4.09231	3	43.0542	2.0666	-16.9642	-49.1833	Conventional-Tillage	787	Aw	1500	25	Cerrado	oxisol	0 - 20
Dias et al 2022	3	58.4616	4.09231	3	44.6039	2.14099	-16.9631	-49.1836	Conventional-Tillage	787	Aw	1500	25	Cerrado	oxisol	0 - 20
Dias et al 2022	3	58.4616	4.09231	3	45.1545	2.16742	-16.9653	-49.1739	Conventional-Tillage	787	Aw	1500	25	Cerrado	oxisol	0 - 20
Dias et al 2022	3	58.4616	4.09231	3	50.3202	2.41537	-16.9608	-49.1842	Conventional-Tillage	787	Aw	1500	25	Cerrado	oxisol	0 - 20
Dieckow et al 2009	3	48.77	3.4139	3	39.46	1.89408	-20.4333	-54.7167	Conventional-Tillage	530	Aw	1527	23	Cerrado	Oxisol	0 - 20
Ferreira et al 2022	4	9.31	1.22	4	11.95	0.72	-12.0933	-45.7106	Conventional-Tillage	753	Aw	1100	23	Cerrado	Oxisol	0 - 20
Ferreira et al 2022	4	9.31	1.22	4	12.03	1.71	-12.0933	-45.7106	Conventional-Tillage	753	Aw	1100	23	Cerrado	Oxisol	0 - 20
Ferreira et al 2022	4	9.31	1.22	4	12.07	0.69	-12.0933	-45.7106	Conventional-Tillage	753	Aw	1100	23	Cerrado	Oxisol	0 - 20
Figueiredo et al 2013	3	45.9	3.213	3	43.1	2.0688	-15.5883	-47.7	Conventional-Tillage	1014	Aw	1500	26	Cerrado	Oxisol	0 - 20
Franco et al 2015	3	28.161	1.97127	3	25.984	0.9	-17.9378	-51.6419	Conventional-Tillage	800	Aw	1600	24	Cerrado	Oxisol	0 - 20
Frazão et al 2021	3	61.85	6.1	3	54.12	3.14	-16.7167	-43.8833	Conventional-Tillage	598	Aw	927	22	Cerrado	Ultisol	0 - 20
Galdos et al 2009	8	41.5815	2.91071	8	44	2.112	-21.3667	-48.05	Conventional-Tillage	538	Aw	1560	22.9	Cerrado	Oxisol	0 - 20
Galdos et al 2009	8	41.5815	2.91071	8	50	2.4	-21.3667	-48.05	Conventional-Tillage	538	Aw	1560	22.9	Cerrado	Oxisol	0 - 20
Guareschi et al 2012	3	91.83	6.4281	3	67.63	3.24624	-20.7588	-51.9255	Conventional-Tillage	748	Aw	1740	22.1	Cerrado	Oxisol	0 - 20
Junior et al 2021	3	28.3335	1.98334	3	28.2129	1.35422	-11.7736	-49.0483	Conventional-Tillage	284.275	Aw	1500	27	Cerrado	Oxisol	0 - 20
Matias et al 2009	3	26.3	1.841	3	28.7	1.3776	-7.48333	-44.2333	Conventional-Tillage	470	Aw	1200	25.5597	Cerrado	Oxisol	0 - 20
Moraes Sá et al 2015	3	48	3.36	3	33.8	1.6224	-13	-55.9667	Conventional-Tillage	380	Aw	1950	25.2	Cerrado	Oxisol	0 - 20
Rosset et al 2014b	3	84.34	5.9038	3	85.37	4.09776	-21.6167	-55	Conventional-Tillage	400	Aw	1200	26.3	Cerrado	Oxisol	0 - 20
Rosset et al 2014b	3	84.34	5.9038	3	56.78	2.72544	-21.6167	-55	Conventional-Tillage	400	Aw	1200	26.3	Cerrado	Oxisol	0 - 20
Rosset et al 2014b	3	84.34	5.9038	3	57.45	2.7576	-21.6167	-55	Conventional-Tillage	400	Aw	1200	26.3	Cerrado	Oxisol	0 - 20
Rossetti & Centurion 2015	3	36.63	2.5641	3	24.73	1.18704	-21.2342	-48.2848	Conventional-Tillage	615	Cwa	1428	21	Cerrado	Oxisol	0 - 20
Rossetti & Centurion 2015	3	36.63	2.5641	3	26.3	1.2624	-21.2342	-48.2848	Conventional-Tillage	615	Cwa	1428	21	Cerrado	Oxisol	0 - 20
Rossi et al 2013	3	34	2.38	3	30.5	1.464	-17.6892	-51.022	Conventional-Tillage	813	Aw	1800	23	Cerrado	Oxisol	0 - 20
Rossi et al 2013	3	34	2.38	3	32	1.536	-17.5687	-51.0408	Conventional-Tillage	831	Aw	1800	23	Cerrado	Oxisol	0 - 20
Salton et al 2011	3	68.66	4.8062	3	51.3	2.4624	-20.693	-54.44	Conventional-Tillage	530	Aw	1608.07	22.322	Cerrado	Oxisol	0 - 20
Salton et al 2011	3	54	3.78	3	46.3	2.2224	-20.693	-54.44	Conventional-Tillage	530	Aw	1608.07	22.322	Cerrado	Oxisol	0 - 20
Salton et al 2011	3	54	3.78	3	51.3	2.4624	-20.693	-54.44	Conventional-Tillage	530	Aw	1608.07	22.322	Cerrado	Oxisol	0 - 20
Silva Araújo et al 2017	3	14.26	0.9982	3	11.95	0.5736	-3.61667	-43.0367	Conventional-Tillage	167	Aw	1200	26.5	Cerrado	Ultisol	0 - 20
Tivet et al 2013	3	48.5	3.395	3	31	1.488	-13	-55.9667	Conventional-Tillage	380	Aw	1950	25.2	Cerrado	Oxisol	0 - 20
Blanchart et al 2007	18	67.4	3.033	18	53.7	1.5573	-17.7833	-51.9167	Conventional-Tillage	750	Aw	1600	22	Cerrado	Oxisol	0 - 30
Buurmana & Roscoeb 2011	3	73.5217	3.30848	3	89.7405	2.60247	-19.4333	-44.1667	Conventional-Tillage	730	Cwa	1340	22.1	Cerrado	Oxisol	0 - 30
Costa et al 2020	3	30.6	1.377	3	25.3	0.7337	-12.9023	-45.4858	Conventional-Tillage	763	Aw	1000	26	Cerrado	Oxisol	0 - 30
da Silva et al 2017	3	59.778	2.69001	3	42.706	1.23847	-7.23389	-44.5539	Conventional-Tillage	356.562	Aw	1100	29	Cerrado	Oxisol	0 - 30
da Silva et al 2017	3	59.778	2.69001	3	41.265	1.19668	-7.23389	-44.5539	Conventional-Tillage	356.562	Aw	1100	29	Cerrado	Oxisol	0 - 30
Figueiredo et al 2013	3	75.075	3.37838	3	69.425	2.01333	-15.5883	-47.7	Conventional-Tillage	1014	Aw	1500	26	Cerrado	Oxisol	0 - 30
Figueiredo et al 2018	3	85.175	3.83288	3	71.35	2.06915	-16.1165	-47.7368	Conventional-Tillage	1035	Aw	1035	21.5844	Cerrado	Oxisol	0 - 30
Franco et al 2015	3	38.54	3.854	3	37.818	1.5	-17.9378	-51.6419	Conventional-Tillage	800	Aw	1600	24	Cerrado	Oxisol	0 - 30
Junior et al 2021	3	38.331	1.72489	3	41.6519	1.20791	-11.7736	-49.0483	Conventional-Tillage	284.275	Aw	1500	27	Cerrado	Oxisol	0 - 30
Maia et al 2010	3	27.92	1.2564	3	28.56	0.82824	-13.5388	-58.8085	Conventional-Tillage	456.777	Am	2235.71	24.9298	Cerrado	Entisol	0 - 30
Maia et al 2010	3	61.41	2.76345	3	61.72	1.78988	-12.5403	-55.7065	Conventional-Tillage	387.275	Aw	2368.62	25.4879	Cerrado	Oxisol	0 - 30
Maia et al 2010	3	67.13	3.02085	3	62.64	1.81656	-17.2053	-54.15	Conventional-Tillage	449.854	Aw	1700.91	23.8958	Cerrado	Oxisol	0 - 30
Maia et al 2010	3	52.95	2.38275	3	44.88	1.30152	-14.9035	-53.0173	Conventional-Tillage	467.198	Aw	1832.5	24.5518	Cerrado	Oxisol	0 - 30
Maquere et al 2008	5	29.9	2.07	5	34.6	1.81	-23.0333	-48.6333	Conventional-Tillage	845	Cfa	1370	19.2	Cerrado	Oxisol	0 - 30
Marchão et al 2009	3	60.87	2.73915	3	53.3	1.5457	-15.65	-47.7333	Conventional-Tillage	1200	Aw	1500	26	Cerrado	Oxisol	0 - 30
Mello et al 2014	3	35.8	1.611	3	36.7	1.0643	-19.7134	-48.6478	Conventional-Tillage	646	Aw	1536	21.5	Cerrado	Oxisol	0 - 30
Mello et al 2014	3	35.8	1.611	3	31.6	0.9164	-19.7134	-48.6478	Conventional-Tillage	646	Aw	1536	21.5	Cerrado	Oxisol	0 - 30
Mello et al 2014	3	35.8	1.611	3	31.3	0.9077	-19.7134	-48.6478	Conventional-Tillage	646	Aw	1536	21.5	Cerrado	Oxisol	0 - 30
Mello et al 2014	3	35.8	1.611	3	31.1	0.9019	-19.7134	-48.6478	Conventional-Tillage	646	Aw	1536	21.5	Cerrado	Entisol	0 - 30
Mello et al 2014	3	35.8	1.611	3	31	0.899	-19.7134	-48.6478	Conventional-Tillage	646	Aw	1536	21.5	Cerrado	Entisol	0 - 30
Mello et al 2014	3	35.8	1.611	3	30.9	0.8961	-19.7134	-48.6478	Conventional-Tillage	646	Aw	1536	21.5	Cerrado	Oxisol	0 - 30
Mello et al 2014	3	35.8	1.611	3	29.6	0.8584	-19.7134	-48.6478	Conventional-Tillage	646	Aw	1536	21.5	Cerrado	Oxisol	0 - 30
Mello et al 2014	3	35.8	1.611	3	27.7	0.8033	-19.7134	-48.6478	Conventional-Tillage	646	Aw	1536	21.5	Cerrado	Oxisol	0 - 30
Mello et al 2014	3	35.8	1.611	3	26	0.754	-19.7134	-48.6478	Conventional-Tillage	646	Aw	1536	21.5	Cerrado	Entisol	0 - 30
Mello et al 2014	3	103.7	4.6665	3	90.2	2.6158	-17.9937	-49.6588	Conventional-Tillage	620	Aw	1675	22.5	Cerrado	Oxisol	0 - 30
Mello et al 2014	3	103.7	4.6665	3	88.4	2.5636	-17.9937	-49.6588	Conventional-Tillage	620	Aw	1675	22.5	Cerrado	Oxisol	0 - 30
Mello et al 2014	3	35.8	1.611	3	19.9	0.5771	-19.7134	-48.6478	Conventional-Tillage	646	Aw	1536	21.5	Cerrado	Oxisol	0 - 30
Moraes Sá et al 2015	3	68.775	3.09488	3	50.15	1.45435	-13	-55.9667	Conventional-Tillage	380	Aw	2261.08	25.3887	Cerrado	Oxisol	0 - 30
Resende et al 2017	4	50	0.8	4	46	2.52	-19.1537	-48.6052	Conventional-Tillage	700	Cwa	1524.28	20.9461	Cerrado	Oxisol	0 - 30
Resende et al 2017	4	50	0.8	4	35	2.5	-19.1537	-48.6052	Conventional-Tillage	700	Cwa	1524.28	20.9461	Cerrado	Oxisol	0 - 30
Rossetti & Centurion 2015	3	54.52	2.4534	3	37.15	1.07735	-21.2342	-48.2848	Conventional-Tillage	615	Cwa	1374.01	21.0612	Cerrado	Oxisol	0 - 30
Rossetti & Centurion 2015	3	54.52	2.4534	3	36.23	1.05067	-21.2342	-48.2848	Conventional-Tillage	615	Cwa	1374.01	21.0612	Cerrado	Oxisol	0 - 30
Rossi et al 2013	3	49	2.205	3	55	1.595	-17.689	-51.0232	Conventional-Tillage	802	Aw	1800	23	Cerrado	Oxisol	0 - 30
Rossi et al 2013	3	49	2.205	3	44	1.276	-17.5687	-51.0408	Conventional-Tillage	779	Aw	1800	23	Cerrado	Oxisol	0 - 30
Rossi et al 2013	3	49	2.205	3	42.5	1.2325	-17.6892	-51.022	Conventional-Tillage	813	Aw	1800	23	Cerrado	Oxisol	0 - 30
Sant-Anna et al 2017	4	68.5	2.92	4	65	1.69	-15.65	-47.7333	Conventional-Tillage	945.513	Aw	1586.1	21.5844	Cerrado	Oxisol	0 - 30
Siqueira-Neto et al 2010	18	62.0787	1	18	49.4382	0.4	-17.649	-51.04	Conventional-Tillage	765.417	Aw	1650	22.0724	Cerrado	Oxisol	0 - 30
Conceição et al 2013	3	22.6	1.4238	3	13.7	0.822	-30.85	-51.6333	Conventional-Tillage	96	Cfa	1440	19.6	Pampa	Ultisol	0 - 10
Conceição et al 2013	3	22.6	1.4238	3	16.8	1.008	-30.85	-51.6333	Conventional-Tillage	96	Cfa	1440	19.6	Pampa	Ultisol	0 - 10
da Rosa et al 2011	3	34.88	2.19744	3	18.77	1.1262	-31.7577	-52.493	Conventional-Tillage	34.2255	Cfa	1460.73	17.3092	Pampa	Ultisol	0 - 10
da Rosa et al 2011	3	34.88	2.19744	3	18.51	1.1106	-31.7577	-52.493	Conventional-Tillage	34.2255	Cfa	1460.73	17.3092	Pampa	Ultisol	0 - 10
da Rosa et al 2011	3	34.88	2.19744	3	29.75	1.785	-31.7577	-52.493	Conventional-Tillage	34.2255	Cfa	1460.73	17.3092	Pampa	Ultisol	0 - 10
da Silva et al 2006	3	25.8725	1.62997	3	12.53	0.7518	-30.0978	-51.6356	Conventional-Tillage	46	Cfa	1440	19	Pampa	Ultisol	0 - 10
Dieckow et al 2009	3	22.64	1.42632	3	13.73	0.8238	-30.1	-51.6667	Conventional-Tillage	45	Cfa	1440	19.4	Pampa	Ultisol	0 - 10
Lima et al 2019	3	26.026	1.63964	3	13.871	0.83226	-31.4167	-52.0042	Conventional-Tillage	30	Cfa	1400	18	Pampa	Ultisol	0 - 10
Martins et al 2017	3	37.8453	2.38425	3	19.0608	1.14365	-31.6203	-52.5889	Conventional-Tillage	28	Cfa	1522	18.3	Pampa	Ultisol	0 - 10
Nascimento et al 2009	3	24	1.512	3	21.54	1.2924	-29.9333	-50.1333	Conventional-Tillage	29.34	Cfa	1613.24	18.7471	Pampa	Ultisol	0 - 10
Tuchtenhagen et al 2018	3	29.6904	1.8705	3	18.78	1.1268	-31.8036	-52.4114	Conventional-Tillage	34.2255	Cfa	1366	17.8	Pampa	Ultisol	0 - 10
Vezzani & Mielniczuk 2011	3	26.6	1.6758	3	15.7333	0.944	-30.842	-51.6347	Conventional-Tillage	46	Cfa	1440	18.529	Pampa	Ultisol	0 - 10
Vezzani & Mielniczuk 2011	3	26.6	1.6758	3	14.4	0.864	-30.842	-51.6347	Conventional-Tillage	46	Cfa	1440	18.529	Pampa	Ultisol	0 - 10
Vezzani & Mielniczuk 2011	3	26.6	1.6758	3	18.5333	1.112	-30.842	-51.6347	Conventional-Tillage	46	Cfa	1440	18.529	Pampa	Ultisol	0 - 10
Bona et al 2008	3	23.88	1.71936	3	33.8	0.09	-30.0833	-51.6667	Conventional-Tillage	40	Cfa	1630.88	18.529	Pampa	Ultisol	0 - 20
Bona et al 2008	5	32.24	0.03	5	31.14	0.01	-30.0083	-51.6667	Conventional-Tillage	40	Cfa	1630.88	18.529	Pampa	Ultisol	0 - 20
Bona et al 2008	5	32.24	0.03	5	31.07	0.02	-30.0083	-51.6667	Conventional-Tillage	40	Cfa	1630.88	18.529	Pampa	Ultisol	0 - 20
Conceição et al 2005	3	43.3	2.7279	3	30	0.84	-30.8333	-51.6333	Conventional-Tillage	54.2915	Cfa	1440	18.529	Pampa	Ultisol	0 - 20
Conceição et al 2005	3	43.3	2.7279	3	33.8	0.9464	-30.8333	-51.6333	Conventional-Tillage	54.2915	Cfa	1440	18.529	Pampa	Ultisol	0 - 20
Conceição et al 2013	3	39.32	2.83104	3	27.7	0.83	-30.85	-51.6333	Conventional-Tillage	96	Cfa	1440	19.6	Pampa	Ultisol	0 - 20
Conceição et al 2013	3	39.32	2.83104	3	32.9	2.96	-30.85	-51.6333	Conventional-Tillage	96	Cfa	1440	19.6	Pampa	Ultisol	0 - 20
da Rosa et al 2011	3	47.83	3.01329	3	33.75	0.945	-31.7577	-52.493	Conventional-Tillage	34.2255	Cfa	1460.73	17.3092	Pampa	Ultisol	0 - 20
Lovato et al 2004	3	51.1543	3.22272	3	25.87	0.72436	-30.8478	-51.6336	Conventional-Tillage	54.2915	Cfa	1440	18.529	Pampa	Ultisol	0 - 20
Lovato et al 2004	3	51.1543	3.22272	3	27.9	0.7812	-30.8478	-51.6336	Conventional-Tillage	54.2915	Cfa	1440	18.529	Pampa	Ultisol	0 - 20
Lovato et al 2004	3	51.1543	3.22272	3	30.26	0.84728	-30.8478	-51.6336	Conventional-Tillage	54.2915	Cfa	1440	18.529	Pampa	Ultisol	0 - 20
Lovato et al 2004	3	51.1543	3.22272	3	29.88	0.83664	-30.8478	-51.6336	Conventional-Tillage	54.2915	Cfa	1440	18.529	Pampa	Ultisol	0 - 20
Lovato et al 2004	3	51.1543	3.22272	3	31.58	0.88424	-30.8478	-51.6336	Conventional-Tillage	54.2915	Cfa	1440	18.529	Pampa	Ultisol	0 - 20
Lovato et al 2004	3	51.1543	3.22272	3	31.84	0.89152	-30.8478	-51.6336	Conventional-Tillage	54.2915	Cfa	1440	18.529	Pampa	Ultisol	0 - 20
Nascimento et al 2009	3	35.92	2.26296	3	38.39	1.07492	-29.9333	-50.1333	Conventional-Tillage	29.34	Cfa	1446	17	Pampa	Ultisol	0 - 20
Souza et al 2014	3	44.3	2.7909	3	34.1	0.9548	-30.0144	-51.6502	Conventional-Tillage	54.2915	Cfa	1440	18.529	Pampa	Ultisol	0 - 20
Tuchtenhagen et al 2018	3	53.8404	3.39195	3	36.45	1.0206	-31.8036	-52.4114	Conventional-Tillage	34.2255	Cfa	1366	17.8	Pampa	Ultisol	0 - 20
Zanatta et al 2019	3	44.7	2.8161	3	27.8	0.7784	-30.8333	-51.6333	Conventional-Tillage	46	Cfa	1440	19.4	Pampa	Ultisol	0 - 20
Zanatta et al 2019	3	44.7	2.8161	3	29.9	0.8372	-30.8333	-51.6333	Conventional-Tillage	46	Cfa	1440	19.4	Pampa	Ultisol	0 - 20
Zanatta et al 2019	3	44.7	2.8161	3	32.8	0.9184	-30.8333	-51.6333	Conventional-Tillage	46	Cfa	1440	19.4	Pampa	Ultisol	0 - 20
Zanatta et al 2019	3	44.7	2.8161	3	33.8	0.9464	-30.8333	-51.6333	Conventional-Tillage	46	Cfa	1440	19.4	Pampa	Ultisol	0 - 20
Lovato et al 2004	3	67.21	3.22608	3	44.98	0.58474	-30.8478	-51.6336	Conventional-Tillage	54.2915	Cfa	1440	18.529	Pampa	Ultisol	0 - 30
Lovato et al 2004	3	67.21	3.22608	3	47.41	0.61633	-30.8478	-51.6336	Conventional-Tillage	54.2915	Cfa	1440	18.529	Pampa	Ultisol	0 - 30
Lovato et al 2004	3	67.21	3.22608	3	49.63	0.64519	-30.8478	-51.6336	Conventional-Tillage	54.2915	Cfa	1440	18.529	Pampa	Ultisol	0 - 30
Lovato et al 2004	3	67.21	3.22608	3	51.62	0.67106	-30.8478	-51.6336	Conventional-Tillage	54.2915	Cfa	1440	18.529	Pampa	Ultisol	0 - 30
Lovato et al 2004	3	67.21	3.22608	3	52.37	0.68081	-30.8478	-51.6336	Conventional-Tillage	54.2915	Cfa	1440	18.529	Pampa	Ultisol	0 - 30
Lovato et al 2004	3	67.21	3.22608	3	51.34	0.66742	-30.8478	-51.6336	Conventional-Tillage	54.2915	Cfa	1440	18.529	Pampa	Ultisol	0 - 30
