# Supplementary material for: Soil carbon debt from land use change in Brazil
Source: Nat Commun. 2026 Jan 26;17:1626. doi: 10.1038/s41467-026-68340-4 (PMC12905268; doi:10.1038/s41467-026-68340-4)
Supplement: Supplementary file 9 — Supplementary Data 6 [file 41467_2026_68340_MOESM9_ESM.xlsx]

## Sheet: Legend
Legend
State	Code
Acre	AC
Alagoas	AL
Amapá	AP
Amazonas	AM
Bahia	BA
Ceará	CE
Espírito Santo	ES
Goiás	GO
Maranhão	MA
Mato Grosso	MT
Mato Grosso do Sul	MS
Minas Gerais	MG
Pará	PA
Paraíba	PB
Paraná	PR
Pernambuco	PE
Piauí	PI
Rio de Janeiro	RJ
Rio Grande do Norte	RN
Rio Grande do Sul	RS
Rondônia	RO
Roraima	RR
Santa Catarina	SC
São Paulo	SP
Sergipe	SE
Tocantins	TO
Altitude - meters above sea level (m.a.s.l.)	m
Climate (Köppen climate classification)
Tropical rainforest climate	Af
Tropical monsoon climate	Am
Tropical Savanna, dry winter	As
Tropical Savanna, dry summer	Aw
Hot semi-arid	BSh
Humid subtropical climate	Cfa
subtropical highland climate	Cfb
Monsoon-influenced humid subtropical climate	Cwa
Subtropical highland climate	Cwb
Cold subtropical highland climate	Cwc
Annual average accumulated rainfall	mm
Temperature (average)	°C
Soil depth	cm
Soil Organic Carbon Stock - (SOCstock)	Mg C ha-1)

## Sheet: Overall
	Supplementary Data - 6 Native Vegetation vs. cropping rotation intercropping
Reference	Replicates in Control group (nc)	SOCstock (Mg ha-1) mean in Control (mc)	Standard deviation in Control (sd)	Replicates in Treatment group	SOCstock SOCstock (Mg ha-1) mean in Treatment (mc)	Standard deviation in Treatment (sd)	Lat (°S)	Long (°W)	Land Use	Altitude (m.a.s.l.)	Climate (Köppen climate classification)	Annual average accumulated rainfall (mm)	Temperature (average) °C	Biome	Soil classification (U.S)	Soil depth (cm)
Bayer et al 2006 a	3	23.88	1.50444	3	26.1714	0.7328	-29.7095	-53.772	Agriculture	103.441	Cfa	1561	18.529	Pampa	Ultisol	0 - 20
Bona et al 2006	3	23.88	1.50444	3	31.1	0.8708	-30.0833	-51.6667	Agriculture	40	Cfa	1630.88	18.529	Pampa	Ultisol	0 - 20
Bona et al 2008	3	32.24	0.03	3	33.8	0.02	-30.0833	-51.6667	Agriculture	40	Cfa	1630.88	18.529	Pampa	Ultisol	0 - 20
Bona et al 2008	5	32.24	0.03	5	31.14	0.01	-30.0083	-51.6667	Agriculture	40	Cfa	1630.88	18.529	Pampa	Ultisol	0 - 20
Bona et al 2008	5	32.24	0.03	5	31.07	0.02	-30.0083	-51.6667	Agriculture	40	Cfa	1630.88	18.529	Pampa	Ultisol	0 - 20
Bona et al 2008	5	32.24	0.03	5	31.77	0.09	-30.0083	-51.6667	Agriculture	40	Cfa	1630.88	18.529	Pampa	Ultisol	0 - 20
Bona et al 2008	5	32.24	0.03	5	32.81	0.05	-30.0083	-51.6667	Agriculture	40	Cfa	1630.88	18.529	Pampa	Ultisol	0 - 20
Conceição et al 2005	3	22.1	1.3923	3	19.2	0.5376	-29.75	-53.7	Agriculture	96	Cfa	1769	18.6147	Pampa	Ultisol	0 - 20
Conceição et al 2005	3	22.1	1.3923	3	20.8	0.5824	-29.75	-53.7	Agriculture	96	Cfa	1769	18.6147	Pampa	Ultisol	0 - 20
Conceição et al 2005	3	43.3	2.7279	3	30	0.84	-30.8333	-51.6333	Agriculture	54.2915	Cfa	1440	18.529	Pampa	Ultisol	0 - 20
Conceição et al 2005	3	43.3	2.7279	3	33.8	0.9464	-30.8333	-51.6333	Agriculture	54.2915	Cfa	1440	18.529	Pampa	Ultisol	0 - 20
Conceição et al 2005	3	43.3	2.7279	3	34.2	0.9576	-30.8333	-51.6333	Agriculture	54.2915	Cfa	1440	18.529	Pampa	Ultisol	0 - 20
Conceição et al 2005	3	43.3	2.7279	3	35.6	0.9968	-30.8333	-51.6333	Agriculture	54.2915	Cfa	1440	18.529	Pampa	Ultisol	0 - 20
Conceição et al 2005	3	43.3	2.7279	3	39.4	1.1032	-30.8333	-51.6333	Agriculture	54.2915	Cfa	1440	18.529	Pampa	Ultisol	0 - 20
Conceição et al 2005	3	43.3	2.7279	3	41.3	1.1564	-30.8333	-51.6333	Agriculture	54.2915	Cfa	1440	18.529	Pampa	Ultisol	0 - 20
Conceição et al 2013	3	22.6	1.4238	3	13.7	0.822	-30.85	-51.6333	Agriculture	96	Cfa	1440	19.6	Pampa	Ultisol	0 - 10
Conceição et al 2013	3	22.6	1.4238	3	16.8	1.008	-30.85	-51.6333	Agriculture	96	Cfa	1440	19.6	Pampa	Ultisol	0 - 10
Conceição et al 2013	3	22.6	1.4238	3	17.3	1.038	-30.85	-51.6333	Agriculture	96	Cfa	1440	19.6	Pampa	Ultisol	0 - 10
Conceição et al 2013	3	22.6	1.4238	3	22.5	1.35	-30.85	-51.6333	Agriculture	96	Cfa	1440	19.6	Pampa	Ultisol	0 - 10
Conceição et al 2013	3	39.32	2.83104	3	27.7	0.83	-30.85	-51.6333	Agriculture	96	Cfa	1440	19.6	Pampa	Ultisol	0 - 20
Conceição et al 2013	3	39.32	2.83104	3	32.9	2.96	-30.85	-51.6333	Agriculture	96	Cfa	1440	19.6	Pampa	Ultisol	0 - 20
Conceição et al 2013	3	39.32	2.83104	3	31.1	0.64	-30.85	-51.6333	Agriculture	96	Cfa	1440	19.6	Pampa	Ultisol	0 - 20
da Rosa et al 2011	3	34.88	2.19744	3	29.75	1.785	-31.7577	-52.493	Agriculture	34.2255	Cfa	1460.73	17.3092	Pampa	Ultisol	0 - 10
da Rosa et al 2011	3	47.83	3.01329	3	43.27	1.21156	-31.7577	-52.493	Agriculture	34.2255	Cfa	1460.73	17.3092	Pampa	Ultisol	0 - 20
da Silva et al 2006	3	25.8725	1.62997	3	12.53	0.7518	-30.0978	-51.6356	Agriculture	46	Cfa	1440	19	Pampa	Ultisol	0 - 10
da Silva et al 2006	3	25.8725	1.62997	3	21.9513	1.31707	-30.0978	-51.6356	Agriculture	46	Cfa	1440	19	Pampa	Ultisol	0 - 10
da Silva et al 2006	3	25.8725	1.62997	3	22.328	1.33968	-30.0978	-51.6356	Agriculture	46	Cfa	1440	19	Pampa	Ultisol	0 - 10
da Silva et al 2006	3	38.8986	2.45061	3	32.107	0.898995	-30.0978	-51.6356	Agriculture	46	Cfa	1440	19	Pampa	Ultisol	0 - 20
da Silva et al 2006	3	38.8986	2.45061	3	32.3606	0.906096	-30.0978	-51.6356	Agriculture	46	Cfa	1440	19	Pampa	Ultisol	0 - 20
Deikow et al 2005	3	44.5714	2.808	3	30.4	0.8512	-30.85	-51.6333	Agriculture	46	Cfa	1440	19.4	Pampa	Ultisol	0 - 20
Deikow et al 2005	3	44.5714	2.808	3	49.7143	1.392	-30.85	-51.6333	Agriculture	46	Cfa	1440	19.4	Pampa	Ultisol	0 - 20
Deikow et al 2005	3	44.5714	2.808	3	44.3429	1.2416	-30.85	-51.6333	Agriculture	46	Cfa	1440	19.4	Pampa	Ultisol	0 - 20
Deikow et al 2005	3	44.5714	2.808	3	51.8857	1.4528	-30.85	-51.6333	Agriculture	46	Cfa	1440	19.4	Pampa	Ultisol	0 - 20
Deikow et al 2005	3	44.5714	2.808	3	43.7714	1.2256	-30.85	-51.6333	Agriculture	46	Cfa	1440	19.4	Pampa	Ultisol	0 - 20
Dieckow et al 2009	3	22.64	1.42632	3	13.73	0.8238	-30.1	-51.6667	Agriculture	45	Cfa	1440	19.4	Pampa	Ultisol	0 - 10
Dieckow et al 2009	3	22.64	1.42632	3	17.45	1.047	-30.1	-51.6667	Agriculture	45	Cfa	1440	19.4	Pampa	Ultisol	0 - 10
Ferreira et al 2016	10	33.1	2.2	10	30.3	5.9	-29.5833	-55.4667	Agriculture	113	Cfa	1662	20.3	Pampa	Entisol	0 - 30
Lovato et al 2004	3	51.1543	3.22272	3	31.58	0.88424	-30.8478	-51.6336	Agriculture	54.2915	Cfa	1440	18.529	Pampa	Ultisol	0 - 20
Lovato et al 2004	3	51.1543	3.22272	3	31.84	0.89152	-30.8478	-51.6336	Agriculture	54.2915	Cfa	1440	18.529	Pampa	Ultisol	0 - 20
Lovato et al 2004	3	51.1543	3.22272	3	32.08	0.89824	-30.8478	-51.6336	Agriculture	54.2915	Cfa	1440	18.529	Pampa	Ultisol	0 - 20
Lovato et al 2004	3	51.1543	3.22272	3	32.63	0.91364	-30.8478	-51.6336	Agriculture	54.2915	Cfa	1440	18.529	Pampa	Ultisol	0 - 20
Lovato et al 2004	3	51.1543	3.22272	3	33.76	0.94528	-30.8478	-51.6336	Agriculture	54.2915	Cfa	1440	18.529	Pampa	Ultisol	0 - 20
Lovato et al 2004	3	51.1543	3.22272	3	33.88	0.94864	-30.8478	-51.6336	Agriculture	54.2915	Cfa	1440	18.529	Pampa	Ultisol	0 - 20
Lovato et al 2004	3	51.1543	3.22272	3	35.08	0.98224	-30.8478	-51.6336	Agriculture	54.2915	Cfa	1440	18.529	Pampa	Ultisol	0 - 20
Lovato et al 2004	3	51.1543	3.22272	3	37.76	1.05728	-30.8478	-51.6336	Agriculture	54.2915	Cfa	1440	18.529	Pampa	Ultisol	0 - 20
Lovato et al 2004	3	51.1543	3.22272	3	34.84	0.97552	-30.8478	-51.6336	Agriculture	54.2915	Cfa	1440	18.529	Pampa	Ultisol	0 - 20
Lovato et al 2004	3	51.1543	3.22272	3	37.33	1.04524	-30.8478	-51.6336	Agriculture	54.2915	Cfa	1440	18.529	Pampa	Ultisol	0 - 20
Lovato et al 2004	3	51.1543	3.22272	3	39.64	1.10992	-30.8478	-51.6336	Agriculture	54.2915	Cfa	1440	18.529	Pampa	Ultisol	0 - 20
Lovato et al 2004	3	67.21	3.22608	3	47.41	0.61633	-30.8478	-51.6336	Agriculture	54.2915	Cfa	1440	18.529	Pampa	Ultisol	0 - 30
Lovato et al 2004	3	67.21	3.22608	3	49.63	0.64519	-30.8478	-51.6336	Agriculture	54.2915	Cfa	1440	18.529	Pampa	Ultisol	0 - 30
Lovato et al 2004	3	67.21	3.22608	3	51.62	0.67106	-30.8478	-51.6336	Agriculture	54.2915	Cfa	1440	18.529	Pampa	Ultisol	0 - 30
Lovato et al 2004	3	67.21	3.22608	3	52.37	0.68081	-30.8478	-51.6336	Agriculture	54.2915	Cfa	1440	18.529	Pampa	Ultisol	0 - 30
Lovato et al 2004	3	67.21	3.22608	3	51.34	0.66742	-30.8478	-51.6336	Agriculture	54.2915	Cfa	1440	18.529	Pampa	Ultisol	0 - 30
Lovato et al 2004	3	67.21	3.22608	3	49.32	0.64116	-30.8478	-51.6336	Agriculture	54.2915	Cfa	1440	18.529	Pampa	Ultisol	0 - 30
Lovato et al 2004	3	67.21	3.22608	3	52.27	0.67951	-30.8478	-51.6336	Agriculture	54.2915	Cfa	1440	18.529	Pampa	Ultisol	0 - 30
Lovato et al 2004	3	67.21	3.22608	3	51.8	0.6734	-30.8478	-51.6336	Agriculture	54.2915	Cfa	1440	18.529	Pampa	Ultisol	0 - 30
Lovato et al 2004	3	67.21	3.22608	3	50.81	0.66053	-30.8478	-51.6336	Agriculture	54.2915	Cfa	1440	18.529	Pampa	Ultisol	0 - 30
Lovato et al 2004	3	67.21	3.22608	3	53.6	0.6968	-30.8478	-51.6336	Agriculture	54.2915	Cfa	1440	18.529	Pampa	Ultisol	0 - 30
Lovato et al 2004	3	67.21	3.22608	3	54.67	0.71071	-30.8478	-51.6336	Agriculture	54.2915	Cfa	1440	18.529	Pampa	Ultisol	0 - 30
Lovato et al 2004	3	67.21	3.22608	3	51.74	0.67262	-30.8478	-51.6336	Agriculture	54.2915	Cfa	1440	18.529	Pampa	Ultisol	0 - 30
Lovato et al 2004	3	67.21	3.22608	3	53.71	0.69823	-30.8478	-51.6336	Agriculture	54.2915	Cfa	1440	18.529	Pampa	Ultisol	0 - 30
Lovato et al 2004	3	67.21	3.22608	3	56.86	0.73918	-30.8478	-51.6336	Agriculture	54.2915	Cfa	1440	18.529	Pampa	Ultisol	0 - 30
Lovato et al 2004	3	67.21	3.22608	3	54.82	0.71266	-30.8478	-51.6336	Agriculture	54.2915	Cfa	1440	18.529	Pampa	Ultisol	0 - 30
Lovato et al 2004	3	67.21	3.22608	3	58.19	0.75647	-30.8478	-51.6336	Agriculture	54.2915	Cfa	1440	18.529	Pampa	Ultisol	0 - 30
Lovato et al 2004	3	67.21	3.22608	3	59.08	0.76804	-30.8478	-51.6336	Agriculture	54.2915	Cfa	1440	18.529	Pampa	Ultisol	0 - 30
Martins et al 2017	3	37.8453	2.38425	3	23.3886	1.40331	-31.6203	-52.5889	Agriculture	28	Cfa	1522	18.3	Pampa	Ultisol	0 - 10
Nascimento et al 2009	3	24	1.512	3	21.54	1.2924	-29.9333	-50.1333	Agriculture	29.34	Cfa	1613.24	18.7471	Pampa	Ultisol	0 - 10
Nascimento et al 2009	3	24	1.512	3	25.56	1.5336	-29.9333	-50.1333	Agriculture	29.34	Cfa	1446	17	Pampa	Ultisol	0 - 10
Nascimento et al 2009	3	35.92	2.58624	3	38.39	1.07492	-29.9333	-50.1333	Agriculture	29.34	Cfa	1446	17	Pampa	Ultisol	0 - 20
Nascimento et al 2009	3	35.92	2.58624	3	37.36	1.04608	-29.9333	-50.1333	Agriculture	29.34	Cfa	1446	17	Pampa	Ultisol	0 - 20
Reis et al 2016	3	32.7856	2.66	3	22.5251	3.41	-31.8178	-52.4649	Agriculture	34.2255	Cfa	1460.73	12.5	Pampa	Ultisol	0 - 20
Reis et al 2016	3	32.7856	2.66	3	27.4148	2.85	-31.8178	-52.4649	Agriculture	34.2255	Cfa	1460.73	12.5	Pampa	Ultisol	0 - 20
Souza et al 2014	3	44.3	2.7909	3	34.1	0.9548	-30.0144	-51.6502	Agriculture	54.2915	Cfa	1440	18.529	Pampa	Ultisol	0 - 20
Souza et al 2014	3	44.3	2.7909	3	41.4	1.1592	-30.0144	-51.6502	Agriculture	54.2915	Cfa	1440	18.529	Pampa	Ultisol	0 - 20
Tuchtenhagen et al 2018	3	29.6904	1.8705	3	20.12	1.2072	-31.8036	-52.4114	Agriculture	34.2255	Cfa	1366	17.8	Pampa	Ultisol	0 - 10
Tuchtenhagen et al 2018	3	29.6904	1.8705	3	24.71	1.4826	-31.8036	-52.4114	Agriculture	34.2255	Cfa	1366	17.8	Pampa	Ultisol	0 - 10
Tuchtenhagen et al 2018	3	29.6904	1.8705	3	18.78	1.1268	-31.8036	-52.4114	Agriculture	34.2255	Cfa	1366	17.8	Pampa	Ultisol	0 - 10
Tuchtenhagen et al 2018	3	53.8404	3.39195	3	48.88	1.36864	-31.8036	-52.4114	Agriculture	34.2255	Cfa	1366	17.8	Pampa	Ultisol	0 - 20
Tuchtenhagen et al 2018	3	53.8404	3.39195	3	36.45	1.0206	-31.8036	-52.4114	Agriculture	34.2255	Cfa	1366	17.8	Pampa	Ultisol	0 - 20
Vezzani & Mielniczuk 2011	3	26.6	1.6758	3	15.7333	0.944	-30.842	-51.6347	Agriculture	46	Cfa	1440	18.529	Pampa	Ultisol	0 - 10
Vezzani & Mielniczuk 2011	3	26.6	1.6758	3	14.4	0.864	-30.842	-51.6347	Agriculture	46	Cfa	1440	18.529	Pampa	Ultisol	0 - 10
Vezzani & Mielniczuk 2011	3	26.6	1.6758	3	18.5333	1.112	-30.842	-51.6347	Agriculture	46	Cfa	1440	18.529	Pampa	Ultisol	0 - 10
Vezzani & Mielniczuk 2011	3	26.6	1.6758	3	22.8	1.368	-30.842	-51.6347	Agriculture	46	Cfa	1440	18.529	Pampa	Ultisol	0 - 10
Vezzani & Mielniczuk 2011	3	26.6	1.6758	3	22.9333	1.376	-30.842	-51.6347	Agriculture	46	Cfa	1440	18.529	Pampa	Ultisol	0 - 10
Vezzani & Mielniczuk 2011	3	26.6	1.6758	3	24.2667	1.456	-30.842	-51.6347	Agriculture	46	Cfa	1440	18.529	Pampa	Ultisol	0 - 10
Zanatta et al 2019	3	44.7	2.8161	3	27.8	0.7784	-30.8333	-51.6333	Agriculture	46	Cfa	1440	19.4	Pampa	Ultisol	0 - 20
Zanatta et al 2019	3	44.7	2.8161	3	29.9	0.8372	-30.8333	-51.6333	Agriculture	46	Cfa	1440	19.4	Pampa	Ultisol	0 - 20
Zanatta et al 2019	3	44.7	2.8161	3	32.8	0.9184	-30.8333	-51.6333	Agriculture	46	Cfa	1440	19.4	Pampa	Ultisol	0 - 20
Zanatta et al 2019	3	44.7	2.8161	3	33.8	0.9464	-30.8333	-51.6333	Agriculture	46	Cfa	1440	19.4	Pampa	Ultisol	0 - 20
Zanatta et al 2019	3	44.7	2.8161	3	31.2	0.8736	-30.8333	-51.6333	Agriculture	46	Cfa	1440	19.4	Pampa	Ultisol	0 - 20
Zanatta et al 2019	3	44.7	2.8161	3	33.6	0.9408	-30.8333	-51.6333	Agriculture	46	Cfa	1440	19.4	Pampa	Ultisol	0 - 20
Zanatta et al 2019	3	44.7	2.8161	3	37.4	1.0472	-30.8333	-51.6333	Agriculture	46	Cfa	1440	19.4	Pampa	Ultisol	0 - 20
Zanatta et al 2019	3	44.7	2.8161	3	39.5	1.106	-30.8333	-51.6333	Agriculture	46	Cfa	1440	19.4	Pampa	Ultisol	0 - 20
Assunção et al 2019	3	39.0919	0.92	3	23.5908	0.87	-24.1102	-54.2518	Agriculture	269.054	Cfa	1652.61	21.5267	Atlantic Forest	Oxisol	0 - 10
Da Luz et al 2019	3	35.19	1.58355	3	41	2.173	-23.2	-51.1667	Agriculture	620	Cfa	1622	20.7	Atlantic Forest	Oxisol	0 - 10
Da Luz et al 2019	3	35.19	1.58355	3	22.755	1.20601	-23.2	-51.1667	Agriculture	620	Cfa	1622	20.7	Atlantic Forest	Oxisol	0 - 10
da Silva et al 2008	3	10.0355	0.451597	3	6.13608	0.325212	-22.3667	-54.5	Agriculture	400	Aw	1635.82	21.9519	Atlantic Forest	Ultisol	0 - 10
da Silva et al 2008	3	10.0355	0.451597	3	5.67401	0.300723	-22.3667	-54.5	Agriculture	400	Aw	1635.82	21.9519	Atlantic Forest	Ultisol	0 - 10
da Silva et al 2008	3	10.0355	0.451597	3	8.08121	0.428304	-22.3667	-54.5	Agriculture	400	Aw	1635.82	21.9519	Atlantic Forest	Ultisol	0 - 10
da Silva et al 2008	3	10.0355	0.451597	3	5.72715	0.303539	-22.3667	-54.5	Agriculture	400	Aw	1635.82	21.9519	Atlantic Forest	Ultisol	0 - 10
da Silva et al 2008	3	8.44751	0.380138	3	5.78068	0.306376	-22.3667	-54.5	Agriculture	400	Aw	1635.82	21.9519	Atlantic Forest	Ultisol	0 - 10
da Silva et al 2008	3	8.44751	0.380138	3	5.25476	0.278502	-22.3667	-54.5	Agriculture	400	Aw	1635.82	21.9519	Atlantic Forest	Ultisol	0 - 10
Dieckow et al 2009	3	24.15	1.08675	3	20.44	1.08332	-22.2333	-54.8167	Agriculture	430	Cwa	1635	23	Atlantic Forest	Oxisol	0 - 10
Dieckow et al 2009	3	24.15	1.08675	3	20.88	1.10664	-22.2333	-54.8167	Agriculture	430	Cwa	1635	23	Atlantic Forest	Oxisol	0 - 10
Dieckow et al 2009	3	37.78	1.7001	3	28.39	1.50467	-28.2667	-54.2167	Agriculture	300	Cfa	1850	19.5	Atlantic Forest	oxisol	0 - 10
Dieckow et al 2009	3	37.78	1.7001	3	31.08	1.64724	-28.2667	-54.2167	Agriculture	300	Cfa	1850	19.5	Atlantic Forest	oxisol	0 - 10
Hickmann & Costa 2012	3	27.33	1.22985	3	16.64	0.88192	-20.75	-42.85	Agriculture	700	Cwa	1400	19.5	Atlantic Forest	Ultisol	0 - 10
Hickmann & Costa 2012	3	27.33	1.22985	3	13.08	0.69324	-20.75	-42.85	Agriculture	700	Cwa	1400	19.5	Atlantic Forest	Ultisol	0 - 10
Hickmann & Costa 2012	3	27.33	1.22985	3	14.14	0.74942	-20.75	-42.85	Agriculture	700	Cwa	1400	19.5	Atlantic Forest	Ultisol	0 - 10
Hickmann & Costa 2012	3	27.33	1.22985	3	14.99	0.79447	-20.75	-42.85	Agriculture	700	Cwa	1400	19.5	Atlantic Forest	Ultisol	0 - 10
Martíni et al 2023	3	34.2	1.539	3	32.13	1.70289	-21.2029	-47.8758	Agriculture	608	Aw	1454	21.6	Atlantic Forest	Oxisol	0 - 10
Martíni et al 2023	3	34.2	1.539	3	33.9	1.7967	-21.2029	-47.8758	Agriculture	608	Aw	1454	21.6	Atlantic Forest	Oxisol	0 - 10
Martíni et al 2023	3	34.2	1.539	3	26.62	1.41086	-21.2029	-47.8758	Agriculture	608	Aw	1454	21.6	Atlantic Forest	Oxisol	0 - 10
Martíni et al 2023	3	34.2	1.539	3	24	1.272	-21.2029	-47.8758	Agriculture	608	Aw	1454	21.6	Atlantic Forest	Oxisol	0 - 10
Martins et al 2020	3	11.44	0.5148	3	10.42	0.55226	-23.6842	-54.5536	Agriculture	350.876	Cfa	1707.64	21.578	Atlantic Forest	Oxisol	0 - 10
Moraes Sá et al 2013	3	39.1	2.2	3	36.9	2.3	-25.241	-50.152	Agriculture	943	Cfb	1707	20	Atlantic Forest	Oxisol	0 - 10
Moraes Sá et al 2013	3	39.1	2.2	3	40.4	2.1	-25.241	-50.152	Agriculture	943	Cfb	1707	20	Atlantic Forest	Oxisol	0 - 10
Moraes Sá et al 2013	3	38.6	1.9	3	28.7	1.1	-25.241	-50.152	Agriculture	943	Cfb	1707	20	Atlantic Forest	Oxisol	0 - 10
Moraes Sá et al 2013	3	38.6	1.9	3	32.3	2.2	-25.241	-50.152	Agriculture	943	Cfb	1707	20	Atlantic Forest	Oxisol	0 - 10
Moraes Sá et al 2013	3	19.5	1.1	3	16.3	0.8	-25.241	-50.152	Agriculture	943	Cfb	1707	20	Atlantic Forest	Oxisol	0 - 10
Moraes Sá et al 2013	3	19.5	1.1	3	19.4	1	-25.241	-50.152	Agriculture	943	Cfb	1707	20	Atlantic Forest	Oxisol	0 - 10
Moraes Sá et al 2013	3	36.8	1.6	3	33.2	2.1	-25.241	-50.152	Agriculture	943	Cfb	1707	20	Atlantic Forest	Inceptisol	0 - 10
Moraes Sá et al 2013	3	36.8	1.6	3	40.2	2.2	-25.241	-50.152	Agriculture	943	Cfb	1707	20	Atlantic Forest	Inceptisol	0 - 10
Moraes Sá et al 2013	3	31.3	1.4	3	31.1	1.5	-25.241	-50.152	Agriculture	943	Cfb	1707	20	Atlantic Forest	Inceptisol	0 - 10
Moraes Sá et al 2013	3	31.3	1.4	3	29.9	1.5	-25.241	-50.152	Agriculture	943	Cfb	1707	20	Atlantic Forest	Inceptisol	0 - 10
Moraes Sá et al 2013	3	35.6	1.6	3	22.4	1.2	-25.241	-50.152	Agriculture	943	Cfb	1707	20	Atlantic Forest	Inceptisol	0 - 10
Moraes Sá et al 2013	3	35.6	1.6	3	24.4	1.3	-25.241	-50.152	Agriculture	943	Cfb	1707	20	Atlantic Forest	Inceptisol	0 - 10
Paes et al 2021	5	36.8382	4.73	5	28.0143	6.83	-13.524	-39.0161	Agriculture	226	As	1224	24.5	Atlantic Forest	Oxisol	0 - 10
Ramos et al 2013	3	39.71	1.78695	3	24.06	1.27518	-22.236	-54.817	Agriculture	452	Cwa	1450	23.4	Atlantic Forest	Oxisol	0 - 10
Ramos et al 2013	3	39.71	1.78695	3	36.88	1.95464	-22.236	-54.817	Agriculture	452	Cwa	1450	23.4	Atlantic Forest	Oxisol	0 - 10
Rangel & Silva 2007	3	33.95	1.52775	3	16.35	0.86655	-21.2289	-44.9639	Agriculture	925	Cwa	1530	19.4	Atlantic Forest	Oxisol	0 - 10
Rauber et al 2012	3	49.466	2.22597	3	22.28	1.18084	-27.223	-51.994	Agriculture	589.593	Cfa	1862.91	17.958	Atlantic Forest	Oxisol	0 - 10
Rauber et al 2012	3	49.466	2.22597	3	25.536	1.35341	-27.223	-51.994	Agriculture	589.593	Cfa	1862.91	17.958	Atlantic Forest	Oxisol	0 - 10
Rauber et al 2012	3	49.466	2.22597	3	19.497	1.03334	-27.223	-51.994	Agriculture	589.593	Cfa	1862.91	17.958	Atlantic Forest	Oxisol	0 - 10
Rauber et al 2012	3	49.466	2.22597	3	24.564	1.30189	-27.223	-51.994	Agriculture	589.593	Cfa	1862.91	17.958	Atlantic Forest	Oxisol	0 - 10
Reis et al 2014	3	20.6	0.8	3	17.8	0.76	-25.55	-51.4833	Agriculture	1100	Cfb	2022	16.5	Atlantic Forest	Oxisol	0 - 10
Reis et al 2014	3	20.6	0.8	3	15.3	0.73	-25.55	-51.4833	Agriculture	1100	Cfb	2022	16.5	Atlantic Forest	Oxisol	0 - 10
Rosset et al 2014	3	20.8	0.936	3	9.4	0.4982	-24.1653	-54.228	Agriculture	270	Cfa	1500	23	Atlantic Forest	Oxisol	0 - 10
Rosset et al 2014	3	20.8	0.936	3	10.2	0.5406	-24.1653	-54.228	Agriculture	298	Cfa	1500	23	Atlantic Forest	Oxisol	0 - 10
Rosset et al 2014	3	20.8	0.936	3	12.8	0.6784	-24.2575	-54.1727	Agriculture	297	Cfa	1500	23	Atlantic Forest	Oxisol	0 - 10
Tivet et al 2013	3	61	2.745	3	32	1.696	-25.15	-50.15	Agriculture	865	Cfa	1545	18.5	Atlantic Forest	Oxisol	0 - 10
Tivet et al 2013	3	61	2.745	3	42	2.226	-25.15	-50.15	Agriculture	865	Cfa	1545	18.5	Atlantic Forest	Oxisol	0 - 10
Da Luz et al 2019	3	57.03	1.7109	3	60.221	1.62597	-23.2	-51.1667	Agriculture	620	Cfa	1622	20.7	Atlantic Forest	Oxisol	0 - 20
Da Luz et al 2019	3	57.03	1.7109	3	45.615	1.2316	-23.2	-51.1667	Agriculture	620	Cfa	1622	20.7	Atlantic Forest	Oxisol	0 - 20
Dieckow et al 2009	3	44.55	1.3365	3	41.43	1.11861	-22.2333	-54.8167	Agriculture	430	Cwa	1635	23	Atlantic Forest	Oxisol	0 - 20
Dieckow et al 2009	3	44.55	1.3365	3	41.24	1.11348	-22.2333	-54.8167	Agriculture	430	Cwa	1635	23	Atlantic Forest	Oxisol	0 - 20
Dieckow et al 2009	3	64.41	1.9323	3	50.57	1.36539	-28.2667	-54.2167	Agriculture	300	Cfa	1850	19.5	Atlantic Forest	oxisol	0 - 20
Dieckow et al 2009	3	64.41	1.9323	3	54.29	1.46583	-28.2667	-54.2167	Agriculture	300	Cfa	1850	19.5	Atlantic Forest	oxisol	0 - 20
Guimarães et al 2008	3	48.04	1.4412	3	55.282	1.49261	-22.95	-51.1833	Agriculture	483.328	Cfa	1403.67	21.0058	Atlantic Forest	Oxisol	0 - 20
Guimarães et al 2008	3	48.04	1.4412	3	55.08	1.48716	-22.95	-51.1833	Agriculture	483.328	Cfa	1403.67	21.0058	Atlantic Forest	Oxisol	0 - 20
Hickmann & Costa 2012	3	37.62	1.1286	3	23.38	0.63126	-20.75	-42.85	Agriculture	700	Cwa	1400	19.5	Atlantic Forest	Ultisol	0 - 20
Leite et al 2004	3	63.958	1.91874	3	38.544	1.04069	-20.75	-42.85	Agriculture	700	Cwb	1340.23	19.0969	Atlantic Forest	Ultisol	0 - 20
Leite et al 2004	3	63.958	1.91874	3	31.232	0.843264	-20.75	-42.85	Agriculture	700	Cwb	1340.23	19.0969	Atlantic Forest	Ultisol	0 - 20
Leite et al 2004	3	63.958	1.91874	3	30.976	0.836352	-20.75	-42.85	Agriculture	700	Cwb	1340.23	19.0969	Atlantic Forest	Ultisol	0 - 20
Leite et al 2004	3	63.958	1.91874	3	31.248	0.843696	-20.75	-42.85	Agriculture	700	Cwb	1340.23	19.0969	Atlantic Forest	Ultisol	0 - 20
Martíni et al 2023	3	63.36	1.9008	3	56.33	1.52091	-21.2029	-47.8758	Agriculture	608	Aw	1454	21.6	Atlantic Forest	Oxisol	0 - 20
Martíni et al 2023	3	63.36	1.9008	3	55.94	1.51038	-21.2029	-47.8758	Agriculture	608	Aw	1454	21.6	Atlantic Forest	Oxisol	0 - 20
Martíni et al 2023	3	63.36	1.9008	3	52.36	1.41372	-21.2029	-47.8758	Agriculture	608	Aw	1454	21.6	Atlantic Forest	Oxisol	0 - 20
Martíni et al 2023	3	63.36	1.9008	3	47.6	1.2852	-21.2029	-47.8758	Agriculture	608	Aw	1454	21.6	Atlantic Forest	Oxisol	0 - 20
Mauri et al 2024	3	69.59	3.5	3	27.44	1.5	-20.0254	-40.6828	Agriculture	901	Aw	1278	18.2	Atlantic Forest	NA	0 - 20
Mauri et al 2024	3	69.59	3.5	3	26.54	2.87	-20.137	-40.882	Agriculture	901	Aw	1278	18.2	Atlantic Forest	NA	0 - 20
Mauri et al 2024	3	51.83	1.77	3	22.06	2.24	-20.1386	-40.9058	Agriculture	901	Aw	1278	18.2	Atlantic Forest	NA	0 - 20
Mauri et al 2024	3	51.83	1.77	3	33	2.15	-20.1368	-40.9045	Agriculture	901	Aw	1278	18.2	Atlantic Forest	NA	0 - 20
Mauri et al 2024	3	65.24	1.76	3	21.7	2.69	-20.1019	-40.7774	Agriculture	901	Aw	1278	18.2	Atlantic Forest	NA	0 - 20
Mauri et al 2024	3	65.24	1.76	3	32.82	2.87	-20.1042	-40.775	Agriculture	901	Aw	1278	18.2	Atlantic Forest	NA	0 - 20
Mauri et al 2024	3	52.9	2.45	3	23.58	1.5	-20.0254	-40.6828	Agriculture	901	Aw	1278	18.2	Atlantic Forest	NA	0 - 20
Mauri et al 2024	3	52.9	2.45	3	21.35	1.6	-20.137	-40.882	Agriculture	901	Aw	1278	18.2	Atlantic Forest	NA	0 - 20
Mauri et al 2024	3	34.42	1.2	3	22.62	1.28	-20.1386	-40.9058	Agriculture	901	Aw	1278	18.2	Atlantic Forest	NA	0 - 20
Mauri et al 2024	3	34.42	1.2	3	31.55	1.04	-20.1368	-40.9045	Agriculture	901	Aw	1278	18.2	Atlantic Forest	NA	0 - 20
Mauri et al 2024	3	58.48	1.2	3	21.03	1.01	-20.1019	-40.7774	Agriculture	901	Aw	1278	18.2	Atlantic Forest	NA	0 - 20
Mauri et al 2024	3	58.48	1.2	3	33.3	1.03	-20.1042	-40.775	Agriculture	901	Aw	1278	18.2	Atlantic Forest	NA	0 - 20
Mauri et al 2024	3	122.68	3	3	51.04	1.37	-20.0254	-40.6828	Agriculture	901	Aw	1278	18.2	Atlantic Forest	NA	0 - 20
Mauri et al 2024	3	122.68	3	3	53.44	2.06	-20.137	-40.882	Agriculture	901	Aw	1278	18.2	Atlantic Forest	NA	0 - 20
Mauri et al 2024	3	83.73	1.48	3	41.97	2.01	-20.1386	-40.9058	Agriculture	901	Aw	1278	18.2	Atlantic Forest	NA	0 - 20
Mauri et al 2024	3	83.73	1.48	3	66	1.88	-20.1368	-40.9045	Agriculture	901	Aw	1278	18.2	Atlantic Forest	NA	0 - 20
Mauri et al 2024	3	112.3	1.88	3	46.6	2.52	-20.1019	-40.7774	Agriculture	901	Aw	1278	18.2	Atlantic Forest	NA	0 - 20
Mauri et al 2024	3	112.3	1.88	3	74.43	2.51	-20.1042	-40.775	Agriculture	901	Aw	1278	18.2	Atlantic Forest	NA	0 - 20
Mauri et al 2024	3	91.78	2.14	3	41.96	1.4	-20.0254	-40.6828	Agriculture	901	Aw	1278	18.2	Atlantic Forest	NA	0 - 20
Mauri et al 2024	3	91.78	2.14	3	38.24	1.03	-20.137	-40.882	Agriculture	901	Aw	1278	18.2	Atlantic Forest	NA	0 - 20
Mauri et al 2024	3	63.1	1.6	3	44.29	1.65	-20.1386	-40.9058	Agriculture	901	Aw	1278	18.2	Atlantic Forest	NA	0 - 20
Mauri et al 2024	3	63.1	1.6	3	66.17	1.57	-20.1368	-40.9045	Agriculture	901	Aw	1278	18.2	Atlantic Forest	NA	0 - 20
Mauri et al 2024	3	99.97	1.45	3	42.06	0.98	-20.1019	-40.7774	Agriculture	901	Aw	1278	18.2	Atlantic Forest	NA	0 - 20
Mauri et al 2024	3	99.97	1.45	3	61.98	1	-20.1042	-40.775	Agriculture	901	Aw	1278	18.2	Atlantic Forest	NA	0 - 20
Moraes Sá et al 2013	3	72.6	1.95	3	66.5	2.45	-25.241	-50.152	Agriculture	943	Cfb	1707	20	Atlantic Forest	Oxisol	0 - 20
Moraes Sá et al 2013	3	72.6	1.95	3	70.9	2.4	-25.241	-50.152	Agriculture	943	Cfb	1707	20	Atlantic Forest	Oxisol	0 - 20
Moraes Sá et al 2013	3	68.1	1.7	3	51.7	1.1	-25.241	-50.152	Agriculture	943	Cfb	1707	20	Atlantic Forest	Oxisol	0 - 20
Moraes Sá et al 2013	3	68.1	1.7	3	57.3	1.65	-25.241	-50.152	Agriculture	943	Cfb	1707	20	Atlantic Forest	Oxisol	0 - 20
Moraes Sá et al 2013	3	34.4	0.95	3	28.9	0.75	-25.241	-50.152	Agriculture	943	Cfb	1707	20	Atlantic Forest	Oxisol	0 - 20
Moraes Sá et al 2013	3	34.4	0.95	3	33.8	0.9	-25.241	-50.152	Agriculture	943	Cfb	1707	20	Atlantic Forest	Oxisol	0 - 20
Moraes Sá et al 2013	3	71.7	1.65	3	60.6	1.85	-25.241	-50.152	Agriculture	943	Cfb	1707	20	Atlantic Forest	Inceptisol	0 - 20
Moraes Sá et al 2013	3	71.7	1.65	3	70.5	1.95	-25.241	-50.152	Agriculture	943	Cfb	1707	20	Atlantic Forest	Inceptisol	0 - 20
Moraes Sá et al 2013	3	56.3	1.3	3	52.9	1.35	-25.241	-50.152	Agriculture	943	Cfb	1707	20	Atlantic Forest	Inceptisol	0 - 20
Moraes Sá et al 2013	3	60.1	1.35	3	39.5	1.1	-25.241	-50.152	Agriculture	943	Cfb	1707	20	Atlantic Forest	Inceptisol	0 - 20
Moraes Sá et al 2013	3	60.1	1.35	3	41.6	1.1	-25.241	-50.152	Agriculture	943	Cfb	1707	20	Atlantic Forest	Inceptisol	0 - 20
Paes et al 2021	5	71.8682	6.9	5	73.634	4.63	-13.524	-39.0161	Agriculture	226	As	1224	24.5	Atlantic Forest	Oxisol	0 - 20
Paes et al 2021	5	71.8682	6.9	5	56.9277	4.58	-13.524	-39.0161	Agriculture	226	As	1224	24.5	Atlantic Forest	Oxisol	0 - 20
Ramos et al 2013	3	76.88	2.3064	3	51.78	1.39806	-22.236	-54.817	Agriculture	452	Cwa	1450	23.4	Atlantic Forest	Oxisol	0 - 20
Ramos et al 2013	3	76.88	2.3064	3	62.74	1.69398	-22.236	-54.817	Agriculture	452	Cwa	1450	23.4	Atlantic Forest	Oxisol	0 - 20
Rangel & Silva 2007	3	50.15	1.5045	3	50.8	1.3716	-21.2289	-44.9639	Agriculture	925	Cwa	1530	19.4	Atlantic Forest	Oxisol	0 - 20
Rangel & Silva 2007	3	50.15	1.5045	3	32.49	0.87723	-21.2289	-44.9639	Agriculture	925	Cwa	1530	19.4	Atlantic Forest	Oxisol	0 - 20
Rauber et al 2012	3	86.798	2.60394	3	48.8	1.3176	-27.223	-51.994	Agriculture	589.593	Cfa	1862.91	17.958	Atlantic Forest	Oxisol	0 - 20
Rauber et al 2012	3	86.798	2.60394	3	58.254	1.57286	-27.223	-51.994	Agriculture	589.593	Cfa	1862.91	17.958	Atlantic Forest	Oxisol	0 - 20
Rauber et al 2012	3	86.798	2.60394	3	46.372	1.25204	-27.223	-51.994	Agriculture	589.593	Cfa	1862.91	17.958	Atlantic Forest	Oxisol	0 - 20
Rauber et al 2012	3	86.798	2.60394	3	50.458	1.36237	-27.223	-51.994	Agriculture	589.593	Cfa	1862.91	17.958	Atlantic Forest	Oxisol	0 - 20
Reis et al 2014	3	36.2	1.075	3	37.3	1.9	-25.55	-51.4833	Agriculture	1100	Cfb	2022	16.5	Atlantic Forest	Oxisol	0 - 20
Reis et al 2014	3	36.2	1.075	3	31.6	1	-25.55	-51.4833	Agriculture	1100	Cfb	2022	16.5	Atlantic Forest	Oxisol	0 - 20
Salton et al 2011	3	44.49	1.3347	3	44.1	1.1907	-22.121	-54.464	Agriculture	430	Cwa	1606.49	22.1393	Atlantic Forest	Oxisol	0 - 20
Salton et al 2011	3	44.49	1.3347	3	42.6	1.1502	-22.121	-54.464	Agriculture	430	Cwa	1606.49	22.1393	Atlantic Forest	Oxisol	0 - 20
Salton et al 2011	3	44.49	1.3347	3	41.92	1.13184	-22.121	-54.464	Agriculture	430	Cwa	1606.49	22.1393	Atlantic Forest	Oxisol	0 - 20
Tivet et al 2013	3	96	2.88	3	64	1.728	-25.15	-50.15	Agriculture	865	Cfa	1545	18.5	Atlantic Forest	Oxisol	0 - 20
Tivet et al 2013	3	96	2.88	3	72	1.944	-25.15	-50.15	Agriculture	865	Cfa	1545	18.5	Atlantic Forest	Oxisol	0 - 20
Zotarelli et al 2005	3	47.21	1.4163	3	46.06	1.24362	-28.25	-52.4	Agriculture	612.248	Cfb	1921.29	17.1789	Atlantic Forest	Oxisol	0 - 20
Zotarelli et al 2005	3	47.21	1.4163	3	46.17	1.24659	-28.25	-52.4	Agriculture	612.248	Cfb	1921.29	17.1789	Atlantic Forest	Oxisol	0 - 20
Zotarelli et al 2005	3	47.21	1.4163	3	45.58	1.23066	-28.25	-52.4	Agriculture	612.248	Cfb	1921.29	17.1789	Atlantic Forest	Oxisol	0 - 20
Zotarelli et al 2005	3	47.21	1.4163	3	45.4	1.2258	-28.25	-52.4	Agriculture	612.248	Cfb	1921.29	17.1789	Atlantic Forest	Oxisol	0 - 20
Zotarelli et al 2005	3	47.21	1.4163	3	41.39	1.11753	-28.25	-52.4	Agriculture	612.248	Cfb	1921.29	17.1789	Atlantic Forest	Oxisol	0 - 20
Zotarelli et al 2005	3	47.21	1.4163	3	42.96	1.15992	-28.25	-52.4	Agriculture	612.248	Cfb	1921.29	17.1789	Atlantic Forest	Oxisol	0 - 20
Zotarelli et al 2005	3	47.21	1.4163	3	41.67	1.12509	-28.25	-52.4	Agriculture	612.248	Cfb	1921.29	17.1789	Atlantic Forest	Oxisol	0 - 20
Zotarelli et al 2005	3	48.29	1.4487	3	42.15	1.13805	-28.25	-52.4	Agriculture	612.248	Cfb	1921.29	17.1789	Atlantic Forest	Oxisol	0 - 20
Zotarelli et al 2005	3	48.29	1.4487	3	37.77	1.01979	-23.3833	-51.1833	Agriculture	570.244	Cfa	1574.71	20.2783	Atlantic Forest	Oxisol	0 - 20
Zotarelli et al 2005	3	48.29	1.4487	3	36.99	0.99873	-23.3833	-51.1833	Agriculture	570.244	Cfa	1574.71	20.2783	Atlantic Forest	Oxisol	0 - 20
Zotarelli et al 2005	3	48.29	1.4487	3	34.98	0.94446	-23.3833	-51.1833	Agriculture	570.244	Cfa	1574.71	20.2783	Atlantic Forest	Oxisol	0 - 20
Zotarelli et al 2005	3	48.29	1.4487	3	32.26	0.87102	-23.3833	-51.1833	Agriculture	570.244	Cfa	1574.71	20.2783	Atlantic Forest	Oxisol	0 - 20
Zotarelli et al 2005	3	48.29	1.4487	3	30.78	0.83106	-23.3833	-51.1833	Agriculture	570.244	Cfa	1574.71	20.2783	Atlantic Forest	Oxisol	0 - 20
Zotarelli et al 2005	3	48.29	1.4487	3	31.76	0.85752	-23.3833	-51.1833	Agriculture	570.244	Cfa	1574.71	20.2783	Atlantic Forest	Oxisol	0 - 20
Da Luz et al 2019	3	77.13	2.54529	3	76.67	1.76341	-23.2	-51.1667	Agriculture	620	Cfa	1622	20.7	Atlantic Forest	Oxisol	0 - 30
Da Luz et al 2019	3	77.13	2.54529	3	66.697	1.53403	-23.2	-51.1667	Agriculture	620	Cfa	1622	20.7	Atlantic Forest	Oxisol	0 - 30
Ferreira et al 2016	10	64.7	1.16	10	57.4	2.13	-27.8667	-54.4667	Agriculture	330	Cfa	1725	20.8	Atlantic Forest	Oxisol	0 - 30
Ferreira et al 2016	10	64.7	1.16	10	59.3	1.63	-27.8833	-53.3	Agriculture	639	Cfa	1625	19.6	Atlantic Forest	Oxisol	0 - 30
Ferreira et al 2016	10	96.2	3.1	10	89.9	3	-28.3667	-51.8333	Agriculture	840	Cfa	1735	16.8	Atlantic Forest	Oxisol	0 - 30
Ferreira et al 2016	10	76	2.56	10	73	1.43	-28.6333	-53.6	Agriculture	452	Cfa	1729	17.2	Atlantic Forest	Oxisol	0 - 30
Hickmann & Costa 2012	3	44.22	1.45926	3	27.5725	0.634167	-20.75	-42.85	Agriculture	700	Cwa	1400	19.5	Atlantic Forest	Ultisol	0 - 30
Martíni et al 2023	3	92.52	3.05316	3	85.49	1.96627	-21.2029	-47.8758	Agriculture	608	Aw	1454	21.6	Atlantic Forest	Oxisol	0 - 30
Martíni et al 2023	3	92.52	3.05316	3	85.1	1.9573	-21.2029	-47.8758	Agriculture	608	Aw	1454	21.6	Atlantic Forest	Oxisol	0 - 30
Martíni et al 2023	3	92.52	3.05316	3	81.52	1.87496	-21.2029	-47.8758	Agriculture	608	Aw	1454	21.6	Atlantic Forest	Oxisol	0 - 30
Martíni et al 2023	3	92.52	3.05316	3	76.76	1.76548	-21.2029	-47.8758	Agriculture	608	Aw	1454	21.6	Atlantic Forest	Oxisol	0 - 30
Moraes Sá et al 2013	3	52.85	2.06	3	44.2	0.86	-25.241	-50.152	Agriculture	943	Cfb	1707	20	Atlantic Forest	Oxisol	0 - 30
Moraes Sá et al 2013	3	52.85	2.06	3	51.35	0.96	-25.241	-50.152	Agriculture	943	Cfb	1707	20	Atlantic Forest	Oxisol	0 - 30
Moraes Sá et al 2013	3	83.9	1.83	3	75.4	1.16	-25.241	-50.152	Agriculture	943	Cfb	1707	20	Atlantic Forest	Oxisol	0 - 30
Moraes Sá et al 2013	3	83.9	1.83	3	79.825	1.53	-25.241	-50.152	Agriculture	943	Cfb	1707	20	Atlantic Forest	Inceptisol	0 - 30
Moraes Sá et al 2013	3	87.175	0.93	3	88.275	2.03	-25.241	-50.152	Agriculture	943	Cfb	1707	20	Atlantic Forest	Oxisol	0 - 30
Moraes Sá et al 2013	3	87.175	0.93	3	80.65	1.53	-25.241	-50.152	Agriculture	943	Cfb	1707	20	Atlantic Forest	Inceptisol	0 - 30
Moraes Sá et al 2013	3	87.175	0.93	3	61.55	1.16	-25.241	-50.152	Agriculture	943	Cfb	1707	20	Atlantic Forest	Inceptisol	0 - 30
Moraes Sá et al 2013	3	87.175	0.93	3	65.825	1.2	-25.241	-50.152	Agriculture	943	Cfb	1707	20	Atlantic Forest	Inceptisol	0 - 30
Moraes Sá et al 2013	3	110.25	2.3	3	97.05	2	-25.241	-50.152	Agriculture	943	Cfb	1707	20	Atlantic Forest	Inceptisol	0 - 30
Moraes Sá et al 2013	3	100.275	1.5	3	104.625	2	-25.241	-50.152	Agriculture	943	Cfb	1707	20	Atlantic Forest	Inceptisol	0 - 30
Moraes Sá et al 2013	3	110.25	2.3	3	100.475	2.63	-25.241	-50.152	Agriculture	943	Cfb	1707	20	Atlantic Forest	Oxisol	0 - 30
Moraes Sá et al 2013	3	110.25	2.3	3	107.2	2.4	-25.241	-50.152	Agriculture	943	Cfb	1707	20	Atlantic Forest	Oxisol	0 - 30
Rangel & Silva 2007	3	80.4875	2.65609	3	77.62	1.78526	-21.2289	-44.9639	Agriculture	925	Cwa	1530	19.4	Atlantic Forest	Oxisol	0 - 30
Rangel & Silva 2007	3	80.4875	2.65609	3	54.9525	1.26391	-21.2289	-44.9639	Agriculture	925	Cwa	1530	19.4	Atlantic Forest	Oxisol	0 - 30
Reis et al 2014	3	50.9	4.67	3	53.1	1.32	-25.55	-51.4833	Agriculture	1100	Cfb	2022	16.5	Atlantic Forest	Oxisol	0 - 30
Reis et al 2014	3	50.9	4.67	3	48.3	1.16	-25.55	-51.4833	Agriculture	1100	Cfb	2022	16.5	Atlantic Forest	Oxisol	0 - 30
Rosset et al 2014	3	41.425	1.36702	3	35.75	0.82225	-24.2575	-54.1727	Agriculture	297	Cfa	1500	23	Atlantic Forest	Oxisol	0 - 30
Tivet et al 2013	3	137.25	4.52925	3	104.5	2.4035	-25.15	-50.15	Agriculture	865	Cfa	1545	18.5	Atlantic Forest	Oxisol	0 - 30
Tivet et al 2013	3	137.25	4.52925	3	109.5	2.5185	-25.15	-50.15	Agriculture	865	Cfa	1545	18.5	Atlantic Forest	Oxisol	0 - 30
Andréa et al 2004	3	22.61	1.15311	3	24.71	1.26021	-17.719	-49.0768	Agriculture	715.69	Aw	1380	22.08	Cerrado	Oxisol	0 - 10
Andréa et al 2004	3	22.61	1.15311	3	23.6	1.2036	-17.719	-49.0768	Agriculture	715.69	Aw	1380	22.08	Cerrado	Oxisol	0 - 10
Assis et al 2006	3	44.87	2.28837	3	38.94	1.98594	-18.729	-49.644	Agriculture	621.5	Aw	1300	23	Cerrado	Oxisol	0 - 10
Batista et al 2013	3	33.75	1.72125	3	26.79	1.36629	-21.6144	-55.1683	Agriculture	384	Aw	1400	24	Cerrado	Oxisol	0 - 10
Batista et al 2013	3	33.75	1.72125	3	23.08	1.17708	-21.6144	-55.1683	Agriculture	384	Aw	1400	24	Cerrado	Oxisol	0 - 10
Blanchart et al 2007	3	28.1	1.4331	3	18.9	0.9639	-17.7833	-51.9167	Agriculture	750	Aw	1600	22	Cerrado	Oxisol	0 - 10
Blanchart et al 2007	3	28.1	1.4331	3	20.7	1.0557	-17.7833	-51.9167	Agriculture	750	Aw	1600	22	Cerrado	Oxisol	0 - 10
Blanchart et al 2007	3	28.1	1.4331	3	23.1	1.1781	-17.7833	-51.9167	Agriculture	750	Aw	1600	22	Cerrado	Oxisol	0 - 10
Blanchart et al 2007	3	28.1	1.4331	3	22.7	1.1577	-17.7833	-51.9167	Agriculture	750	Aw	1600	22	Cerrado	Oxisol	0 - 10
Blanchart et al 2007	3	28.1	1.4331	3	24.9	1.2699	-17.7833	-51.9167	Agriculture	750	Aw	1600	22	Cerrado	Oxisol	0 - 10
Blanchart et al 2007	3	28.1	1.4331	3	19.9	1.0149	-17.7833	-51.9167	Agriculture	750	Aw	1600	22	Cerrado	Oxisol	0 - 10
Briedis et al 2018	3	30	1.53	3	18.3	0.9333	-13	-55.9667	Agriculture	380	Aw	1950	25.7	Cerrado	Oxisol	0 - 10
Buurmana & Roscoeb 2011	3	22.75	3.5	3	23.25	0.6	-19.4333	-44.1667	Agriculture	730	Cwa	1340	22.1	Cerrado	Oxisol	0 - 10
Buurmana & Roscoeb 2011	3	22.75	3.5	3	22.37	0.4	-19.4333	-44.1667	Agriculture	730	Cwa	1340	22.1	Cerrado	Oxisol	0 - 10
Campos et al 2013	3	25.08	1.27908	3	22.39	1.14189	-9.03139	-45.0219	Agriculture	481	Aw	1000	27	Cerrado	Oxisol	0 - 10
Campos et al 2013	3	25.08	1.27908	3	14.34	0.73134	-9.03139	-45.0219	Agriculture	481	Aw	1000	27	Cerrado	Oxisol	0 - 10
Campos et al 2013	3	25.08	1.27908	3	23.68	1.20768	-9.03139	-45.0219	Agriculture	481	Aw	1000	27	Cerrado	Oxisol	0 - 10
Campos et al 2013	3	25.08	1.27908	3	21.06	1.07406	-9.03139	-45.0219	Agriculture	481	Aw	1000	27	Cerrado	Oxisol	0 - 10
Campos et al 2013	3	16.07	0.81957	3	32	1.632	-9.03139	-45.0219	Agriculture	481	Aw	1000	27	Cerrado	Oxisol	0 - 10
Campos et al 2013	3	16.07	0.81957	3	28.29	1.44279	-9.03139	-45.0219	Agriculture	481	Aw	1000	27	Cerrado	Oxisol	0 - 10
Carneiro et al 2013	3	28	1.428	3	34.2	1.7442	-17.9097	-53.1	Agriculture	850	Aw	1600	31	Cerrado	Oxisol	0 - 10
Carneiro et al 2013	3	28	1.428	3	33.7	1.7187	-17.9097	-53.1	Agriculture	850	Aw	1600	31	Cerrado	Oxisol	0 - 10
Carneiro et al 2013	3	28	1.428	3	26.3	1.3413	-17.9097	-53.1	Agriculture	850	Aw	1600	31	Cerrado	Oxisol	0 - 10
Carvalho et al 2010	3	31.4	1.6014	3	28.4	1.4484	-17.3667	-51.4833	Agriculture	857	Aw	1800	23	Cerrado	Oxisol	0 - 10
Costa et al 2020	3	16.4	0.8364	3	13.8	0.7038	-12.9023	-45.4858	Agriculture	763	Aw	1000	26	Cerrado	Oxisol	0 - 10
Costa et al 2020	3	16.4	0.8364	3	16.8	0.8568	-12.0259	-46.1592	Agriculture	763	Aw	1000	26	Cerrado	Oxisol	0 - 10
Costa Junior et al 2013	3	23.79	1.21329	3	22.1	1.1271	-17.7833	-51.9167	Agriculture	765.417	Aw	1600	22	Cerrado	Oxisol	0 - 10
Costa Junior et al 2013	3	23.79	1.21329	3	20.1	1.0251	-17.7833	-51.9167	Agriculture	765.417	Aw	1600	22	Cerrado	Oxisol	0 - 10
Costa Junior et al 2013	3	23.79	1.21329	3	22.2	1.1322	-17.7833	-51.9167	Agriculture	765.417	Aw	1600	22	Cerrado	Oxisol	0 - 10
Costa Junior et al 2013	3	23.79	1.21329	3	27.4	1.3974	-17.7833	-51.9167	Agriculture	765.417	Aw	1600	22	Cerrado	Oxisol	0 - 10
Cunha et al 2011	3	13.4223	0.684536	3	15.8237	0.807007	-16.5292	-49.3125	Agriculture	799.036	Aw	1460	22.1692	Cerrado	Oxisol	0 - 10
Cunha et al 2011	3	13.4223	0.684536	3	16.9664	0.865284	-16.5292	-49.3125	Agriculture	799.036	Aw	1460	22.1692	Cerrado	Oxisol	0 - 10
Cunha et al 2011	3	13.4223	0.684536	3	16.5313	0.843097	-16.5292	-49.3125	Agriculture	799.036	Aw	1460	22.1692	Cerrado	Oxisol	0 - 10
Cunha et al 2011	3	13.4223	0.684536	3	16.5893	0.846056	-16.5292	-49.3125	Agriculture	799.036	Aw	1460	22.1692	Cerrado	Oxisol	0 - 10
Cunha et al 2011	3	13.4223	0.684536	3	17.2274	0.878596	-16.5292	-49.3125	Agriculture	799.036	Aw	1460	22.1692	Cerrado	Oxisol	0 - 10
Cunha et al 2011	3	13.4223	0.684536	3	16.7958	0.856587	-16.5292	-49.3125	Agriculture	799.036	Aw	1460	22.1692	Cerrado	Oxisol	0 - 10
Cunha et al 2011	3	13.4223	0.684536	3	16.0963	0.820911	-16.5292	-49.3125	Agriculture	799.036	Aw	1460	22.1692	Cerrado	Oxisol	0 - 10
Cunha et al 2011	3	13.4223	0.684536	3	16.4443	0.83866	-16.5292	-49.3125	Agriculture	799.036	Aw	1460	22.1692	Cerrado	Oxisol	0 - 10
Cunha et al 2011	3	13.4223	0.684536	3	15.7918	0.80538	-16.5292	-49.3125	Agriculture	799.036	Aw	1460	22.1692	Cerrado	Oxisol	0 - 10
da Silva et al 2017	3	28.56	1.45656	3	18.84	0.96084	-7.23389	-44.5539	Agriculture	356.562	Aw	1100	29	Cerrado	Oxisol	0 - 10
da Silva et al 2017	3	28.56	1.45656	3	25.2	1.2852	-7.23389	-44.5539	Agriculture	356.562	Aw	1100	29	Cerrado	Oxisol	0 - 10
Dias et al 2022	3	30.171	1.53872	3	17.9322	0.914542	-16.97	-49.1975	Agriculture	787	Aw	1500	25	Cerrado	oxisol	0 - 10
Dias et al 2022	3	30.171	1.53872	3	28.7412	1.4658	-16.9636	-49.1844	Agriculture	787	Aw	1500	25	Cerrado	oxisol	0 - 10
Dias et al 2022	3	30.171	1.53872	3	23.0136	1.17369	-16.9642	-49.1833	Agriculture	787	Aw	1500	25	Cerrado	oxisol	0 - 10
Dias et al 2022	3	30.171	1.53872	3	22.1496	1.12963	-16.9631	-49.1836	Agriculture	787	Aw	1500	25	Cerrado	oxisol	0 - 10
Farias et al 2022	3	34.8745	1.7786	3	20.1818	1.02927	-20.45	-55.666	Agriculture	174	Am	1250	26	Cerrado	Ultisols	0 - 10
Farias et al 2022	3	34.8745	1.7786	3	47.2421	2.40935	-20.45	-55.666	Agriculture	174	Am	1250	26	Cerrado	Ultisols	0 - 10
Figueiredo et al 2013	3	25.9	1.3209	3	24.3	1.2393	-15.5883	-47.7	Agriculture	1014	Aw	1500	26	Cerrado	Oxisol	0 - 10
Figueiredo et al 2013	3	25.9	1.3209	3	23	1.173	-15.5883	-47.7	Agriculture	1014	Aw	1500	26	Cerrado	Oxisol	0 - 10
Figueiredo et al 2013	3	25.9	1.3209	3	21.2	1.0812	-15.5883	-47.7	Agriculture	1014	Aw	1500	26	Cerrado	Oxisol	0 - 10
Figueredo et al 2008	3	19.3712	0.987933	3	22.4936	1.14717	-15.9982	-46.6489	Agriculture	760.886	Aw	1422.83	22.0224	Cerrado	Oxisol	0 - 10
Gazolla et al 2013	3	66.35	3.38385	3	53.05	2.70555	-17.7833	-50.9167	Agriculture	780	Aw	1790	22	Cerrado	Oxisol	0 - 10
Gmach et al 2018	3	28.56	1.45656	3	24.648	1.25705	-7.23879	-44.5612	Agriculture	411.667	Aw	1000	25	Cerrado	Oxisol	0 - 10
Gmach et al 2018	3	28.56	1.45656	3	24.882	1.26898	-7.23879	-44.5612	Agriculture	411.667	Aw	1000	25	Cerrado	Oxisol	0 - 10
Gualberto et al 2023	5	18.5	8.84	5	16.5	0.89	-7.55222	-44.6125	Agriculture	378	Aw	817	27	Cerrado	Oxisol	0 - 10
Gualberto et al 2023	5	18.5	8.84	5	19.8	2.58	-7.55222	-44.6125	Agriculture	378	Aw	817	27	Cerrado	Oxisol	0 - 10
Guarechi et al 2013	3	31.4	1.6014	3	27.6	1.4076	-17.4645	-51.1759	Agriculture	890	Aw	1740	22	Cerrado	Oxisol	0 - 10
Guarechi et al 2013	3	31.4	1.6014	3	29.68	1.51368	-17.4645	-51.1759	Agriculture	890	Aw	1740	22	Cerrado	Oxisol	0 - 10
Guareschi et al 2012	3	50.83	2.59233	3	46.79	2.38629	-20.7588	-51.9255	Agriculture	748	Aw	1740	22	Cerrado	Oxisol	0 - 10
Guareschi et al 2012	3	50.83	2.59233	3	36.3	1.8513	-20.7588	-51.9255	Agriculture	748	Aw	1740	22	Cerrado	Oxisol	0 - 10
Lammel et al 2017	3	24	2	3	27	1	-15.3743	-55.0199	Agriculture	672	Aw	2000	23.461	Cerrado	Oxisol	0 - 10
Leite et al 2010b	3	8.71875	0.444656	3	12.625	0.643875	-4.77111	-41.8178	Agriculture	240	As	1000	30	Cerrado	Ultisol	0 - 10
Leite et al 2010b	3	8.71875	0.444656	3	8.59375	0.438281	-4.77111	-41.8178	Agriculture	240	As	1000	30	Cerrado	Ultisol	0 - 10
Leite et al 2010b	3	8.71875	0.444656	3	9.65625	0.492469	-4.77111	-41.8178	Agriculture	240	As	1000	30	Cerrado	Ultisol	0 - 10
Leite et al 2010b	3	8.71875	0.444656	3	14.0625	0.717187	-4.77111	-41.8178	Agriculture	240	As	1000	30	Cerrado	Ultisol	0 - 10
Leite et al 2014	3	14.62	0.74562	3	21.84	1.11384	-3.62817	-42.1286	Agriculture	59	Af	1300	30	Cerrado	Ultisol	0 - 10
Leite et al 2014	3	14.62	0.74562	3	6.89	0.35139	-3.62817	-42.1286	Agriculture	59	Af	1300	30	Cerrado	Ultisol	0 - 10
Locatelli et al 2023	3	22.8294	3.2	3	32.843	3.8	-8.516	-46.066	Agriculture	560	Aw	1300	27.2	Cerrado	Oxisol	0 - 10
Loss et al 2013	3	30.43	1.55193	3	20.94	1.06794	-17.35	-51.4667	Agriculture	835.133	Aw	1500	23.9	Cerrado	Oxisol	0 - 10
Macedo et al 2009	3	30.3	1.5453	3	23.4	1.1934	-20.4333	-54.7167	Agriculture	390	Am	1648.83	22.0286	Cerrado	Oxisol	0 - 10
Magalhaes et al 2016	3	27	1.377	3	14	0.714	-15.4783	-54.9048	Agriculture	694	Aw	1670	24	Cerrado	Oxisol	0 - 10
Magalhaes et al 2016	3	27	1.377	3	19.8	1.0098	-15.4783	-54.9048	Agriculture	694	Aw	1670	24	Cerrado	Oxisol	0 - 10
Magalhaes et al 2016	3	27	1.377	3	18	0.918	-15.4783	-54.9048	Agriculture	694	Aw	1670	24	Cerrado	Oxisol	0 - 10
Marafon et al 2020	3	24.97	4.91	3	38.56	4	-9.31417	-44.7644	Agriculture	645	Aw	1033	24.9	Cerrado	Oxisol	0 - 10
Matias et al 2009	3	18	0.918	3	26.6	1.3566	-7.48333	-44.2333	Agriculture	470	Aw	1200	25.5597	Cerrado	Oxisol	0 - 10
Oliveira Ribeiro et al 2023	4	8.3	0.89	4	8.5	0.9	-17.5911	-52.5665	Agriculture	747	Aw	1700	24.2	Cerrado	Entisol	0 - 10
Rossetti & Centurion 2015	3	22.78	1.16178	3	15.37	0.78387	-21.2342	-48.2848	Agriculture	615	Cwa	1428	21	Cerrado	Oxisol	0 - 10
Rossetti & Centurion 2015	3	22.78	1.16178	3	16.16	0.82416	-21.2342	-48.2848	Agriculture	615	Cwa	1428	21	Cerrado	Oxisol	0 - 10
Rossetti & Centurion 2015	3	22.78	1.16178	3	20.89	1.06539	-21.2342	-48.2848	Agriculture	615	Cwa	1428	21	Cerrado	Oxisol	0 - 10
Rossetti & Centurion 2015	3	22.78	1.16178	3	15.27	0.77877	-21.2342	-48.2848	Agriculture	615	Cwa	1428	21	Cerrado	Oxisol	0 - 10
Rossetti & Centurion 2015	3	19.22	0.98022	3	16.53	0.84303	-21.2342	-48.2848	Agriculture	615	Cwa	1428	21	Cerrado	Oxisol	0 - 10
Rossetti & Centurion 2015	3	19.22	0.98022	3	20.26	1.03326	-21.2342	-48.2848	Agriculture	615	Cwa	1428	21	Cerrado	Oxisol	0 - 10
Rossetti & Centurion 2015	3	19.22	0.98022	3	13.5	0.6885	-21.2342	-48.2848	Agriculture	615	Cwa	1428	21	Cerrado	Oxisol	0 - 10
Rossetti & Centurion 2015	3	19.22	0.98022	3	12.71	0.64821	-21.2342	-48.2848	Agriculture	615	Cwa	1428	21	Cerrado	Oxisol	0 - 10
Santos Ferreira et al 2024	4	37.2	7.13	4	25.58	1.27	-17.7666	-51.0331	Agriculture	765.417	Aw	1776	22.1	Cerrado	Oxisol	0 - 10
Schiavo et al 2011	3	30.03	1.53153	3	29.83	1.52133	-21.6319	-55.1486	Agriculture	469.423	Am	1648.83	22.0286	Cerrado	Oxisol	0 - 10
Seben Junior et al 2014a	7	28.16	2.56	7	11.23	0.5	-21.2561	-48.3161	Agriculture	589.037	Aw	1417	21.0612	Cerrado	Oxisol	0 - 10
Seben Junior et al 2014a	7	28.16	2.56	7	11.25	0.23	-21.2561	-48.3161	Agriculture	589.037	Aw	1417	21.0612	Cerrado	Oxisol	0 - 10
Seben Junior et al 2014a	7	28.16	2.56	7	11.22	0.52	-21.2561	-48.3161	Agriculture	589.037	Aw	1417	21.0612	Cerrado	Oxisol	0 - 10
Seben Junior et al 2014a	7	28.16	2.56	7	10.98	1.46	-21.2561	-48.3161	Agriculture	589.037	Aw	1417	21.0612	Cerrado	Oxisol	0 - 10
Siqueira‐Neto et al 2020	3	28.5	1.4535	3	21.8	1.1118	-17.7833	-51.9167	Agriculture	765.417	Aw	1600	25	Cerrado	Oxisol	0 - 10
Siqueira‐Neto et al 2020	3	28.5	1.4535	3	22.8	1.1628	-17.7833	-51.9167	Agriculture	765.417	Aw	1600	25	Cerrado	Oxisol	0 - 10
Siqueira‐Neto et al 2020	3	28.5	1.4535	3	25	1.275	-17.7833	-51.9167	Agriculture	765.417	Aw	1600	25	Cerrado	Oxisol	0 - 10
Tivet et al 2013	3	29.5	1.5045	3	16	0.816	-13	-55.9667	Agriculture	380	Aw	1950	25.2	Cerrado	Oxisol	0 - 10
Tivet et al 2013	3	29.5	1.5045	3	18.5	0.9435	-13	-55.9667	Agriculture	380	Aw	1950	25.2	Cerrado	Oxisol	0 - 10
Tivet et al 2013	3	29.5	1.5045	3	17	0.867	-13	-55.9667	Agriculture	380	Aw	1950	25.2	Cerrado	Oxisol	0 - 10
Valadão et al 2011	3	42.2028	2.15234	3	46.5796	2.37556	-15.6183	-55.1886	Agriculture	736	Aw	1560	21	Cerrado	Oxisol	0 - 10
Valadão et al 2011	3	42.2028	2.15234	3	35.2643	1.79848	-15.6183	-55.1886	Agriculture	736	Aw	1560	21	Cerrado	Oxisol	0 - 10
Valadão et al 2011	3	42.2028	2.15234	3	38.8548	1.98159	-15.6183	-55.1886	Agriculture	736	Aw	1560	21	Cerrado	Oxisol	0 - 10
Andréa et al 2004	3	37.89	2.6523	3	40.16	1.92768	-17.719	-49.0768	Agriculture	715.69	Aw	1380	22.08	Cerrado	Oxisol	0 - 20
Andréa et al 2004	3	37.89	2.6523	3	40.43	1.94064	-17.719	-49.0768	Agriculture	715.69	Aw	1380	22.08	Cerrado	Oxisol	0 - 20
Batista et al 2013	3	61.59	4.3113	3	37.97	1.82256	-21.6144	-55.1683	Agriculture	384	Aw	1400	24	Cerrado	Oxisol	0 - 20
Bayer et al 2006 b	3	35.4	2.478	3	38.3	1.8384	-16.471	-47.994	Agriculture	889.786	Aw	1581	23.8	Cerrado	Oxisol	0 - 20
Blanchart et al 2007	3	49.5	3.465	3	35.1	1.6848	-17.7833	-51.9167	Agriculture	750	Aw	1600	22	Cerrado	Oxisol	0 - 20
Blanchart et al 2007	3	49.5	3.465	3	38.2	1.8336	-17.7833	-51.9167	Agriculture	750	Aw	1600	22	Cerrado	Oxisol	0 - 20
Blanchart et al 2007	3	49.5	3.465	3	43.8	2.1024	-17.7833	-51.9167	Agriculture	750	Aw	1600	22	Cerrado	Oxisol	0 - 20
Blanchart et al 2007	3	49.5	3.465	3	45	2.16	-17.7833	-51.9167	Agriculture	750	Aw	1600	22	Cerrado	Oxisol	0 - 20
Blanchart et al 2007	3	49.5	3.465	3	48	2.304	-17.7833	-51.9167	Agriculture	750	Aw	1600	22	Cerrado	Oxisol	0 - 20
Briedis et al 2018	3	48	3.36	3	33.4	1.6032	-13	-55.9667	Agriculture	380	Aw	1950	25.7	Cerrado	Oxisol	0 - 20
Briedis et al 2018	3	130.3	9.121	3	119.1	8.337	-13	-55.9667	Agriculture	380	Aw	1950	25.7	Cerrado	Oxisol	0 - 20
Campos et al 2013	3	43.16	3.0212	3	39.97	1.91856	-9.03139	-45.0219	Agriculture	481	Aw	1000	27	Cerrado	Oxisol	0 - 20
Campos et al 2013	3	26.01	1.8207	3	25.28	1.21344	-9.03139	-45.0219	Agriculture	481	Aw	1000	27	Cerrado	Oxisol	0 - 20
Campos et al 2013	3	43.16	3.0212	3	42.98	2.06304	-9.03139	-45.0219	Agriculture	481	Aw	1000	27	Cerrado	Oxisol	0 - 20
Campos et al 2013	3	43.16	3.0212	3	43.86	2.10528	-9.03139	-45.0219	Agriculture	481	Aw	1000	27	Cerrado	Oxisol	0 - 20
Campos et al 2013	3	43.16	3.0212	3	53.95	2.5896	-9.03139	-45.0219	Agriculture	481	Aw	1000	27	Cerrado	Oxisol	0 - 20
Carvalho et al 2010	3	55.8	3.906	3	50.1	2.4048	-17.3667	-51.4833	Agriculture	857	Aw	1800	23	Cerrado	Oxisol	0 - 20
Costa et al 2020	3	24.2	1.694	3	20.1	0.9648	-12.9023	-45.4858	Agriculture	763	Aw	1000	26	Cerrado	Oxisol	0 - 20
Costa et al 2020	3	24.2	1.694	3	23	1.104	-12.0259	-46.1592	Agriculture	763	Aw	1000	26	Cerrado	Oxisol	0 - 20
da Silva et al 2016	3	74.2733	5.19913	3	59.0022	2.8321	-17.9261	-51.7142	Agriculture	800	Aw	1700	22	Cerrado	Oxisol	0 - 20
da Silva et al 2017	3	46.594	3.26158	3	31.54	1.51392	-7.23389	-44.5539	Agriculture	356.562	Aw	1100	29	Cerrado	Oxisol	0 - 20
da Silva et al 2017	3	46.594	3.26158	3	43.869	2.10571	-7.23389	-44.5539	Agriculture	356.562	Aw	1100	29	Cerrado	Oxisol	0 - 20
Dias et al 2022	3	58.4616	4.09231	3	43.0542	2.0666	-16.9642	-49.1833	Agriculture	787	Aw	1500	25	Cerrado	oxisol	0 - 20
Dias et al 2022	3	58.4616	4.09231	3	44.6039	2.14099	-16.9631	-49.1836	Agriculture	787	Aw	1500	25	Cerrado	oxisol	0 - 20
Dias et al 2022	3	58.4616	4.09231	3	57.7449	2.77176	-16.9636	-49.1844	Agriculture	787	Aw	1500	25	Cerrado	oxisol	0 - 20
Dias et al 2022	3	58.4616	4.09231	3	37.2578	1.78837	-16.97	-49.1975	Agriculture	787	Aw	1500	25	Cerrado	oxisol	0 - 20
Farias et al 2022	3	63.0757	4.4153	3	82.3997	3.95519	-20.45	-55.666	Agriculture	174	Am	1250	26	Cerrado	Ultisols	0 - 20
Ferreira et al 2022	4	9.31	1.22	4	17.12	1.71	-12.0933	-45.7106	Agriculture	753	Aw	1100	23	Cerrado	Oxisol	0 - 20
Ferreira et al 2022	4	9.31	1.22	4	18.74	1.77	-12.0933	-45.7106	Agriculture	753	Aw	1100	23	Cerrado	Oxisol	0 - 20
Figueiredo et al 2013	3	45.9	3.213	3	41.4	1.9872	-15.5883	-47.7	Agriculture	1014	Aw	1500	26	Cerrado	Oxisol	0 - 20
Figueiredo et al 2013	3	45.9	3.213	3	45.7	2.1936	-15.5883	-47.7	Agriculture	1014	Aw	1500	26	Cerrado	Oxisol	0 - 20
Figueiredo et al 2018	3	57.2	4.004	3	50.5	2.424	-16.1165	-47.7368	Agriculture	1035	Aw	1035	21.5844	Cerrado	Oxisol	0 - 20
Figueiredo et al 2018	3	57.2	4.004	3	51.5	2.472	-16.1165	-47.7368	Agriculture	1035	Aw	1035	21.5844	Cerrado	Oxisol	0 - 20
Gmach et al 2018	3	45.884	3.21188	3	41.853	2.00894	-7.23879	-44.5612	Agriculture	411.667	Aw	1000	25	Cerrado	Oxisol	0 - 20
Gmach et al 2018	3	45.884	3.21188	3	42.9	2.0592	-7.23879	-44.5612	Agriculture	411.667	Aw	1000	25	Cerrado	Oxisol	0 - 20
Guarechi et al 2013	3	67.74	4.7418	3	56.9	2.7312	-17.4645	-51.1759	Agriculture	890	Aw	1740	22	Cerrado	Oxisol	0 - 20
Guarechi et al 2013	3	67.74	4.7418	3	58.51	2.80848	-17.4645	-51.1759	Agriculture	890	Aw	1740	22	Cerrado	Oxisol	0 - 20
Guareschi et al 2012	3	91.83	6.4281	3	85.46	4.10208	-20.7588	-51.9255	Agriculture	748	Aw	1740	22.1	Cerrado	Oxisol	0 - 20
Guareschi et al 2012	3	91.83	6.4281	3	67.63	3.24624	-20.7588	-51.9255	Agriculture	748	Aw	1740	22.1	Cerrado	Oxisol	0 - 20
Lammel et al 2017	3	44	2.37	3	53.3	3.33	-15.3743	-55.0199	Agriculture	672	Aw	2000	23.461	Cerrado	Oxisol	0 - 20
Locatelli et al 2023	3	41.2854	3.72	3	55.294	4.2	-8.516	-46.066	Agriculture	560	Aw	1300	27.2	Cerrado	Oxisol	0 - 20
Loss et al 2013	3	50.93	3.5651	3	43.02	2.06496	-17.35	-51.4667	Agriculture	835.133	Aw	1500	23.9	Cerrado	Oxisol	0 - 20
Magalhaes et al 2016	3	42	2.94	3	38	1.824	-15.4783	-54.9048	Agriculture	694	Aw	1670	24	Cerrado	Oxisol	0 - 20
Magalhaes et al 2016	3	42	2.94	3	41	1.968	-15.4783	-54.9048	Agriculture	694	Aw	1670	24	Cerrado	Oxisol	0 - 20
Magalhaes et al 2016	3	42	2.94	3	44.8	2.1504	-15.4783	-54.9048	Agriculture	694	Aw	1670	24	Cerrado	Oxisol	0 - 20
Marafon et al 2020	3	48.9	3.55	3	70.39	4.32	-9.31417	-44.7644	Agriculture	645	Aw	1033	24.9	Cerrado	Oxisol	0 - 20
Matias et al 2009	3	26.3	1.841	3	37.6	1.8048	-7.48333	-44.2333	Agriculture	470	Aw	1200	25.5597	Cerrado	Oxisol	0 - 20
Moraes Sá et al 2015	3	48	3.36	3	33.8	1.6224	-13	-55.9667	Agriculture	380	Aw	1950	25.2	Cerrado	Oxisol	0 - 20
Moraes Sá et al 2015	3	48	3.36	3	37.7	1.8096	-13	-55.9667	Agriculture	380	Aw	1950	25.2	Cerrado	Oxisol	0 - 20
Moraes Sá et al 2015	3	48	3.36	3	39.5	1.896	-13	-55.9667	Agriculture	380	Aw	1950	25.2	Cerrado	Oxisol	0 - 20
Moraes Sá et al 2015	3	48	3.36	3	40.7	1.9536	-13	-55.9667	Agriculture	380	Aw	1950	25.2	Cerrado	Oxisol	0 - 20
Oliveira Ribeiro et al 2023	4	16.7	1.43	4	16.09	1.1	-17.5911	-52.5665	Agriculture	747	Aw	1700	24.2	Cerrado	Entisol	0 - 20
Rossetti & Centurion 2015	3	39.27	2.7489	3	26.16	1.25568	-21.2342	-48.2848	Agriculture	615	Cwa	1428	21	Cerrado	Oxisol	0 - 20
Rossetti & Centurion 2015	3	36.63	2.5641	3	24.73	1.18704	-21.2342	-48.2848	Agriculture	615	Cwa	1428	21	Cerrado	Oxisol	0 - 20
Rossetti & Centurion 2015	3	39.27	2.7489	3	27.7	1.3296	-21.2342	-48.2848	Agriculture	615	Cwa	1428	21	Cerrado	Oxisol	0 - 20
Rossetti & Centurion 2015	3	36.63	2.5641	3	26.3	1.2624	-21.2342	-48.2848	Agriculture	615	Cwa	1428	21	Cerrado	Oxisol	0 - 20
Rossetti & Centurion 2015	3	36.63	2.5641	3	27.87	1.33776	-21.2342	-48.2848	Agriculture	615	Cwa	1428	21	Cerrado	Oxisol	0 - 20
Rossetti & Centurion 2015	3	39.27	2.7489	3	30.93	1.48464	-21.2342	-48.2848	Agriculture	615	Cwa	1428	21	Cerrado	Oxisol	0 - 20
Rossetti & Centurion 2015	3	36.63	2.5641	3	32.81	1.57488	-21.2342	-48.2848	Agriculture	615	Cwa	1428	21	Cerrado	Oxisol	0 - 20
Rossetti & Centurion 2015	3	39.27	2.7489	3	35.93	1.72464	-21.2342	-48.2848	Agriculture	615	Cwa	1428	21	Cerrado	Oxisol	0 - 20
Salton et al 2011	3	68.66	4.8062	3	56.6	2.7168	-21.514	-55.487	Agriculture	390	Cwa	1648.83	22.0286	Cerrado	Oxisol	0 - 20
Salton et al 2011	3	68.66	4.8062	3	61.39	2.94672	-21.514	-55.487	Agriculture	390	Cwa	1648.83	22.0286	Cerrado	Oxisol	0 - 20
Salton et al 2011	3	54	3.78	3	47.4	2.2752	-20.693	-54.44	Agriculture	530	Aw	1608.07	22.322	Cerrado	Oxisol	0 - 20
Santos Ferreira et al 2024	4	61.61	2.05	4	47.38	2.83	-17.7666	-51.0331	Agriculture	765	Aw	1776	22.1	Cerrado	Oxisol	0 - 20
Schiavo et al 2011	3	59.49	4.1643	3	56.25	2.7	-21.6319	-55.1486	Agriculture	469.423	Am	1648.83	22.0286	Cerrado	Oxisol	0 - 20
Tivet et al 2013	3	48.5	3.395	3	31	1.488	-13	-55.9667	Agriculture	380	Aw	1950	25.2	Cerrado	Oxisol	0 - 20
Tivet et al 2013	3	48.5	3.395	3	33	1.584	-13	-55.9667	Agriculture	380	Aw	1950	25.2	Cerrado	Oxisol	0 - 20
Tivet et al 2013	3	48.5	3.395	3	37	1.776	-13	-55.9667	Agriculture	380	Aw	1950	25.2	Cerrado	Oxisol	0 - 20
Valadão et al 2011	3	73.2972	5.1308	3	59.7351	2.86728	-15.6183	-55.1886	Agriculture	736	Aw	1560	21	Cerrado	Oxisol	0 - 20
Valadão et al 2011	3	73.2972	5.1308	3	75.3466	3.61664	-15.6183	-55.1886	Agriculture	736	Aw	1560	21	Cerrado	Oxisol	0 - 20
Blanchart et al 2007	18	67.4	6.74	18	66.8	6.68	-17.7833	-51.9167	Agriculture	750	Aw	1600	22	Cerrado	Oxisol	0 - 30
Blanchart et al 2007	18	67.4	6.74	18	61.9	6.19	-17.7833	-51.9167	Agriculture	750	Aw	1600	22	Cerrado	Oxisol	0 - 30
Blanchart et al 2007	18	67.4	6.74	18	61.3	6.13	-17.7833	-51.9167	Agriculture	750	Aw	1600	22	Cerrado	Oxisol	0 - 30
Blanchart et al 2007	18	67.4	6.74	18	53.8	5.38	-17.7833	-51.9167	Agriculture	750	Aw	1600	22	Cerrado	Oxisol	0 - 30
Blanchart et al 2007	18	67.4	6.74	18	53.7	5.37	-17.7833	-51.9167	Agriculture	750	Aw	1600	22	Cerrado	Oxisol	0 - 30
Blanchart et al 2007	18	67.4	6.74	18	50.1	5.01	-17.7833	-51.9167	Agriculture	750	Aw	1600	22	Cerrado	Oxisol	0 - 30
Buurmana & Roscoeb 2011	3	73.5217	3.25	3	86.355	0.4	-19.4333	-44.1667	Agriculture	730	Cwa	1340	22.1	Cerrado	Oxisol	0 - 30
Buurmana & Roscoeb 2011	3	73.5217	3.25	3	89.7405	1.1	-19.4333	-44.1667	Agriculture	730	Cwa	1340	22.1	Cerrado	Oxisol	0 - 30
Carvalho et al 2014a	3	75.4	3.393	3	61.5	1.7835	-17.3667	-51.4833	Agriculture	857	Aw	1500	23	Cerrado	Oxisol	0 - 30
Carvalho et al 2014a	3	75.4	3.393	3	60.9	1.7661	-17.3667	-51.4833	Agriculture	857	Aw	1500	23	Cerrado	Oxisol	0 - 30
Costa et al 2020	3	30.6	1.377	3	28.7	0.8323	-12.0259	-46.1592	Agriculture	763	Aw	1000	26	Cerrado	Oxisol	0 - 30
Costa et al 2020	3	30.6	1.377	3	25.3	0.7337	-12.9023	-45.4858	Agriculture	763	Aw	1000	26	Cerrado	Oxisol	0 - 30
Figueiredo et al 2013	3	75.075	3.37838	3	74.8	2.1692	-15.5883	-47.7	Agriculture	1014	Aw	1500	26	Cerrado	Oxisol	0 - 30
Figueiredo et al 2013	3	75.075	3.37838	3	71.875	2.08438	-15.5883	-47.7	Agriculture	1014	Aw	1500	26	Cerrado	Oxisol	0 - 30
Figueiredo et al 2013	3	75.075	3.37838	3	70.575	2.04668	-15.5883	-47.7	Agriculture	1014	Aw	1500	26	Cerrado	Oxisol	0 - 30
Figueiredo et al 2018	3	85.175	3.83288	3	80.075	2.32218	-16.1165	-47.7368	Agriculture	1035	Aw	1035	21.5844	Cerrado	Oxisol	0 - 30
Figueiredo et al 2018	3	85.175	3.83288	3	78.175	2.26708	-16.1165	-47.7368	Agriculture	1035	Aw	1035	21.5844	Cerrado	Oxisol	0 - 30
Gmach et al 2018	3	59.068	2.65806	3	56.148	1.62829	-7.23879	-44.5612	Agriculture	411.667	Aw	1000	25	Cerrado	Oxisol	0 - 30
Gmach et al 2018	3	59.068	2.65806	3	51.885	1.50466	-7.23879	-44.5612	Agriculture	411.667	Aw	1000	25	Cerrado	Oxisol	0 - 30
Jantalia et al 2007	3	96.6	4.347	3	85.9	2.4911	-15.5833	-47.7	Agriculture	1007	Aw	1586.1	21.5844	Cerrado	Oxisol	0 - 30
Jantalia et al 2007	3	96.6	4.347	3	81.3	2.3577	-15.5833	-47.7	Agriculture	1007	Aw	1586.1	21.5844	Cerrado	Oxisol	0 - 30
Locatelli et al 2023	3	56.8502	4.1	3	69.737	3.45	-8.516	-46.066	Agriculture	560	Aw	1300	27.2	Cerrado	Oxisol	0 - 30
Loss et al 2013	3	73.4975	3.30739	3	69.075	2.00317	-17.35	-51.4667	Agriculture	835.133	Aw	1500	29.9	Cerrado	Oxisol	0 - 30
Maia et al 2010	3	67.13	6.713	3	74.51	7.451	-17.2053	-54.15	Agriculture	449.854	Aw	1700.91	23.8958	Cerrado	Oxisol	0 - 30
Maia et al 2010	3	35.21	3.521	3	39.83	3.983	-14.0412	-52.1517	Agriculture	372.121	Aw	2109.5	25.2876	Cerrado	Oxisol	0 - 30
Maia et al 2010	3	48.99	2.20455	3	51.81	1.50249	-13.5388	-58.8085	Agriculture	456.777	Am	2235.71	24.9298	Cerrado	Oxisol	0 - 30
Maia et al 2010	3	27.92	1.2564	3	28.56	0.82824	-13.5388	-58.8085	Agriculture	456.777	Am	2235.71	24.9298	Cerrado	Entisol	0 - 30
Maia et al 2010	3	61.41	2.76345	3	61.72	1.78988	-12.5403	-55.7065	Agriculture	387.275	Aw	2368.62	25.4879	Cerrado	Oxisol	0 - 30
Maia et al 2010	3	61.41	2.76345	3	57.97	1.68113	-12.5403	-55.7065	Agriculture	387.275	Aw	2368.62	25.4879	Cerrado	Oxisol	0 - 30
Maia et al 2010	3	67.13	3.02085	3	62.64	1.81656	-17.2053	-54.15	Agriculture	449.854	Aw	1700.91	23.8958	Cerrado	Oxisol	0 - 30
Maia et al 2010	3	61.41	2.76345	3	55.8	1.6182	-12.5403	-55.7065	Agriculture	387.275	Aw	2368.62	25.4879	Cerrado	Oxisol	0 - 30
Maia et al 2010	3	35.97	1.61865	3	29.71	0.86159	-13.5388	-58.8085	Agriculture	456.777	Am	2235.71	24.9298	Cerrado	Oxisol	0 - 30
Maia et al 2010	3	52.95	2.38275	3	45.46	1.31834	-14.9035	-53.0173	Agriculture	467.198	Aw	1832.5	24.5518	Cerrado	Oxisol	0 - 30
Maia et al 2010	3	52.95	2.38275	3	44.88	1.30152	-14.9035	-53.0173	Agriculture	467.198	Aw	1832.5	24.5518	Cerrado	Oxisol	0 - 30
Maia et al 2010	3	61.41	2.76345	3	50.46	1.46334	-12.5403	-55.7065	Agriculture	387.275	Aw	2368.62	25.4879	Cerrado	Oxisol	0 - 30
Maia et al 2010	3	46.6	2.097	3	60.06	1.74174	-12.5403	-55.7065	Agriculture	387.275	Aw	2368.62	25.4879	Cerrado	Oxisol	0 - 30
Moraes Sá et al 2015	3	68.775	0.8	3	60.575	0.525	-13	-55.9667	Agriculture	380	Aw	2261.08	25.3887	Cerrado	Oxisol	0 - 30
Moraes Sá et al 2015	3	68.775	0.8	3	58.85	0.6	-13	-55.9667	Agriculture	380	Aw	2261.08	25.3887	Cerrado	Oxisol	0 - 30
Moraes Sá et al 2015	3	68.775	0.8	3	55.475	0.6	-13	-55.9667	Agriculture	380	Aw	2261.08	25.3887	Cerrado	Oxisol	0 - 30
Moraes Sá et al 2015	3	68.775	0.8	3	50.15	0.375	-13	-55.9667	Agriculture	380	Aw	2261.08	25.3887	Cerrado	Oxisol	0 - 30
Sant-Anna et al 2017	4	68.5	2.92	4	65	1.69	-15.65	-47.7333	Agriculture	945.513	Aw	1586.1	21.5844	Cerrado	Oxisol	0 - 30
Santos et al 2023	9	29	1.3	9	28	2.6	-11.646	-46.116	Agriculture	820	Aw	1495	22.9	Cerrado	Oxisol	0 - 30
Santos et al 2023	9	33.5	3.4	9	27.3	2.91	-13.3468	-46.1176	Agriculture	920	Aw	1655	23.7	Cerrado	Oxisol	0 - 30
Santos et al 2023	9	48.4	4.7	9	39.1	2.4	-8.57917	-46.0829	Agriculture	554	Aw	1262	25.7	Cerrado	Oxisol	0 - 30
Siqueira-Neto et al 2010	18	67.1348	0.7	18	63.2022	0.35	-17.649	-51.04	Agriculture	765.417	Aw	1650	22.0724	Cerrado	Oxisol	0 - 30
Siqueira-Neto et al 2010	18	67.1348	0.7	18	58.427	0.32	-17.649	-51.04	Agriculture	765.417	Aw	1650	22.0724	Cerrado	Oxisol	0 - 30
Valadão et al 2011	3	100.697	4.53137	3	101.891	2.95483	-15.6183	-55.1886	Agriculture	736	Aw	1560	21	Cerrado	Oxisol	0 - 30
Valadão et al 2011	3	100.697	4.53137	3	96.7118	2.80464	-15.6183	-55.1886	Agriculture	736	Aw	1560	21	Cerrado	Oxisol	0 - 30
Assis et al., 2011	3	12.6	1.197	3	11.18	1.0621	-4.16694	-40.7475	Agriculture	NA	Bsh	790	30	Caatinga	Entisol	0 - 10
Maia et al 2019	3	15.656	1.48732	3	12.479	1.18551	-6	-40.3	Agriculture	150	Bsh	650	24.4758	Caatinga	Ultisol	0 - 10
Maia et al 2019	3	17.19	1.63305	3	18.542	1.76149	-6	-40.3	Agriculture	150	Bsh	650	24.4758	Caatinga	Ultisol	0 - 10
Oliveira et al 2015	3	21.55	2.04725	3	17.52	1.6644	-5.16692	-37.9828	Agriculture	90.1462	Bsh	772	28.5	Caatinga	Oxisol	0 - 10
Oliveira et al 2016	3	12.28	1.1666	3	10.89	1.03455	-11.4644	-37.9364	Agriculture	135.231	As	1160.22	25.2251	Caatinga	Oxisol	0 - 10
Tonucci et al 2023	4	22.8	5.5	4	23.3	4.9	-3.74823	-40.3628	Agriculture	166	Aw	821	27	Caatinga	Inceptisol	0 - 10
Barros et al 2015	3	26.97	1.69911	3	20.47	1.20773	-6.684	-38.356	Agriculture	281	As	893	25.2	Caatinga	Vertissol	0 - 20
Barros et al 2015	3	23.01	1.44963	3	17.4	1.0266	-6.684	-38.356	Agriculture	281	As	893	25.2	Caatinga	Vertissol	0 - 20
Oliveira et al 2016	3	28.33	1.78479	3	23.77	1.40243	-11.4644	-37.9364	Agriculture	135.231	As	1160.22	25.2251	Caatinga	Oxisol	0 - 20
Tonucci et al 2023	4	36.3	4.45	4	35.2	3.9	-3.74823	-40.3628	Agriculture	166	Bsh	821	27	Caatinga	Inceptisol	0 - 20
Oliveira et al 2015	3	45.55	2.2775	3	51.16	2.09756	-5.16692	-37.9828	Agriculture	90.1462	Bsh	772	28.5	Caatinga	Oxisol	0 - 30
Oliveira et al 2016	3	55.36	2.768	3	49.8775	2.04498	-11.4644	-37.9364	Agriculture	135.231	As	1160.22	25.2251	Caatinga	Oxisol	0 - 30
Xavier et al 2009	3	28.84	1.442	3	35.93	1.47313	-3.85333	-41.0861	Agriculture	850	As	640	28	Caatinga	Entisol	0 - 30
Assis et al 2011	3	42.64	2.68632	3	20.9	1.2331	-4.16694	-40.7475	Agriculture	no	Bsh	790	30	Caatinga	Entisol	0 - 20
Assis et al 2011	3	42.64	2.68632	3	20.59	1.21481	-4.16694	-40.7475	Agriculture	no	Bsh	790	30	Caatinga	Entisol	0 - 20
Assis et al 2011	3	51.4	2.57	3	31.0633	1.2736	-4.16694	-40.7475	Agriculture	no	Bsh	790	30	Caatinga	Entisol	0 - 30
Assis et al 2011	3	51.4	2.57	3	29.45	1.20745	-4.16694	-40.7475	Agriculture	no	Bsh	790	30	Caatinga	Entisol	0 - 30
Assis et al 2011	3	12.6	1.197	3	26.51	2.51845	-4.16694	-40.7475	Agriculture	no	Bsh	790	30	Caatinga	Entisol	0 - 10
Carvalho et al 2009	5	21.3	0.7	5	24.2	6.4	-12.4833	-60	Agriculture	600	Aw	2170	20.5	Amazon	Oxisol	0 - 10
Carvalho et al 2009	5	21.3	0.7	5	19	5.2	-12.4833	-60	Agriculture	600	Aw	2170	20.5	Amazon	Oxisol	0 - 10
Carvalho et al 2009	5	21.3	0.7	5	19.5	6.8	-12.4833	-60	Agriculture	600	Aw	2170	20.5	Amazon	Oxisol	0 - 10
Carvalho et al 2009	5	48.1	2.6	5	65.6	15.4	-12.4833	-60	Agriculture	600	Aw	2170	20.5	Amazon	Oxisol	0 - 30
Carvalho et al 2009	5	48.1	2.6	5	47.4	7.9	-12.4833	-60	Agriculture	600	Aw	2170	20.5	Amazon	Oxisol	0 - 30
Carvalho et al 2009	5	48.1	2.6	5	59	18.5	-12.4833	-60	Agriculture	600	Aw	2170	20.5	Amazon	Oxisol	0 - 30
Carvalho et al 2010	3	33.4	2.171	3	27.3	2.4843	-12.0667	-55.35	Agriculture	386	Am	2000	28	Amazon	Oxisol	0 - 10
Carvalho et al 2010	3	33.4	2.171	3	28.3	2.5753	-12.0667	-55.35	Agriculture	386	Am	2000	28	Amazon	Oxisol	0 - 10
Carvalho et al 2010	3	28.4	1.846	3	26.4	2.4024	-12.6333	-60.8833	Agriculture	360	Am	2200	26	Amazon	Oxisol	0 - 10
Carvalho et al 2010	3	28.4	1.846	3	23	2.093	-12.6333	-60.8833	Agriculture	360	Am	2200	26	Amazon	Oxisol	0 - 10
Carvalho et al 2010	3	33.4	2.171	3	30.7	2.7937	-12.0667	-55.35	Agriculture	386	Am	2000	28	Amazon	Oxisol	0 - 10
Carvalho et al 2010	3	56.6	3.7356	3	48.4	2.0328	-12.0667	-55.35	Agriculture	386	Am	2000	28	Amazon	Oxisol	0 - 20
Carvalho et al 2010	3	56.6	3.7356	3	48.1	2.0202	-12.0667	-55.35	Agriculture	386	Am	2000	28	Amazon	Oxisol	0 - 20
Carvalho et al 2010	3	56.6	3.7356	3	54.2	2.2764	-12.0667	-55.35	Agriculture	386	Am	2000	28	Amazon	Oxisol	0 - 20
Carvalho et al 2010	3	44.5	2.937	3	43.1	1.8102	-12.6333	-60.8833	Agriculture	360	Am	2200	26	Amazon	Oxisol	0 - 20
Carvalho et al 2010	3	44.5	2.937	3	42.9	1.8018	-12.6333	-60.8833	Agriculture	360	Am	2200	26	Amazon	Oxisol	0 - 20
Carvalho et al 2010	3	56.3	2.1394	3	49.2	2.2632	-12.6333	-60.8833	Agriculture	360	Am	2200	26	Amazon	Oxisol	0 - 30
Carvalho et al 2010	3	56.3	2.1394	3	53.5	2.461	-12.6333	-60.8833	Agriculture	360	Am	2200	26	Amazon	Oxisol	0 - 30
Carvalho et al 2010	3	56.3	2.1394	3	58.1	2.6726	-12.6333	-60.8833	Agriculture	360	Am	2200	26	Amazon	Oxisol	0 - 30
Carvalho et al 2010	3	56.3	2.1394	3	61.5	2.829	-12.6333	-60.8833	Agriculture	360	Am	2200	26	Amazon	Oxisol	0 - 30
Carvalho et al 2010	3	74.1	2.8158	3	56.4	2.5944	-12.0667	-55.35	Agriculture	386	Am	2000	28	Amazon	Oxisol	0 - 30
Carvalho et al 2010	3	74.1	2.8158	3	59.1	2.7186	-12.0667	-55.35	Agriculture	386	Am	2000	28	Amazon	Oxisol	0 - 30
Carvalho et al 2010	3	74.1	2.8158	3	62.8	2.8888	-12.0667	-55.35	Agriculture	386	Am	2000	28	Amazon	Oxisol	0 - 30
Conceição et al 2017	4	74.9	2.4	4	68.4	5.2	-11.85	-55.5833	Agriculture	384	Am	2550	25	Amazon	Oxisol	0 - 30
Conceição et al 2017	4	74.9	2.4	4	68.5	4.8	-11.85	-55.5833	Agriculture	384	Am	2550	25	Amazon	Oxisol	0 - 30
Durigan et al 2017	5	56	1.53	5	48	1.22	-2.44167	-54.7083	Agriculture	80.8332	Am	2163.14	27.4641	Amazon	NA	0 - 30
Maia et al 2010	3	46.68	1.77384	3	48.05	2.2103	-9.908	-63.0378	Agriculture	165.9	Am	2451.48	25.9348	Amazon	Oxisol	0 - 30
Maia et al 2010	3	46.68	1.77384	3	44.46	2.04516	-9.908	-63.0378	Agriculture	165.9	Am	2451.48	25.9348	Amazon	Oxisol	0 - 30
Maia et al 2010	3	46.68	1.77384	3	49.93	2.29678	-9.908	-63.0378	Agriculture	165.9	Am	2451.48	25.9348	Amazon	Oxisol	0 - 30
Maia et al 2010	3	52.96	2.01248	3	43.04	1.97984	-11.8533	-61.7833	Agriculture	341.625	Am	2299.54	25.2421	Amazon	Oxisol	0 - 30
Maia et al 2010	3	55.68	2.11584	3	44.74	2.05804	-11.8533	-61.7833	Agriculture	341.625	Am	2299.54	25.2421	Amazon	Oxisol	0 - 30
Maia et al 2010	3	55.68	2.11584	3	39.34	1.80964	-11.8533	-61.7833	Agriculture	341.625	Am	2299.54	25.2421	Amazon	Oxisol	0 - 30
Petter et al 2017	5	26	1.21	5	21.1	1.04	-12.2333	-55.6667	Agriculture	373	Aw	2000	29	Amazon	Oxisol	0 - 10
Petter et al 2017	5	26	1.21	5	22.2	1.1	-12.2333	-55.6667	Agriculture	373	Aw	2000	29	Amazon	Oxisol	0 - 10
Petter et al 2017	5	26	1.21	5	25.8	1.33	-12.2333	-55.6667	Agriculture	373	Aw	2000	29	Amazon	Oxisol	0 - 10
Petter et al 2017	5	51	1.18	5	42.3	1.01	-12.2333	-55.6667	Agriculture	373	Aw	2000	29	Amazon	Oxisol	0 - 20
Petter et al 2017	5	51	1.18	5	43.8	1.12	-12.2333	-55.6667	Agriculture	373	Aw	2000	29	Amazon	Oxisol	0 - 20
Petter et al 2017	5	51	1.18	5	50.8	1.41	-12.2333	-55.6667	Agriculture	373	Aw	2000	29	Amazon	Oxisol	0 - 20
