# Supplementary material for: Soil carbon debt from land use change in Brazil
Source: Nat Commun. 2026 Jan 26;17:1626. doi: 10.1038/s41467-026-68340-4 (PMC12905268; doi:10.1038/s41467-026-68340-4)
Supplement: Supplementary file 10 — Supplementary Data 7 [file 41467_2026_68340_MOESM10_ESM.xlsx]

## Sheet: Legend
Legend
Biomes
Amazon
Atlantic Forest
Caatinga
Cerrado
Pampa
Pantanal
Climate (Köppen climate classification)
Tropical rainforest climate	Af
Tropical monsoon climate	Am
Tropical Savanna, dry winter	As
Tropical Savanna, dry summer	Aw
Hot semi-arid	BSh
Humid subtropical climate	Cfa
subtropical highland climate	Cfb
Monsoon-influenced humid subtropical climate	Cwa
Subtropical highland climate	Cwb
Cold subtropical highland climate	Cwc
Average accumulated rainfall	mm
Temperature (average)	°C
Soil Organic Carbon Stock - (SOCstock)	Mg C ha-1
Altitude - meters above sea level (m.a.s.l.)	m

## Sheet: Overall
	Supplementary Data - 7 Native Vegetation vs. Grassland
Reference	Replicates in Control group (nc)	SOCstock (Mg ha-1) mean in Control (mc)	Standard deviation in Control (sd)	Replicates in Treatment group	SOCstock SOCstock (Mg ha-1) mean in Treatment (mc)	Standard deviation in Treatment (sd)	Lat (°S)	Long (°W)	Land Use	Altitude (m.a.s.l.)	Climate (Köppen climate classification)	Annual average accumulated rainfall (mm)	Temperature (average) °C	Biome	Soil classification (U.S)	Soil depth (cm)
Carvalho et al 2010	3	33.4	1.336	3	28.3	2.0376	-12.0667	-55.35	Grassland	386	Am	2000	28	Amazon	Oxisol	0 - 10
Carvalho et al 2010	3	33.4	1.336	3	26.1	1.8792	-12.0667	-55.35	Grassland	386	Am	2000	28	Amazon	Oxisol	0 - 10
Carvalho et al 2010	3	28.4	1.136	3	32.3	2.3256	-12.6333	-60.8833	Grassland	360	Am	2200	26	Amazon	Oxisol	0 - 10
Carvalho et al 2010	3	28.4	1.136	3	29.1	2.0952	-12.6333	-60.8833	Grassland	360	Am	2200	26	Amazon	Oxisol	0 - 10
Maia et al 2009	3	18.12	0.7248	3	22.56	1.62432	-15.8517	-58.456	Grassland	274.305	Aw	1565	24.9	Amazon	Oxisol	0 - 10
Mantovanelli et al 2015	3	23.32	0.9328	3	20.6	1.4832	-7.90417	-63.2888	Grassland	65	Am	2500	27	Amazon	Inceptisol	0 - 10
Sales et al 2018	3	28.74	1.1496	3	31.61	2.27592	-2.95819	-47.3862	Grassland	116	Aw	1743	25	Amazon	Oxisol	0 - 10
Carvalho et al 2010	3	56.6	3.7356	3	49.1	1.5712	-12.0667	-55.35	Grassland	386	Am	2000	28	Amazon	Oxisol	0 - 20
Carvalho et al 2010	3	44.5	2.937	3	51.4	1.6448	-12.6333	-60.8833	Grassland	360	Am	2200	26	Amazon	Oxisol	0 - 20
Carvalho et al 2010	3	44.5	2.937	3	46.9	1.5008	-12.6333	-60.8833	Grassland	360	Am	2200	26	Amazon	Oxisol	0 - 20
Silva et al 2023	3	36.8	4.9	3	33	0.66	-10	-57	Grassland	318	Am	2500	27.5	Amazon	Ultisol	0 - 20
Silva et al 2023	3	35.11	1.96	3	30.9	1.47	-10	-57	Grassland	318	Am	2500	27.5	Amazon	Oxisol	0 - 20
Silva et al 2023	3	29.4	1.95	3	23	0.32	-10	-57	Grassland	318	Am	2500	27.5	Amazon	Ultisol	0 - 20
Silva et al 2023	3	21.22	1.15	3	20.28	0.82	-10	-57	Grassland	318	Am	2500	27.5	Amazon	Ultisol	0 - 20
Silva et al 2023	3	37.7	4.41	3	32.6	1.31	-10	-57	Grassland	318	Am	2500	27.5	Amazon	Ultisol	0 - 20
Silva et al 2023	3	37.5	2.12	3	36.6	0.82	-10	-57	Grassland	318	Am	2500	27.5	Amazon	Ultisol	0 - 20
Sales et al (2018)	3	49.43	3.26238	3	48.9	1.5648	-2.95819	-47.3862	Grassland	116	Aw	1743	25	Amazon	Oxisol	0 - 20
Carvalho et al 2010	3	56.3	2.7024	3	65.8	4.2112	-12.6333	-60.8833	Grassland	360	Am	2200	26	Amazon	Oxisol	0 - 30
Carvalho et al 2010	3	56.3	2.7024	3	61.2	3.9168	-12.6333	-60.8833	Grassland	360	Am	2200	26	Amazon	Oxisol	0 - 30
Conceição et al 2017	4	74.9	2.4	4	68.1	3.9	-11.85	-55.5833	Grassland	384	Am	2550	25	Amazon	Oxisol	0 - 30
Conceição et al 2017	4	74.9	2.4	4	70.9	3.5	-11.85	-55.5833	Grassland	384	Am	2550	25	Amazon	Oxisol	0 - 30
Durigan et al 2017	5	56	1.53	5	52	1.08	-2.44167	-54.7083	Grassland	80.8332	Am	2163.14	27.4641	Amazon	Oxisol	0 - 30
Frazão et al 2013	5	30.2	3.4	5	38.5	4	-2.45	-48.7667	Grassland	49	Af	2500	26.6	Amazon	Oxisol	0 - 30
Lustosa Filho et al 2024	3	29.07	0.25	3	22.32	0.5	-7.09581	-48.2062	Grassland	239	Aw	1800	28	Amazon	Entisol	0 - 30
Maia et al 2009	3	31.16	1.49568	3	37.46	2.39744	-9.786	-54.906	Grassland	382.931	Am	2937.17	26.0566	Amazon	Ultisol	0 - 30
Maia et al 2009	3	35.44	1.70112	3	31.93	2.04352	-9.97583	-57.5343	Grassland	278.729	Am	3029.43	26.3252	Amazon	Oxisol	0 - 30
Maia et al 2009	3	46.23	2.21904	3	46.16	2.95424	-9.97583	-57.5343	Grassland	278.729	Am	3029.43	26.3252	Amazon	Oxisol	0 - 30
Maia et al 2009	3	46.52	2.23296	3	38.05	2.4352	-13.4762	-61.0413	Grassland	186.306	Am	2288.48	25.6224	Amazon	Oxisol	0 - 30
Maia et al 2009	3	33.4	1.6032	3	26.46	1.69344	-13.4762	-61.0413	Grassland	186.306	Am	2288.48	25.6224	Amazon	Oxisol	0 - 30
Maia et al 2009	3	38.93	1.86864	3	44.56	2.85184	-9.70133	-62.8932	Grassland	153.273	Am	2464.8	26.0442	Amazon	Oxisol	0 - 30
Maia et al 2009	3	38.93	1.86864	3	44.75	2.864	-9.70133	-62.8932	Grassland	153.273	Am	2464.8	26.0442	Amazon	Oxisol	0 - 30
Maia et al 2009	3	36.06	1.73088	3	37.6	2.4064	-10.8023	-52.7397	Grassland	310.449	Am	2380.64	26.2792	Amazon	Oxisol	0 - 30
Maia et al 2009	3	36.06	1.73088	3	30.57	1.95648	-10.8023	-52.7397	Grassland	310.449	Am	2380.64	26.2792	Amazon	Oxisol	0 - 30
Maia et al 2009	3	36.06	1.73088	3	35.13	2.24832	-10.8023	-52.7397	Grassland	310.449	Am	2380.64	26.2792	Amazon	Oxisol	0 - 30
Maia et al 2009	3	46.79	2.24592	3	55	3.52	-10.2367	-62.355	Grassland	178.316	Am	2452.78	25.9941	Amazon	Oxisol	0 - 30
Maia et al 2009	3	46.79	2.24592	3	55.53	3.55392	-10.2367	-62.355	Grassland	178.316	Am	2452.78	25.9941	Amazon	Oxisol	0 - 30
Maia et al 2009	3	45.75	2.196	3	36.52	2.33728	-10.0072	-51.1095	Grassland	290.377	Aw	2200.13	26.4726	Amazon	Oxisol	0 - 30
Maia et al 2009	3	54.38	2.61024	3	55.94	3.58016	-11.0572	-55.2722	Grassland	344.964	Am	2802.59	25.9904	Amazon	Oxisol	0 - 30
Maia et al 2009	3	41.31	1.98288	3	38.53	2.46592	-11.0572	-55.2722	Grassland	344.964	Am	2802.59	25.9904	Amazon	Oxisol	0 - 30
Rittl et al 2017	3	36.6	1.3908	3	39.365	2.83428	-12.936	-61.134	Grassland	300	Aw	1985	24.1	Amazon	Oxisol	0 - 10
Rittl et al 2017	3	36.6	1.3908	3	42.375	3.051	-12.936	-61.134	Grassland	300	Aw	1985	24.1	Amazon	Oxisol	0 - 10
Rittl et al 2017	3	36.6	1.3908	3	45.03	3.24216	-12.936	-61.134	Grassland	300	Aw	1985	24.1	Amazon	Oxisol	0 - 10
Rittl et al 2017	3	54.48	3.59568	3	58.805	1.88176	-12.936	-61.134	Grassland	300	Aw	1985	24.1	Amazon	Oxisol	0 - 20
Rittl et al 2017	3	54.48	3.59568	3	60.965	1.95088	-12.936	-61.134	Grassland	300	Aw	1985	24.1	Amazon	Oxisol	0 - 20
Rittl et al 2017	3	54.48	3.59568	3	65.18	2.08576	-12.936	-61.134	Grassland	300	Aw	1985	24.1	Amazon	Oxisol	0 - 20
Rittl et al 2017	3	71	2.7	3	70.7	2.92	-12.936	-61.134	Grassland	300	Aw	1985	24.1	Amazon	Oxisol	0 - 30
Rittl et al 2017	3	71	2.7	3	69.8	2.46	-12.936	-61.134	Grassland	300	Aw	1985	24.1	Amazon	Oxisol	0 - 30
Rittl et al 2017	3	71	2.7	3	76.5	1.23	-12.936	-61.134	Grassland	300	Aw	1985	24.1	Amazon	Oxisol	0 - 30
Sales et al 2018	3	61.88	2.97024	3	61.59	3.94176	-2.95819	-47.3862	Grassland	116	Aw	1743	25	Amazon	Oxisol	0 - 30
Lima et al., 2024	3	9.54	0.3816	3	20.88	1.50336	-5.79285	-61.2771	Grassland	71.6451	Am	2500	26	Amazon	Ultisol	0 - 10
Carvalho et al 2010	3	56.6	3.7356	3	46.1	1.4752	-12.0667	-55.35	Grassland	386	Am	2000	28	Amazon	Oxisol	0 - 20
Silva et al 2023	3	32.11	2.45	3	21	0.49	-10	-57	Grassland	318	Am	2500	27.5	Amazon	Ultisol	0 - 20
Silva et al 2023	3	39.2	5.71	3	27.2	1.63	-10	-57	Grassland	318	Am	2500	27.5	Amazon	Ultisol	0 - 20
Carvalho et al 2010	3	74.1	3.5568	3	57.1	3.6544	-12.0667	-55.35	Grassland	386	Am	2000	28	Amazon	Oxisol	0 - 30
Carvalho et al 2010	3	74.1	3.5568	3	54.3	3.4752	-12.0667	-55.35	Grassland	386	Am	2000	28	Amazon	Oxisol	0 - 30
Lustosa Filho et al 2024	3	29.07	0.25	3	17.27	0.76	-7.09581	-48.2062	Grassland	239	Aw	1800	28	Amazon	Entisol	0 - 30
Maia et al 2009	3	31.16	1.49568	3	47.78	3.05792	-9.786	-54.906	Grassland	382.931	Am	2937.17	26.0566	Amazon	Ultisol	0 - 30
Maia et al 2009	3	55.69	2.67312	3	74.97	4.79808	-11.8533	-61.7833	Grassland	341.625	Am	2299.54	25.2421	Amazon	Oxisol	0 - 30
Maia et al 2009	3	46.79	2.24592	3	57.68	3.69152	-10.2367	-62.355	Grassland	178.316	Am	2452.78	25.9941	Amazon	Oxisol	0 - 30
Assunção et al 2019	3	39.0919	0.92	3	20.6681	1.1	-24.1102	-54.2518	Grassland	269.054	Cfa	1652.61	21.5267	Atlantic Forest	Oxisol	0 - 10
Da Luz et al 2019	3	35.19	1.58355	3	30.438	1.24796	-23.2	-51.1667	Grassland	620	Cfa	1622	20.7	Atlantic Forest	Oxisol	0 - 10
Franco et al 2015	3	21.582	0.97119	3	16.226	0.665266	-21.2467	-50.7844	Grassland	425	Aw	1240	23.4	Atlantic Forest	Ultisol	0 - 10
Franco et al 2015	3	26.057	1.17257	3	38.22	1.56702	-23.0856	-49.6311	Grassland	630	Cwa	1470	21.7	Atlantic Forest	oxisol	0 - 10
Freitas et al 2017	3	17.4	0.783	3	15.45	0.63345	-22.2333	-54.8167	Grassland	452	Cwa	1500	22	Atlantic Forest	Oxisol	0 - 10
Martins et al 2020	3	11.44	0.5148	3	7.04	0.28864	-23.6842	-54.5536	Grassland	350.876	Cfa	1707.64	21.578	Atlantic Forest	Oxisol	0 - 10
Martins et al 2020	3	11.44	0.5148	3	14.2	0.5822	-23.6842	-54.5536	Grassland	350.876	Cfa	1707.64	21.578	Atlantic Forest	Oxisol	0 - 10
Matos et al 2020	3	35.25	1.58625	3	41.58	1.70478	-21.991	-42.914	Grassland	800	Cwb	1451	24.5	Atlantic Forest	Ultisol	0 - 10
Monroe et al 2016	4	40	2.11	4	48	1.83	-14.5928	-39.2834	Grassland	154.616	Af	1500	24.5801	Atlantic Forest	Ultisol	0 - 10
Paes et al 2021	5	36.8382	4.73	5	41.8528	13.35	-13.524	-39.0161	Grassland	226	As	1224	24.5	Atlantic Forest	Oxisol	0 - 10
Potes et al 2012	3	95.7	4.75	3	65.9	3	-28.5988	-49.9765	Grassland	1200	Cfb	2468	14.4	Atlantic Forest	Entisol	0 - 10
Potes et al 2012	3	95.7	4.75	3	59.2	2.25	-28.5908	-49.9514	Grassland	1200	Cfb	2468	14.4	Atlantic Forest	Entisol	0 - 10
Pulrolnik et al 2009	3	22.39	1.00755	3	23.88	0.97908	-17.8543	-42.8553	Grassland	1100	Cwa	1160	26	Atlantic Forest	Oxisol	0 - 10
Ramos et al 2013	3	39.71	1.78695	3	33.32	1.36612	-22.236	-54.817	Grassland	452	Cwa	1450	23.4	Atlantic Forest	Oxisol	0 - 10
Rangel & Silva 2007	3	33.95	1.52775	3	27.32	1.12012	-21.2289	-44.9639	Grassland	925	Cwa	1530	19.4	Atlantic Forest	Oxisol	0 - 10
Rauber et al 2012	3	49.466	2.22597	3	21.8325	0.895132	-27.223	-51.994	Grassland	589.593	Cfa	1862.91	17.958	Atlantic Forest	Oxisol	0 - 10
Rauber et al 2012	3	49.466	2.22597	3	23.484	0.962844	-27.223	-51.994	Grassland	589.593	Cfa	1862.91	17.958	Atlantic Forest	Oxisol	0 - 10
Rosset et al 2014	3	20.8	0.936	3	15.3	0.6273	-24.1875	-54.2073	Grassland	302	Cfa	1500	23	Atlantic Forest	Oxisol	0 - 10
Vicente et al 2023	3	43.945	1.31835	3	47.4614	1.94592	-14.5928	-39.2834	Grassland	155	Af	1500	25	Atlantic Forest	Oxisol	0 - 10
Da Luz et al 2019	3	57.03	1.7109	3	53.668	1.5027	-23.2	-51.1667	Grassland	620	Cfa	1622	20.7	Atlantic Forest	Oxisol	0 - 20
Franco et al 2015	3	54.028	1.62084	3	66.648	1.86614	-23.0856	-49.6311	Grassland	630	Cwa	1470	21.7	Atlantic Forest	oxisol	0 - 20
Monroe et al 2016	4	68	1.75	4	85.7	1.54	-14.5928	-39.2834	Grassland	154.616	Af	1500	24.5801	Atlantic Forest	Ultisol	0 - 20
Paes et al 2021	5	71.8682	6.9	5	69.8346	14.15	-13.524	-39.0161	Grassland	226	As	1224	24.5	Atlantic Forest	Oxisol	0 - 20
Pulrolnik et al 2009	3	43.57	1.3071	3	47.71	1.33588	-17.8543	-42.8553	Grassland	1100	Cwa	1160	26	Atlantic Forest	Oxisol	0 - 20
Ramos et al 2013	3	76.88	2.3064	3	62	1.736	-22.236	-54.817	Grassland	452	Cwa	1450	23.4	Atlantic Forest	Oxisol	0 - 20
Rangel & Silva 2007	3	50.15	1.5045	3	51.99	1.45572	-21.2289	-44.9639	Grassland	925	Cwa	1530	19.4	Atlantic Forest	Oxisol	0 - 20
Rauber et al 2012	3	86.798	2.60394	3	51.0165	1.42846	-27.223	-51.994	Grassland	589.593	Cfa	1862.91	17.958	Atlantic Forest	Oxisol	0 - 20
Rauber et al 2012	3	86.798	2.60394	3	49.114	1.37519	-27.223	-51.994	Grassland	589.593	Cfa	1862.91	17.958	Atlantic Forest	Oxisol	0 - 20
Rosset et al 2014	3	31	0.93	3	25.5	0.714	-24.1875	-54.2073	Grassland	302	Cfa	1500	23	Atlantic Forest	Oxisol	0 - 20
Salton et al 2011	3	44.49	1.3347	3	50.11	1.40308	-22.121	-54.464	Grassland	430	Cwa	1606.49	22.1393	Atlantic Forest	Oxisol	0 - 20
Tornquist et al 2009	3	56.5	1.9	3	58.8	3.2	-28.6333	-53.0833	Grassland	440	Cfa	1697	19.1	Atlantic Forest	Oxisol	0 - 20
Tornquist et al 2009	3	59.3	4.6	3	55.1	5.5	-28.6333	-53.0833	Grassland	440	Cfa	1697	19.1	Atlantic Forest	Oxisol	0 - 20
Bispo et al 2023	3	58.64	2.11104	3	44.43	1.59948	-22.8633	-46.2431	Grassland	1200	Cwb	1450	16	Atlantic Forest	Ultisol	0 - 30
Bispo et al 2023	3	58.64	2.11104	3	40.69	1.46484	-22.8633	-46.2431	Grassland	1200	Cwb	1450	16	Atlantic Forest	Ultisol	0 - 30
Cook et al 2014	3	42.7	1.5372	3	28	1.008	-22.6667	-48.1667	Grassland	445	Cwa	1350	21	Atlantic Forest	Oxisol	0 - 30
Costa et al 2009	3	55.14	1.98504	3	60.99	2.19564	-16.65	-39.5	Grassland	130	Af	1311	25	Atlantic Forest	Ultisol	0 - 30
Costa et al 2009	3	55.14	1.98504	3	61.03	2.19708	-16.65	-39.5	Grassland	130	Af	1311	25	Atlantic Forest	Ultisol	0 - 30
Costa et al 2009	3	55.14	1.98504	3	55.44	1.99584	-16.65	-39.5	Grassland	130	Af	1311	25	Atlantic Forest	Ultisol	0 - 30
Costa et al 2009	3	55.14	1.98504	3	44.98	1.61928	-16.65	-39.5	Grassland	130	Af	1311	25	Atlantic Forest	Ultisol	0 - 30
Da Luz et al 2019	3	77.13	2.77668	3	72.871	2.62336	-23.2	-51.1667	Grassland	620	Cfa	1622	20.7	Atlantic Forest	Oxisol	0 - 30
Damian et al 2021 a	9	81.89	2.79	9	71.59	2.08	-22.791	-47.3327	Grassland	550	Cwa	1262	20.2	Atlantic Forest	Oxisol	0 - 30
Franco et al 2015	3	56.891	2.04808	3	39.531	1.42312	-21.2467	-50.7844	Grassland	425	Aw	1240	23.4	Atlantic Forest	Ultisol	0 - 30
Franco et al 2015	3	79.177	2.85037	3	85.6	3.0816	-23.0856	-49.6311	Grassland	630	Cwa	1470	21.7	Atlantic Forest	oxisol	0 - 30
Mello et al 2014	3	67.3	2.4228	3	69.6	2.5056	-18.4774	-49.1272	Grassland	521	Aw	1530	22.8	Atlantic Forest	Oxisol	0 - 30
Monroe et al 2016	3	98.75	3.555	3	117	4.212	-14.5928	-39.2834	Grassland	154.616	Af	1500	24.5801	Atlantic Forest	Ultisol	0 - 30
Paes et al 2021	5	114.894	5.77	5	106.479	5.51	-13.524	-39.0161	Grassland	226	As	1224	24.5	Atlantic Forest	Oxisol	0 - 30
Pulrolnik et al 2009	3	66.5875	2.39715	3	73.5475	2.64771	-17.8543	-42.8553	Grassland	1100	Cwa	1160	26	Atlantic Forest	Oxisol	0 - 30
Rangel & Silva 2007	3	80.4875	2.89755	3	83.9325	3.02157	-21.2289	-44.9639	Grassland	925	Cwa	1530	19.4	Atlantic Forest	Oxisol	0 - 30
Rosset et al 2014	3	41.425	1.4913	3	37.5	1.35	-24.1875	-54.2073	Grassland	302	Cfa	1500	23	Atlantic Forest	Oxisol	0 - 30
Barros et al 2015	3	26.97	1.69911	3	19.96	1.17764	-6.684	-38.356	Grassland	281	As	893	25.2	Caatinga	Vertissol	0 - 20
de Melo et al., 2024	3	15.14	0.95382	3	19.81	1.16879	-6.84205	-35.6192	Grassland	380	As	1115	23.6	Caatinga	Alfisol	0 - 20
Macedo et al 2023	3	29	1.827	3	35.9	2.1181	-6.96179	-35.6953	Grassland	525	As	1400	24	Caatinga	Alfisol	0 - 20
Oliveira et al 2015	3	36.62	4.87046	3	38.86	6.72278	-5.215	-38.0161	Grassland	90.1462	Bsh	772	28.5	Caatinga	Inceptisol	0 - 10
Oliveira et al 2016	3	12.28	1.63324	3	12.16	2.10368	-11.4644	-37.9364	Grassland	135.231	As	1160.22	25.2251	Caatinga	oxisol	0 - 10
Oliveira et al 2016	3	28.33	1.78479	3	30.94	1.82546	-11.4644	-37.9364	Grassland	135.231	As	1160.22	25.2251	Caatinga	oxisol	0 - 20
Pessôa et al 2022	3	12.98	1.72634	3	10.73	1.85629	-7.98253	-38.4313	Grassland	488.964	Bsh	647	30	Caatinga	Entisol	0 - 10
Santana et al 2019	3	14	2.8	3	10	0.9	-8.36622	-40.3592	Grassland	695.423	As	818	23	Caatinga	oxisol	0 - 10
Santana et al 2019	3	20.3	2.7	3	16.2	4	-7.57667	-40.1731	Grassland	627.359	As	736	23.4	Caatinga	Ultisol	0 - 10
Santana et al 2019	3	16.6	4.9	3	25.4	3.5	-8.5234	-41.0442	Grassland	521	Bsh	606	23.9	Caatinga	Entisol	0 - 10
Santana et al 2019	3	10.1	0.5	3	7.3	1.5	-8.29568	-39.1239	Grassland	481.485	Bsh	595	24	Caatinga	Alfisol	0 - 10
Santana et al 2019	3	25.4	0.72	3	34.5	2	-8.5234	-41.0442	Grassland	521	Bsh	606	23.9	Caatinga	Entisol	0 - 20
Santana et al 2019	3	15.2	1.3	3	12	1.15	-8.29568	-39.1239	Grassland	481.485	Bsh	595	24	Caatinga	Alfisol	0 - 20
Santana et al 2019	3	25.43	0.95	3	18.4	0.95	-8.36622	-40.3592	Grassland	695.423	As	818	23	Caatinga	oxisol	0 - 20
Santana et al 2019	3	36.1	2.1	3	28.8	3.1	-7.57667	-40.1731	Grassland	627.359	As	736	23.4	Caatinga	Ultisol	0 - 20
Santana et al 2019	3	34	1.725	3	26.2	0.725	-8.5234	-41.0442	Grassland	521	Bsh	606	23.9	Caatinga	Entisol	0 - 30
Santana et al 2019	3	47.1	1.45	3	39.2	1.35	-8.29568	-39.1239	Grassland	481	Bsh	595	24	Caatinga	Alfisol	0 - 30
Santana et al 2019	3	47.1	1.45	3	38	2.35	-8.36622	-40.3592	Grassland	695.423	As	818	23	Caatinga	oxisol	0 - 30
Santana et al 2019	3	34.3	0.7	3	15.2	0.875	-7.57667	-40.1731	Grassland	627.359	As	736	23.4	Caatinga	Ultisol	0 - 30
de Melo et al 2024	3	54.1	2.705	3	16.6	0.9794	-6.78643	-35.6814	Grassland	500	As	877	23.5	Caatinga	Entisol	0 - 20
Andréa et al 2004	3	22.61	2.01229	3	23.27	1.21004	-17.719	-49.0768	Grassland	715.69	Aw	1380	22.08	Cerrado	Oxisol	0 - 10
Assis et al 2006	3	44.87	3.99343	3	36.06	1.87512	-18.729	-49.644	Grassland	621.5	Aw	1300	23	Cerrado	Oxisol	0 - 10
Bieluczyk et al 2017	6	37.46	2.29	6	27.59	0.59	-17.9333	-51.7167	Grassland	800	Aw	1600	22	Cerrado	Oxisol	0 - 10
Bieluczyk et al 2017	6	37.46	2.29	6	27.42	1.15	-17.9333	-51.7167	Grassland	800	Aw	1600	22	Cerrado	Oxisol	0 - 10
Bieluczyk et al 2017	6	37.46	2.29	6	26.88	0.44	-17.9333	-51.7167	Grassland	800	Aw	1600	22	Cerrado	Oxisol	0 - 10
Bieluczyk et al 2017	6	37.46	2.29	6	27.67	0.42	-17.9333	-51.7167	Grassland	800	Aw	1600	22	Cerrado	Oxisol	0 - 10
Carneiro et al 2013	3	12.6	1.0836	3	15.2	2.6	-17.9097	-53.1	Grassland	800	Aw	1600	31	Cerrado	Entisol	0 - 10
Carvalho et al 2010	3	31.4	2.7946	3	35.5	1.846	-17.3667	-51.4833	Grassland	857	Aw	1800	23	Cerrado	Oxisol	0 - 10
Costa et al 2020	3	16.4	1.4596	3	14.8	0.7696	-12.2394	-45.8188	Grassland	763	Aw	1000	26	Cerrado	Oxisol	0 - 10
Costa Junior et al 2011	3	23.79	2.11731	3	22.11	1.14972	-17.6494	-51.0658	Grassland	765.417	Aw	1500	23	Cerrado	Oxisol	0 - 10
da Silva et al 2017	3	28.56	2.54184	3	20.88	1.08576	-7.23389	-44.5539	Grassland	356.562	Aw	1100	29	Cerrado	Oxisol	0 - 10
da Silva et al 2017	3	28.56	2.54184	3	24.36	1.26672	-7.23389	-44.5539	Grassland	356.562	Aw	1100	29	Cerrado	Oxisol	0 - 10
Dias et al 2022	3	30.171	2.68522	3	21.9171	1.13969	-16.9692	-49.195	Grassland	787	Aw	1500	25	Cerrado	oxisol	0 - 10
Farias et al 2022	3	34.8745	3.10383	3	46.3677	2.41112	-20.45	-55.666	Grassland	174	Am	1250	26	Cerrado	Ultisol	0 - 10
Figueiredo et al 2013	3	25.9	2.3051	3	24.8	1.2896	-15.5883	-47.7	Grassland	1014	Aw	1500	26	Cerrado	Oxisol	0 - 10
Figueredo et al 2008	3	19.3712	1.72404	3	17.8654	0.929002	-15.9982	-46.6489	Grassland	760.886	Aw	1422.83	22.0224	Cerrado	Oxisol	0 - 10
Figueredo et al 2008	3	19.3712	1.72404	3	19.4896	1.01346	-15.9982	-46.6489	Grassland	760.886	Aw	1422.83	22.0224	Cerrado	Oxisol	0 - 10
Franco et al 2015	3	15.132	1.30135	3	11.21	0.3	-17.9378	-51.6419	Grassland	800	Aw	1600	24	Cerrado	Oxisol	0 - 10
Frazão et al 2021	3	38.89	2.02	3	24.13	1	-16.7167	-43.8833	Grassland	598	Aw	927	22	Cerrado	Ultisol	0 - 10
Freitas et al 2017	3	19.73	1.75597	3	23.09	1.20068	-15.5833	-47.7	Grassland	1200	Aw	1500	21	Cerrado	Oxisol	0 - 10
Freitas et al 2020	4	48.39	4.41	4	23.28	0.73	-18.7478	-44.4482	Grassland	644	Aw	1064	22	Cerrado	Oxisol	0 - 10
Freitas et al 2020	4	48.39	4.41	4	21.1	0.28	-18.7478	-44.4482	Grassland	644	Aw	1064	22	Cerrado	Oxisol	0 - 10
Freitas et al 2020	4	48.39	4.41	4	26.17	0.49	-18.7478	-44.4482	Grassland	644	Aw	1064	22	Cerrado	Oxisol	0 - 10
Freitas et al 2022	5	34.22	2.1	5	18.82	3.43	-16.1228	-43.4361	Grassland	591	Aw	981	22.3	Cerrado	Ultisol	0 - 10
Gazolla et al 2013	3	66.35	5.90515	3	43.6	2.2672	-17.7833	-50.9167	Grassland	780	Aw	1790	22	Cerrado	Oxisol	0 - 10
Gmach et al 2018	3	28.56	2.54184	3	25.578	1.33006	-7.23879	-44.5612	Grassland	411.667	Aw	1000	25	Cerrado	Oxisol	0 - 10
Gmach et al 2018	3	28.56	2.54184	3	31.482	1.63706	-7.23879	-44.5612	Grassland	411.667	Aw	1000	25	Cerrado	Oxisol	0 - 10
Gualberto et al 2023	5	18.5	8.84	5	17	3.06	-7.55222	-44.6125	Grassland	378	Aw	817	27	Cerrado	Oxisol	0 - 10
Guarechi et al 2013	3	31.4	2.7946	3	15.45	0.8034	-17.4645	-51.1759	Grassland	890	Aw	1740	22	Cerrado	Oxisol	0 - 10
Guareschi et al 2012	3	50.83	4.52387	3	33.57	1.74564	-20.7588	-51.9255	Grassland	748	Aw	1740	22	Cerrado	Oxisol	0 - 10
Junior et al 2021	3	14.819	1.31889	3	13.175	0.6851	-11.7736	-49.0483	Grassland	284.275	Aw	1500	27	Cerrado	Oxisol	0 - 10
Kato et al 2010	3	24.73	2.20097	3	29.3844	1.52799	-15.9	-47.9833	Grassland	1034.79	Aw	1531.47	20.9609	Cerrado	Oxisol	0 - 10
Lammel et al 2017	3	24	2	3	29	2.5	-15.3743	-55.0199	Grassland	672	Aw	2000	23.461	Cerrado	Oxisol	0 - 10
Locatelli et al 2023	3	22.8294	3.2	3	24.9556	3.9	-8.516	-46.066	Grassland	560	Aw	1300	27.2	Cerrado	Oxisol	0 - 10
Macedo et al 2009	3	30.3	2.6967	3	25.2	1.3104	-20.4333	-54.7167	Grassland	390	Am	1648.83	22.0286	Cerrado	Oxisol	0 - 10
Macedo et al 2009	3	30.3	2.6967	3	27.6	1.4352	-20.4333	-54.7167	Grassland	390	Am	1648.83	22.0286	Cerrado	Oxisol	0 - 10
Magalhaes et al 2016	3	27	2.403	3	28	1.456	-15.4783	-54.9048	Grassland	694	Aw	1670	24	Cerrado	Oxisol	0 - 10
Melo et al 2016	3	39.67	3.53063	3	30.72	1.59744	-17.7981	-51.9314	Grassland	743	Aw	1775.53	22.0724	Cerrado	Oxisol	0 - 10
Ribeiro et al 2023	4	8.3	0.89	4	13.6	0.85	-17.5911	-52.5665	Grassland	747	Aw	1700	24.2	Cerrado	Entisol	0 - 10
Ribeiro et al 2023	4	8.3	0.89	4	8.7	0.45	-17.5911	-52.5665	Grassland	747	Aw	1700	24.2	Cerrado	Entisol	0 - 10
Rossi et al 2013	3	19	1.691	3	18	0.936	-17.4507	-51.0758	Grassland	930	Aw	1800	23	Cerrado	Oxisol	0 - 10
Sarto et al 2020	3	14	1.25	3	11.2	1.3	-20.4667	-50.0667	Grassland	450	Aw	1300	24	Cerrado	Ultisol	0 - 10
Schiavo et al 2011	3	30.03	2.67267	3	36.91	1.91932	-21.6319	-55.1486	Grassland	469.423	Am	1648.83	22.0286	Cerrado	Oxisol	0 - 10
Schiavo et al 2011	3	30.03	2.67267	3	24.16	1.25632	-21.6319	-55.1486	Grassland	469.423	Am	1648.83	22.0286	Cerrado	Oxisol	0 - 10
Siqueira‐Neto et al 2020	3	28.5	2.5365	3	24.6	1.2792	-17.7833	-51.9167	Grassland	765.417	Aw	1600	25	Cerrado	Oxisol	0 - 10
Vogado et al 2024	5	18	1.55	5	36.29	2.97	-6.83	-45.3978	Grassland	475	Aw	1154	26.4	Cerrado	Oxisol	0 - 10
Wantzen et al 2012	3	26	2.314	3	24.7	1.2844	-16.6622	-55.1436	Grassland	489	Aw	1750	22	Cerrado	Oxisol	0 - 10
Wantzen et al 2012	3	19.9	1.7711	3	26.3	1.3676	-16.6622	-55.1436	Grassland	489	Aw	1750	22	Cerrado	Oxisol	0 - 10
Alves et al 2016	3	59.11	4.1377	3	45.52	1.68424	-15.6925	-47.4643	Grassland	1034.79	Aw	1500	22.5	Cerrado	Oxisol	0 - 20
Alves et al 2016	3	64.89	4.5423	3	53.21	1.96877	-15.6925	-47.4643	Grassland	1034.79	Aw	1500	22.5	Cerrado	Oxisol	0 - 20
Alves et al 2016	3	60	4.2	3	49	1.813	-15.6925	-47.4643	Grassland	1034.79	Aw	1500	22.5	Cerrado	Oxisol	0 - 20
Andréa et al 2004	3	37.89	2.6523	3	40.67	1.50479	-17.719	-49.0768	Grassland	715.69	Aw	1380	22.08	Cerrado	Oxisol	0 - 20
Bieluczyk et al 2017	6	74.73	2.41	6	49.45	0.6	-17.9333	-51.7167	Grassland	800	Aw	1600	22	Cerrado	Oxisol	0 - 20
Bieluczyk et al 2017	6	74.73	2.41	6	51.21	0.36	-17.9333	-51.7167	Grassland	800	Aw	1600	22	Cerrado	Oxisol	0 - 20
Bieluczyk et al 2017	6	74.73	2.41	6	51.44	0.51	-17.9333	-51.7167	Grassland	800	Aw	1600	22	Cerrado	Oxisol	0 - 20
Bieluczyk et al 2017	6	74.73	2.41	6	51.98	1.1	-17.9333	-51.7167	Grassland	800	Aw	1600	22	Cerrado	Oxisol	0 - 20
Costa et al 2020	3	24.2	1.694	3	21	0.777	-12.2394	-45.8188	Grassland	763	Aw	1000	26	Cerrado	Oxisol	0 - 20
da Silva et al 2017	3	46.594	3.26158	3	37.517	1.38813	-7.23389	-44.5539	Grassland	356.562	Aw	1100	29	Cerrado	Oxisol	0 - 20
da Silva et al 2017	3	46.594	3.26158	3	40.616	1.50279	-7.23389	-44.5539	Grassland	356.562	Aw	1100	29	Cerrado	Oxisol	0 - 20
Dias et al 2022	3	58.4616	4.09231	3	41.5749	1.53827	-16.9692	-49.195	Grassland	787	Aw	1500	25	Cerrado	oxisol	0 - 20
Farias et al 2022	3	63.0757	4.4153	3	40.1342	1.48496	-20.45	-55.666	Grassland	174	Am	1250	26	Cerrado	Ultisol	0 - 20
Figueiredo et al 2013	3	45.9	3.213	3	47.3	1.7501	-15.5883	-47.7	Grassland	1014	Aw	1500	26	Cerrado	Oxisol	0 - 20
Franco et al 2015	3	28.161	1.97127	3	21.794	0.8	-17.9378	-51.6419	Grassland	800	Aw	1600	24	Cerrado	Oxisol	0 - 20
Frazão et al 2021	3	61.85	6.1	3	36.13	2.63	-16.7167	-43.8833	Grassland	598	Aw	927	22	Cerrado	Ultisol	0 - 20
Freitas et al 2022	5	60.7	2.1	5	34.79	3.16	-16.1228	-43.4361	Grassland	591	Aw	981	22.3	Cerrado	Ultisol	0 - 20
Gmach et al 2018	3	45.884	3.21188	3	46.276	1.71221	-7.23879	-44.5612	Grassland	411.667	Aw	1000	25	Cerrado	Oxisol	0 - 20
Guareschi et al 2012	3	91.83	6.4281	3	65.33	2.41721	-20.7588	-51.9255	Grassland	748	Aw	1740	22.1	Cerrado	Oxisol	0 - 20
Junior et al 2021	3	28.3335	1.98334	3	24.623	0.911051	-11.7736	-49.0483	Grassland	284.275	Aw	1500	27	Cerrado	Oxisol	0 - 20
Kato et al 2010	3	47.9007	3.35305	3	49.9218	1.8471	-15.9	-47.9833	Grassland	1034.79	Aw	1531.47	20.9609	Cerrado	Oxisol	0 - 20
Lammel et al 2017	3	44	2.37	3	53	2.66	-15.3743	-55.0199	Grassland	672	Aw	2000	23.461	Cerrado	Oxisol	0 - 20
Magalhaes et al 2016	3	42	2.94	3	55	2.035	-15.4783	-54.9048	Grassland	694	Aw	1670	24	Cerrado	Oxisol	0 - 20
Ribeiro et al 2023	3	60.16	4.2112	3	47.31	1.75047	-16.6456	-43.7122	Grassland	590	Aw	1003	24.5	Cerrado	Inceptisol	0 - 20
Ribeiro et al 2023	3	66.17	4.6319	3	43.72	1.61764	-16.6456	-43.7122	Grassland	590	Aw	1003	24.5	Cerrado	Inceptisol	0 - 20
Ribeiro et al 2023	4	16.7	1.43	4	18.41	0.94	-17.5911	-52.5665	Grassland	747	Aw	1700	24.2	Cerrado	Entisol	0 - 20
Ribeiro et al 2023	4	16.7	1.43	4	23.8	1.63	-17.5911	-52.5665	Grassland	747	Aw	1700	24.2	Cerrado	Entisol	0 - 20
Salton et al 2011	3	68.66	4.8062	3	65.8	2.4346	-21.514	-55.487	Grassland	390	Cwa	1648.83	22.0286	Cerrado	Oxisol	0 - 20
Salton et al 2011	3	68.66	4.8062	3	66.97	2.47789	-21.514	-55.487	Grassland	390	Cwa	1648.83	22.0286	Cerrado	Oxisol	0 - 20
Salton et al 2011	3	54	3.78	3	53.5	1.9795	-20.693	-54.44	Grassland	530	Aw	1608.07	22.322	Cerrado	Oxisol	0 - 20
Sarto et al 2020	3	26	1.83	3	21.4	1.91	-20.4667	-50.0667	Grassland	450	Aw	1300	24	Cerrado	Ultisol	0 - 20
Schiavo et al 2011	3	59.49	4.1643	3	40.57	1.50109	-21.6319	-55.1486	Grassland	469.423	Am	1648.83	22.0286	Cerrado	Oxisol	0 - 20
Schiavo et al 2011	3	59.49	4.1643	3	60.2	2.2274	-21.6319	-55.1486	Grassland	469.423	Am	1648.83	22.0286	Cerrado	Oxisol	0 - 20
Vogado et al 2020	3	32	2.24	3	54.46	2.01502	-6.83	-45.3978	Grassland	475	Aw	1154	26.4	Cerrado	Oxisol	0 - 20
Wantzen et al 2012	3	46.8	3.276	3	45.3	1.6761	-16.6622	-55.1436	Grassland	489	Aw	1750	22	Cerrado	Oxisol	0 - 20
Wantzen et al 2012	3	46.8	3.276	3	46.4	1.7168	-16.6622	-55.1436	Grassland	489	Aw	1750	22	Cerrado	Oxisol	0 - 20
Zeferino et al 2023	3	26.8	1.876	3	12.55	0.46435	-6.3	-47.82	Grassland	241	Aw	1852	26.9	Cerrado	Entisol	0 - 20
Zeferino et al 2023	3	28.4	1.988	3	16.4	0.6068	-6.3	-47.82	Grassland	241	Aw	1852	26.9	Cerrado	Entisol	0 - 20
Zeferino et al 2023	3	28.4	1.988	3	19	0.703	-6.3	-47.82	Grassland	241	Aw	1852	26.9	Cerrado	Oxisol	0 - 20
Zeferino et al 2023	3	20.2	1.414	3	15.2	0.5624	-6.3	-47.82	Grassland	241	Aw	1852	26.9	Cerrado	Oxisol	0 - 20
Zeferino et al 2023	3	20.2	1.414	3	35.1	1.2987	-6.3	-47.82	Grassland	241	Aw	1852	26.9	Cerrado	Oxisol	0 - 20
Zeferino et al 2023	3	54.5	3.815	3	30.2	1.1174	-6.3	-47.82	Grassland	241	Aw	1852	26.9	Cerrado	Ultisol	0 - 20
Zeferino et al 2023	3	28.4	1.988	3	14	0.518	-6.3	-47.82	Grassland	241	Aw	1852	26.9	Cerrado	Oxisol	0 - 20
Braz et al 2013	3	25.7	1.1565	3	30.9	1.3596	-18.7897	-52.6203	Grassland	663.433	Am	1800.33	22.2024	Cerrado	Oxisol	0 - 30
Braz et al 2013	3	58.5	2.6325	3	61.9	2.7236	-19.8005	-45.6848	Grassland	677.76	Cwa	1499.32	20.8158	Cerrado	Oxisol	0 - 30
Braz et al 2013	3	25.7	1.1565	3	26.5	1.166	-18.7897	-52.6203	Grassland	663.433	Am	1800.33	22.2024	Cerrado	Oxisol	0 - 30
Braz et al 2013	3	25.7	1.1565	3	23.9	1.0516	-18.7897	-52.6203	Grassland	663.433	Am	1800.33	22.2024	Cerrado	Oxisol	0 - 30
Braz et al 2013	3	58.5	2.6325	3	75.8	3.3352	-19.8005	-45.6848	Grassland	677.76	Cwa	1499.32	20.8158	Cerrado	Oxisol	0 - 30
Braz et al 2013	3	58.5	2.6325	3	71.2	3.1328	-19.8005	-45.6848	Grassland	677.76	Cwa	1499.32	20.8158	Cerrado	Oxisol	0 - 30
Carvalho et al 2014a	3	75.4	3.393	3	72.3	3.1812	-17.3667	-51.4833	Grassland	857	Aw	1500	23	Cerrado	Oxisol	0 - 30
Carvalho et al 2014a	3	75.4	3.393	3	68	2.992	-17.3667	-51.4833	Grassland	857	Aw	1500	23	Cerrado	Oxisol	0 - 30
Costa et al 2020	3	30.6	1.377	3	29.6	1.3024	-12.2394	-45.8188	Grassland	763	Aw	1000	26	Cerrado	Oxisol	0 - 30
da Silva et al 2017	3	59.778	2.69001	3	52.264	2.29962	-7.23389	-44.5539	Grassland	356.562	Aw	1100	29	Cerrado	Oxisol	0 - 30
da Silva et al 2017	3	59.778	2.69001	3	48.013	2.11257	-7.23389	-44.5539	Grassland	356.562	Aw	1100	29	Cerrado	Oxisol	0 - 30
Figueiredo et al 2013	3	75.075	3.37838	3	76.4	3.3616	-15.5883	-47.7	Grassland	1014	Aw	1500	26	Cerrado	Oxisol	0 - 30
Franco et al 2015	3	38.54	1.65722	3	30.05	1.03	-17.9378	-51.6419	Grassland	800	Aw	1600	24	Cerrado	Oxisol	0 - 30
Gmach et al 2018	3	59.068	2.65806	3	64.146	2.82242	-7.23879	-44.5612	Grassland	411.667	Aw	1000	25	Cerrado	Oxisol	0 - 30
Gmach et al 2018	3	59.068	2.65806	3	58.822	2.58817	-7.23879	-44.5612	Grassland	411.667	Aw	1000	25	Cerrado	Oxisol	0 - 30
Junior et al 2021	3	38.331	1.72489	3	34.667	1.52535	-11.7736	-49.0483	Grassland	284.275	Aw	1500	27	Cerrado	Oxisol	0 - 30
Kato et al 2010	3	67.608	3.04236	3	70.9832	3.12326	-15.9	-47.9833	Grassland	1034.79	Aw	1531.47	20.9609	Cerrado	Oxisol	0 - 30
Locatelli et al 2023	3	56.8502	4.1	3	59.7981	3.85	-8.516	-46.066	Grassland	560	Aw	1300	27.2	Cerrado	Oxisol	0 - 30
Maia et al 2009	3	25.21	1.13445	3	23.61	1.03884	-17.2053	-54.15	Grassland	449.854	Aw	1700.91	23.8958	Cerrado	Entisol	0 - 30
Maia et al 2009	3	35.21	1.58445	3	33.49	1.47356	-14.0412	-52.1517	Grassland	372.121	Aw	2109.5	25.2876	Cerrado	Oxisol	0 - 30
Maia et al 2009	3	40.53	1.82385	3	34.82	1.53208	-15.6415	-56.1263	Grassland	200.506	Aw	1335.87	25.5483	Cerrado	Oxisol	0 - 30
Maia et al 2009	3	61.42	2.7639	3	50.52	2.22288	-12.5403	-55.7065	Grassland	387.275	Aw	2368.62	25.4879	Cerrado	Oxisol	0 - 30
Maquere et al 2008	5	29.9	2.07	5	34.6	1.81	-23.0333	-48.6333	Grassland	845	Cfa	1370	19.2	Cerrado	Oxisol	0 - 30
Mello et al 2014	3	35.8	1.611	3	27.2	1.1968	-19.7134	-48.6478	Grassland	646	Aw	1536	21.5	Cerrado	Entisol	0 - 30
Resende et al 2017	4	50	0.8	4	46	2.52	-19.1537	-48.6052	Grassland	700	Cwa	1524.28	20.9461	Cerrado	Oxisol	0 - 30
Resende et al 2017	4	50	0.8	4	35	2.5	-19.1537	-48.6052	Grassland	700	Cwa	1524.28	20.9461	Cerrado	Oxisol	0 - 30
Rossi et al 2013	3	49	2.205	3	53	2.332	-17.4507	-51.0758	Grassland	930	Aw	1800	23	Cerrado	Oxisol	0 - 30
Sant-Anna et al 2017	4	68.5	2.92	4	60	1.54	-15.65	-47.7333	Grassland	945.513	Aw	1586.1	21.5844	Cerrado	Oxisol	0 - 30
Siqueira-Neto et al 2010	18	62.0787	1	18	51.9663	0.56	-17.649	-51.04	Grassland	765.417	Aw	1650	22.0724	Cerrado	Oxisol	0 - 30
Wantzen et al 2012	3	63.4	2.853	3	63.2	2.7808	-16.6622	-55.1436	Grassland	489	Aw	1750	23.8862	Cerrado	Oxisol	0 - 30
Wantzen et al 2012	3	53.3	2.3985	3	63.4	2.7896	-16.6622	-55.1436	Grassland	489	Aw	1750	23.8862	Cerrado	Oxisol	0 - 30
Cardoso et al 2010	3	22.04	1.96156	3	16.67	0.86684	-18.5762	-55.842	Grassland	116	Aw	1424.57	24.7723	Pantanal	Entisol	0 - 10
Cardoso et al 2010	3	16.75	1.49075	3	9.78	0.50856	-18.5531	-55.8114	Grassland	116	Aw	1424.57	24.7723	Pantanal	Entisol	0 - 10
Cardoso et al 2010	3	10.99	0.97811	3	8.69	0.45188	-18.9992	-56.6361	Grassland	116	Aw	1424.57	24.7723	Pantanal	Entisol	0 - 10
Cardoso et al 2010	3	10.99	0.97811	3	6.65	0.3458	-18.9903	-56.6453	Grassland	116	Aw	1424.57	24.7723	Pantanal	Entisol	0 - 10
Cardoso et al 2010	3	10.99	0.97811	3	6.38	0.33176	-18.9992	-56.6334	Grassland	116	Aw	1424.57	24.7723	Pantanal	Entisol	0 - 10
Cardoso et al 2010	3	10.99	0.97811	3	10.53	0.54756	-18.9783	-56.6167	Grassland	116	Aw	1424.57	24.7723	Pantanal	Entisol	0 - 10
Cardoso et al 2010	3	16.89	1.1823	3	15.07	0.55759	-18.9992	-56.6361	Grassland	116	Aw	1424.57	24.7723	Pantanal	Entisol	0 - 20
Cardoso et al 2010	3	16.89	1.1823	3	18.48	0.68376	-18.9783	-56.6167	Grassland	116	Aw	1424.57	24.7723	Pantanal	Entisol	0 - 20
Cardoso et al 2010	3	16.89	1.1823	3	11.27	0.41699	-18.9903	-56.6453	Grassland	116	Aw	1424.57	24.7723	Pantanal	Entisol	0 - 20
Cardoso et al 2010	3	16.89	1.1823	3	10.44	0.38628	-18.9992	-56.6334	Grassland	116	Aw	1424.57	24.7723	Pantanal	Entisol	0 - 20
Cardoso et al 2010	3	25.8625	1.16381	3	20.505	0.90222	-18.9992	-56.6361	Grassland	116	Aw	1424.57	24.7723	Pantanal	Entisol	0 - 30
Cardoso et al 2010	3	21.85	1.5295	3	13.83	0.51171	-18.5531	-55.8114	Grassland	116	Aw	1424.57	24.7723	Pantanal	Entisol	0 - 20
Cardoso et al 2010	3	38.34	2.6838	3	28.29	1.04673	-18.5762	-55.842	Grassland	116	Aw	1424.57	24.7723	Pantanal	Entisol	0 - 20
Cardoso et al 2010	3	55.47	2.49615	3	38.31	1.68564	-18.5762	-55.842	Grassland	116	Aw	1424.57	24.7723	Pantanal	Entisol	0 - 30
Cardoso et al 2010	3	17.3775	0.781987	3	20.0425	0.88187	-18.9783	-56.6167	Grassland	116	Aw	1424.57	24.7723	Pantanal	Entisol	0 - 30
Maia et al 2009	3	50.76	2.2842	3	54.14	2.38216	-15.8517	-58.456	Grassland	274.305	Aw	1625	24.9116	Pantanal	Oxisol	0 - 30
Maia et al 2009	3	25.56	1.1502	3	27.56	1.21264	-16.0693	-57.674	Grassland	147.377	Aw	1625	25.3492	Pantanal	Entisol	0 - 30
Maia et al 2009	3	25.56	1.1502	3	28.83	1.26852	-16.0693	-57.674	Grassland	147.377	Aw	1625	25.3492	Pantanal	Entisol	0 - 30
Cardoso et al 2010	3	17.3775	0.781987	3	22.935	1.00914	-18.9992	-56.6334	Grassland	116	Aw	1424.57	24.7723	Pantanal	Entisol	0 - 30
