# Supplementary material for: Soil carbon debt from land use change in Brazil
Source: Nat Commun. 2026 Jan 26;17:1626. doi: 10.1038/s41467-026-68340-4 (PMC12905268; doi:10.1038/s41467-026-68340-4)
Supplement: Supplementary file 11 — Supplementary Data 8 [file 41467_2026_68340_MOESM11_ESM.xlsx]

## Sheet: Legend
Legend
Altitude - meters above sea level (m.a.s.l.)	m
Climate (Köppen climate classification)
Tropical rainforest climate	Af
Tropical monsoon climate	Am
Tropical Savanna, dry winter	As
Tropical Savanna, dry summer	Aw
Hot semi-arid	BSh
Humid subtropical climate	Cfa
subtropical highland climate	Cfb
Monsoon-influenced humid subtropical climate	Cwa
Subtropical highland climate	Cwb
Cold subtropical highland climate	Cwc
Annual average accumulated rainfall	mm
Temperature (average)	°C
Soil depth	cm
Soil Organic Carbon Stock - (SOCstock)	Mg C ha-1)

## Sheet: Overall
	Supplementary Data - 8 Native Vegetation vs. Integrated Agricultural Systems
Reference	Replicates in Control group (nc)	SOCstock (Mg ha-1) mean in Control (mc)	Standard deviation in Control (sd)	Replicates in Treatment group	SOCstock SOCstock (Mg ha-1) mean in Treatment (mc)	Standard deviation in Treatment (sd)	Lat (°S)	Long (°W)	Land Use	Altitude (m.a.s.l.)	Climate (Köppen climate classification)	Annual average accumulated rainfall (mm)	Temperature (average) °C	Biome	Soil classification (U.S)	Soil depth (cm)
Carvalho et al 2010	3	33.4	2.171	3	27	2.457	-12.0667	-55.35	Agriculture	386	Am	2000	28	Amazon	Oxisol	0 - 10
Carvalho et al 2010	3	28.4	1.846	3	22.2	2.0202	-12.6333	-60.8833	Agriculture	360	Am	2200	26	Amazon	Oxisol	0 - 10
Carvalho et al 2010	3	28.4	1.846	3	28.7	2.6117	-12.6333	-60.8833	Agriculture	360	Am	2200	26	Amazon	Oxisol	0 - 10
Carvalho et al 2010	3	33.4	2.171	3	31.5	2.8665	-12.0667	-55.35	Agriculture	386	Am	2000	28	Amazon	Oxisol	0 - 10
Carvalho et al 2010	3	56.6	3.7356	3	47.7	2.0034	-12.0667	-55.35	Agriculture	386	Am	2000	28	Amazon	Oxisol	0 - 20
Carvalho et al 2010	3	56.6	3.7356	3	52.3	2.1966	-12.0667	-55.35	Agriculture	386	Am	2000	28	Amazon	Oxisol	0 - 20
Carvalho et al 2010	3	44.5	2.937	3	39.4	1.6548	-12.6333	-60.8833	Agriculture	360	Am	2200	26	Amazon	Oxisol	0 - 20
Carvalho et al 2010	3	44.5	2.937	3	48	2.016	-12.6333	-60.8833	Agriculture	360	Am	2200	26	Amazon	Oxisol	0 - 20
Carvalho et al 2010	3	74.1	3.5568	3	59.1	2.8959	-12.0667	-55.35	Agriculture	386	Am	2000	28	Amazon	Oxisol	0 - 30
Carvalho et al 2010	3	74.1	3.5568	3	62.8	3.0772	-12.0667	-55.35	Agriculture	386	Am	2000	28	Amazon	Oxisol	0 - 30
Conceição et al 2017	4	74.9	2.4	4	64.5	1.87	-11.85	-55.5833	Agriculture	384	Am	2550	25	Amazon	Oxisol	0 - 30
Conceição et al 2017	4	74.9	2.4	4	70.13	2.3	-11.85	-55.5833	Agriculture	384	Am	2550	25	Amazon	Oxisol	0 - 30
Isernhagen et al 2017	3	87.6	9.2	3	78	3.9	-12.7088	-55.6191	Agriculture	384	Aw	2550	25	Amazon	Oxisol	0 - 30
Isernhagen et al 2017	3	87.6	9.2	3	75	7.5	-12.7088	-55.6191	Agriculture	384	Aw	2550	25	Amazon	Oxisol	0 - 30
Lustosa Filho et al 2024	3	29.07	0.25	3	24.13	0.63	-7.09581	-48.2062	Agriculture	239	Aw	1800	28	Amazon	Entisol	0 - 30
Lustosa Filho et al 2024	3	29.07	0.25	3	29.3	1.12	-7.09581	-48.2062	Agriculture	239	Aw	1800	28	Amazon	Entisol	0 - 30
Maia et al 2010	3	47.61	2.28528	3	44.46	2.17854	-15.2222	-59.3343	Agriculture	351.903	Aw	1729.75	24.6798	Amazon	Oxisol	0 - 30
Sales et al 2018	3	28.74	1.8681	3	18.79	1.70989	-2.95819	-47.3862	Agriculture	116	Aw	1743	25	Amazon	Oxisol	0 - 10
Sales et al 2018	3	49.43	3.26238	3	37.02	1.55484	-2.95819	-47.3862	Agriculture	116	Aw	1743	25	Amazon	Oxisol	0 - 20
Sales et al 2018	3	61.88	2.97024	3	48.75	2.38875	-2.95819	-47.3862	Agriculture	116	Aw	1743	25	Amazon	Oxisol	0 - 30
Maia et al 2007	3	32.12	4.27196	3	26	2.47	-3.68333	-40.3333	Agriculture	70	As	790	30	Caatinga	Alfisol	0 - 10
Maia et al 2007	3	32.12	4.27196	3	20.85	1.98075	-3.68333	-40.3333	Agriculture	70	As	790	30	Caatinga	Alfisol	0 - 10
Maia et al 2007	3	48.37	3.04731	3	31.32	1.84788	-3.68333	-40.3333	Agriculture	70	As	790	30	Caatinga	Alfisol	0 - 20
Maia et al 2007	3	48.37	3.04731	3	43.03	2.53877	-3.68333	-40.3333	Agriculture	70	As	790	30	Caatinga	Alfisol	0 - 20
Maia et al 2007	3	48.37	3.04731	3	35.88	2.11692	-3.68333	-40.3333	Agriculture	70	As	790	30	Caatinga	Alfisol	0 - 20
Maia et al 2007	3	67.3	3.365	3	62.22	2.55102	-3.68333	-40.3333	Agriculture	70	As	790	30	Caatinga	Alfisol	0 - 30
Maia et al 2007	3	67.3	3.365	3	52.66	2.15906	-3.68333	-40.3333	Agriculture	70	As	790	30	Caatinga	Alfisol	0 - 30
Maia et al 2019	3	27.581	1.7376	3	30.398	1.79348	-6	-40.3	Agriculture	150	Bsh	650	24.4758	Caatinga	Ultisol	0 - 20
Maia et al 2019	3	23.11	1.45593	3	20.591	1.21487	-6	-40.3	Agriculture	150	Bsh	650	24.4758	Caatinga	Ultisol	0 - 20
Maia et al 2019	3	30.102	1.5051	3	27.583	1.1309	-6	-40.3	Agriculture	150	Bsh	650	24.4758	Caatinga	Ultisol	0 - 30
Tonucci et al 2023	4	22.8	5.5	4	23.1	2.6	-3.74823	-40.3628	Agriculture	166	Aw	821	27	Caatinga	Inceptisol	0 - 10
Tonucci et al 2023	4	22.8	5.5	4	21.8	1	-3.74823	-40.3628	Agriculture	166	Aw	821	27	Caatinga	Inceptisol	0 - 10
Tonucci et al 2023	4	36.3	4.45	4	39.8	2.95	-3.74823	-40.3628	Agriculture	166	Bsh	821	27	Caatinga	Inceptisol	0 - 20
Tonucci et al 2023	4	36.3	4.45	4	38.7	2.45	-3.74823	-40.3628	Agriculture	166	Bsh	821	27	Caatinga	Inceptisol	0 - 20
Maia et al 2007	3	67.3	3.365	3	44.62	1.82942	-3.68333	-40.3333	Agriculture	70	As	790	30	Caatinga	Alfisol	0 - 30
Almeida et al 2021	3	40	3.56	3	27	1.377	-16.6456	-43.7122	Agriculture	590	Aw	800	25	Cerrado	Inceptisol	0 - 10
Batista et al 2013	3	42.06	3.74334	3	30.25	1.54275	-21.6144	-55.1683	Agriculture	384	Aw	1400	24	Cerrado	Oxisol	0 - 10
Batista et al 2013	3	33.75	3.00375	3	26.75	1.36425	-21.6144	-55.1683	Agriculture	384	Aw	1400	24	Cerrado	Oxisol	0 - 10
Carneiro et al 2013	3	12.6	1.1214	3	13.2	0.6732	-17.9097	-53.1	Agriculture	800	Aw	1600	31	Cerrado	Entisol	0 - 10
Carneiro et al 2013	3	12.6	1.1214	3	12.3	0.6273	-17.9097	-53.1	Agriculture	800	Aw	1600	31	Cerrado	Entisol	0 - 10
Carneiro et al 2013	3	28	2.492	3	37.7	1.9227	-17.9097	-53.1	Agriculture	850	Aw	1600	31	Cerrado	Oxisol	0 - 10
Carvalho et al 2010	3	31.4	2.7946	3	28.8	1.4688	-17.3667	-51.4833	Agriculture	857	Aw	1800	23	Cerrado	Oxisol	0 - 10
Corrêa et al 2016	3	24.2112	2.1548	3	30.8745	1.5746	-16.4997	-49.2931	Agriculture	801	Aw	1503	22.1692	Cerrado	Oxisol	0 - 10
Corrêa et al 2016	3	24.2112	2.1548	3	30.8745	1.5746	-16.4997	-49.2931	Agriculture	801	Aw	1503	22.1692	Cerrado	Oxisol	0 - 10
Frazão et al 2021	3	38.89	2.02	3	30.76	0.94	-16.7167	-43.8833	Agriculture	598	Aw	927	22	Cerrado	Ultisol	0 - 10
Freitas et al 2022	5	34.22	2.1	5	24.9	1.36	-16.1228	-43.4361	Agriculture	591	Aw	981	22.3	Cerrado	Ultisol	0 - 10
Freitas et al 2022	5	34.22	2.1	5	24.7	1.53	-16.1228	-43.4361	Agriculture	591	Aw	981	22.3	Cerrado	Ultisol	0 - 10
Freitas et al 2022	5	34.22	2.1	5	24.33	1.19	-16.1228	-43.4361	Agriculture	591	Aw	981	22.3	Cerrado	Ultisol	0 - 10
Gazolla et al 2013	3	66.35	5.90515	3	61.3	3.1263	-17.7833	-50.9167	Agriculture	780	Aw	1790	22	Cerrado	Oxisol	0 - 10
Leite et al 2014	3	14.62	1.30118	3	19.62	1.00062	-3.63778	-42.1405	Agriculture	59	Af	1300	30	Cerrado	Ultisol	0 - 10
Leite et al 2014	3	14.62	1.30118	3	21.97	1.12047	-3.63778	-42.1405	Agriculture	59	Af	1300	30	Cerrado	Ultisol	0 - 10
Loss et al 2013	3	30.43	2.70827	3	24.17	1.23267	-17.35	-51.4667	Agriculture	835.133	Aw	1500	23.9	Cerrado	Oxisol	0 - 10
Rocha et al 2014	10	45.33	3.76	10	46.29	5.01	-16.2986	-43.2947	Agriculture	858.015	Cwb	972.417	20.6336	Cerrado	Oxisol	0 - 10
Rocha et al 2014	10	56.38	9.72	10	57.83	9.23	-16.2986	-43.2947	Agriculture	858.015	Cwb	972.417	20.6336	Cerrado	Oxisol	0 - 10
Rocha et al 2014	10	45.33	3.76	10	42.87	3.07	-16.2986	-43.2947	Agriculture	858.015	Cwb	972.417	20.6336	Cerrado	Aqualf	0 - 10
Ferreira et al 2024	4	37.2	7.13	4	25.29	0.68	-17.7666	-51.0331	Agriculture	765.417	Aw	1776	22.1	Cerrado	Oxisol	0 - 10
Ferreira et al 2024	4	37.2	7.13	4	24.32	2.05	-17.7666	-51.0331	Agriculture	765.417	Aw	1776	22.1	Cerrado	Oxisol	0 - 10
Sarto et al 2020	3	14	1.25	3	11.5	1.1	-20.4667	-50.0667	Agriculture	450	Aw	1300	24	Cerrado	Ultisol	0 - 10
Sarto et al 2020	3	14	1.25	3	11.8	1.45	-20.4667	-50.0667	Agriculture	450	Aw	1300	24	Cerrado	Ultisol	0 - 10
Sarto et al 2020	3	14	1.25	3	11.8	1.38	-20.4667	-50.0667	Agriculture	450	Aw	1300	24	Cerrado	Ultisol	0 - 10
Sarto et al 2020	3	14	1.25	3	12	1.46	-20.4667	-50.0667	Agriculture	450	Aw	1300	24	Cerrado	Ultisol	0 - 10
Silva Araújo et al 2017	3	8.31	0.73959	3	12.24	0.62424	-3.61667	-43.0367	Agriculture	167	Aw	1200	26.5	Cerrado	Ultisol	0 - 10
Silva Araújo et al 2017	3	8.31	0.73959	3	12.15	0.61965	-3.61667	-43.0367	Agriculture	167	Aw	1200	26.5	Cerrado	Ultisol	0 - 10
Souza Neto et al 2014	3	17.58	1.56462	3	13.03	0.66453	-20.4814	-54.6161	Agriculture	467.67	Aw	1500	22.8	Cerrado	Oxisol	0 - 10
Souza Neto et al 2014	3	17.58	1.56462	3	13.36	0.68136	-20.4814	-54.6161	Agriculture	467.67	Aw	1500	22.8	Cerrado	Oxisol	0 - 10
Souza Neto et al 2014	3	17.58	1.56462	3	14.12	0.72012	-20.4814	-54.6161	Agriculture	467.67	Aw	1500	22.8	Cerrado	Oxisol	0 - 10
Souza Neto et al 2014	3	17.58	1.56462	3	14.02	0.71502	-20.4814	-54.6161	Agriculture	467.67	Aw	1500	22.8	Cerrado	Oxisol	0 - 10
Souza Neto et al 2014	3	17.58	1.56462	3	14.96	0.76296	-20.4814	-54.6161	Agriculture	467.67	Aw	1500	22.8	Cerrado	Oxisol	0 - 10
Vergutz et al 2010	3	25	2.225	3	17	0.867	-17.6015	-46.7003	Agriculture	550	Aw	1450	21.8893	Cerrado	Oxisol	0 - 10
Vergutz et al 2010	3	25	2.225	3	18	0.918	-17.6015	-46.7003	Agriculture	550	Aw	1450	21.8893	Cerrado	Oxisol	0 - 10
Vergutz et al 2010	3	25	2.225	3	20	1.02	-17.6015	-46.7003	Agriculture	550	Aw	1450	21.8893	Cerrado	Oxisol	0 - 10
Vergutz et al 2010	3	25	2.225	3	18	0.918	-17.6015	-46.7003	Agriculture	550	Aw	1450	21.8893	Cerrado	Oxisol	0 - 10
Vergutz et al 2010	3	25	2.225	3	19	0.969	-17.6015	-46.7003	Agriculture	550	Aw	1450	21.8893	Cerrado	Oxisol	0 - 10
Vogado et al 2024	5	18	1.55	5	22.17	2.16	-6.83	-45.3978	Agriculture	475	Aw	1154	26.4	Cerrado	Oxisol	0 - 10
Wendling et al 2008	3	29.52	2.62728	3	30.75	1.56825	-17.6025	-46.7006	Agriculture	540	Aw	1550	24	Cerrado	Oxisol	0 - 10
Wendling et al 2008	3	29.52	2.62728	3	28.08	1.43208	-17.6025	-46.7006	Agriculture	540	Aw	1550	24	Cerrado	Oxisol	0 - 10
Wendling et al 2008	3	29.52	2.62728	3	16.64	0.84864	-17.6025	-46.7006	Agriculture	540	Aw	1550	24	Cerrado	Oxisol	0 - 10
Wendling et al 2008	3	29.52	2.62728	3	17.85	0.91035	-17.6025	-46.7006	Agriculture	540	Aw	1550	24	Cerrado	Oxisol	0 - 10
Wendling et al 2008	3	29.52	2.62728	3	18.88	0.96288	-17.6025	-46.7006	Agriculture	540	Aw	1550	24	Cerrado	Oxisol	0 - 10
Wendling et al 2008	3	29.52	2.62728	3	21.8	1.1118	-17.6025	-46.7006	Agriculture	540	Aw	1550	24	Cerrado	Oxisol	0 - 10
Batista et al., 2013	3	61.59	4.3113	3	50.46	2.42208	-21.6144	-55.1683	Agriculture	384	Aw	1400	24	Cerrado	Oxisol	0 - 20
Carvalho et al 2010	3	55.8	3.906	3	52	2.496	-17.3667	-51.4833	Agriculture	857	Aw	1800	23	Cerrado	Oxisol	0 - 20
Figueiredo et al 2013	3	45.9	3.213	3	44.8	2.1504	-15.5883	-47.7	Agriculture	1014	Aw	1500	26	Cerrado	Oxisol	0 - 20
Frazão et al 2021	3	61.85	6.1	3	47.17	9.5	-16.7167	-43.8833	Agriculture	598	Aw	927	22	Cerrado	Ultisol	0 - 20
Freitas et al 2022	5	60.7	2.1	5	45.62	1.37	-16.1228	-43.4361	Agriculture	591	Aw	981	22.3	Cerrado	Ultisol	0 - 20
Freitas et al 2022	5	60.7	2.1	5	49.8	1.2	-16.1228	-43.4361	Agriculture	591	Aw	981	22.3	Cerrado	Ultisol	0 - 20
Freitas et al 2022	5	60.7	2.1	5	50.93	1.44	-16.1228	-43.4361	Agriculture	591	Aw	981	22.3	Cerrado	Ultisol	0 - 20
Gazolla et al 2013	3	136.19	9.5333	3	123	5.904	-17.7833	-50.9167	Agriculture	780	Aw	1790	22.1	Cerrado	Oxisol	0 - 20
Loss et al 2013	3	50.93	3.5651	3	51.05	2.4504	-17.35	-51.4667	Agriculture	835.133	Aw	1500	23.9	Cerrado	Oxisol	0 - 20
Ribeiro et al 2023	3	60.16	4.2112	3	54.98	2.63904	-16.6456	-43.7122	Agriculture	590	Aw	1003	24.5	Cerrado	Inceptisol	0 - 20
Silva et al 2024	3	39.22	2.76	3	38.96	1.71	-20.3753	-51.4033	Agriculture	354	Aw	1300	23.5	Cerrado	Oxisol	0 - 20
Rocha et al 2014	10	78.84	5.41	10	79.55	5.56	-16.2986	-43.2947	Agriculture	858.015	Cwb	972.417	20.6336	Cerrado	Oxisol	0 - 20
Sarto et al 2020	3	26	1.83	3	20.5	1.54	-20.4667	-50.0667	Agriculture	450	Aw	1300	24	Cerrado	Ultisol	0 - 20
Sarto et al 2020	3	26	1.83	3	22	1.86	-20.4667	-50.0667	Agriculture	450	Aw	1300	24	Cerrado	Ultisol	0 - 20
Sarto et al 2020	3	26	1.83	3	22.8	1.94	-20.4667	-50.0667	Agriculture	450	Aw	1300	24	Cerrado	Ultisol	0 - 20
Sarto et al 2020	3	26	1.83	3	23.8	1.48	-20.4667	-50.0667	Agriculture	450	Aw	1300	24	Cerrado	Ultisol	0 - 20
Silva Araújo et al 2017	3	14.26	0.9982	3	21.6	1.0368	-3.61667	-43.0367	Agriculture	167	Aw	1200	26.5	Cerrado	Ultisol	0 - 20
Silva Araújo et al 2017	3	14.26	0.9982	3	23.08	1.10784	-3.61667	-43.0367	Agriculture	167	Aw	1200	26.5	Cerrado	Ultisol	0 - 20
Souza Neto et al 2014	3	31.28	2.1896	3	24.67	1.18416	-20.4814	-54.6161	Agriculture	467.67	Aw	1500	22.8	Cerrado	Oxisol	0 - 20
Souza Neto et al 2014	3	31.28	2.1896	3	25.32	1.21536	-20.4814	-54.6161	Agriculture	467.67	Aw	1500	22.8	Cerrado	Oxisol	0 - 20
Souza Neto et al 2014	3	31.28	2.1896	3	25.61	1.22928	-20.4814	-54.6161	Agriculture	467.67	Aw	1500	22.8	Cerrado	Oxisol	0 - 20
Souza Neto et al 2014	3	31.28	2.1896	3	26.25	1.26	-20.4814	-54.6161	Agriculture	467.67	Aw	1500	22.8	Cerrado	Oxisol	0 - 20
Souza Neto et al 2014	3	31.28	2.1896	3	28.28	1.35744	-20.4814	-54.6161	Agriculture	467.67	Aw	1500	22.8	Cerrado	Oxisol	0 - 20
Souza Neto et al 2014	3	31.28	2.1896	3	28.89	1.38672	-20.4814	-54.6161	Agriculture	467.67	Aw	1500	22.8	Cerrado	Oxisol	0 - 20
Wendling et al 2008	3	52.77	3.6939	3	55.55	2.6664	-17.6025	-46.7006	Agriculture	540	Aw	1550	24	Cerrado	Oxisol	0 - 20
Carvalho et al 2010	3	75.4	3.393	3	73	2.117	-17.3667	-51.4833	Agriculture	857	Aw	1800	23	Cerrado	Oxisol	0 - 30
da Silva et al 2017	3	59.778	2.69001	3	57.309	1.66196	-7.23389	-44.5539	Agriculture	356.562	Aw	1100	29	Cerrado	Oxisol	0 - 30
Freitas et al 2022	5	82.37	5	5	74.69	1.87	-16.1228	-43.4361	Agriculture	591	Aw	981	22.3	Cerrado	Ultisol	0 - 30
Freitas et al 2022	5	82.37	5	5	72.04	2.38	-16.1228	-43.4361	Agriculture	591	Aw	981	22.3	Cerrado	Ultisol	0 - 30
Freitas et al 2022	5	82.37	5	5	68.43	4.07	-16.1228	-43.4361	Agriculture	591	Aw	981	22.3	Cerrado	Ultisol	0 - 30
Leite et al 2014	3	56.09	2.52405	3	50.57	1.46653	-3.63778	-42.1405	Agriculture	59	Af	1300	30	Cerrado	Ultisol	0 - 30
Leite et al 2014	3	40.895	1.84027	3	54.4	1.5776	-3.63778	-42.1405	Agriculture	59	Af	1300	30	Cerrado	Ultisol	0 - 30
Leite et al 2014	3	40.895	1.84027	3	35.65	1.03385	-3.62817	-42.1286	Agriculture	59	Af	1300	30	Cerrado	Ultisol	0 - 30
Loss et al 2013	3	73.4975	3.30739	3	76.7075	2.22452	-17.35	-51.4667	Agriculture	835.133	Aw	1500	29.9	Cerrado	Oxisol	0 - 30
Rocha et al 2014	10	117.922	8.06	10	116.495	8.43	-16.2986	-43.2947	Agriculture	858	Cwb	972.417	20.6336	Cerrado	Oxisol	0 - 30
Sant-Anna et al 2017	4	68.5	2.92	4	63	2.92	-15.65	-47.7333	Agriculture	945.513	Aw	1586.1	21.5844	Cerrado	Oxisol	0 - 30
Vogado et al., 2024	5	41.91	1.23	5	48.26	1.77	-6.83	-45.3978	Agriculture	475	Aw	1154	26.4	Cerrado	Oxisol	0 - 30
Bieluczyk et al 2017	6	36.28	1.7	6	30.45	0.54	-17.9333	-51.7167	Agriculture	800	Aw	1600	22	Cerrado	Oxisol	0 - 10
Bieluczyk et al 2017	6	36.28	1.7	6	27.75	0.37	-17.9333	-51.7167	Agriculture	800	Aw	1600	22	Cerrado	Oxisol	0 - 10
Bieluczyk et al 2017	6	36.28	1.7	6	26.77	0.47	-17.9333	-51.7167	Agriculture	800	Aw	1600	22	Cerrado	Oxisol	0 - 10
Bieluczyk et al 2017	6	36.28	1.7	6	22.99	0.85	-17.9333	-51.7167	Agriculture	800	Aw	1600	22	Cerrado	Oxisol	0 - 10
Bieluczyk et al 2017	6	71.73	0.75	6	51.37	1.07	-17.9333	-51.7167	Agriculture	800	Aw	1600	22	Cerrado	Oxisol	0 - 20
Bieluczyk et al 2017	6	71.73	0.75	6	53.77	0.55	-17.9333	-51.7167	Agriculture	800	Aw	1600	22	Cerrado	Oxisol	0 - 20
Bieluczyk et al 2017	6	71.73	0.75	6	44.77	0.48	-17.9333	-51.7167	Agriculture	800	Aw	1600	22	Cerrado	Oxisol	0 - 20
Bieluczyk et al 2017	6	71.73	0.75	6	49.57	0.53	-17.9333	-51.7167	Agriculture	800	Aw	1600	22	Cerrado	Oxisol	0 - 20
Ferreira et al 2020b	3	15.7624	0.709308	3	14.93	0.79129	-24.1756	-54.2269	Agriculture	269.054	Cfa	1600	22	Atlantic Forest	Oxisol	0 - 10
Ferreira et al 2020b	3	15.7624	0.709308	3	18.76	0.99428	-24.1756	-54.2269	Agriculture	269.054	Cfa	1600	22	Atlantic Forest	Oxisol	0 - 10
Ferreira et al 2020b	3	15.7624	0.709308	3	22.44	1.18932	-24.1756	-54.2269	Agriculture	269.054	Cfa	1600	22	Atlantic Forest	Oxisol	0 - 10
Matos et al 2020	3	35.25	1.58625	3	37.95	2.01135	-21.991	-42.914	Agriculture	800	Cwb	1451	24.5	Atlantic Forest	Ultisols	0 - 10
Matos et al 2020	3	35.25	1.58625	3	39.6	2.0988	-21.991	-42.914	Agriculture	800	Cwb	1451	24.5	Atlantic Forest	Ultisols	0 - 10
Monroe et al 2016	4	40	2.11	4	39	4.63	-14.5928	-39.2834	Agriculture	154.616	Af	1500	24.5801	Atlantic Forest	Ultisol	0 - 10
Monroe et al 2016	4	40	2.11	4	33	1.27	-14.5928	-39.2834	Agriculture	154.616	Af	1500	24.5801	Atlantic Forest	Ultisol	0 - 10
Monroe et al 2016	4	40	2.11	4	42	1.69	-14.5928	-39.2834	Agriculture	154.616	Af	1500	24.5801	Atlantic Forest	Ultisol	0 - 10
Paes et al 2021	5	36.8382	4.73	5	41.888	1.42	-13.524	-39.0161	Agriculture	226	As	1224	24.5	Atlantic Forest	Oxisol	0 - 10
Paes et al 2021	5	36.8382	4.73	5	34.7949	8.06	-13.524	-39.0161	Agriculture	226	As	1224	24.5	Atlantic Forest	Oxisol	0 - 10
Vicente et al 2023	3	43.945	1.97753	3	34.086	1.80656	-14.5928	-39.2834	Agriculture	155	Af	1500	25	Atlantic Forest	Oxisol	0 - 10
Vicente et al 2023	3	43.945	1.97753	3	35.7105	1.89266	-14.5928	-39.2834	Agriculture	155	Af	1500	25	Atlantic Forest	Oxisol	0 - 10
Vicente et al 2023	3	43.945	1.97753	3	41.899	2.22065	-14.5928	-39.2834	Agriculture	155	Af	1500	25	Atlantic Forest	Oxisol	0 - 10
Vicente et al 2023	3	43.945	1.97753	3	50.2272	2.66204	-14.5928	-39.2834	Agriculture	155	Af	1500	25	Atlantic Forest	Oxisol	0 - 10
Vicente et al 2023	3	43.945	1.97753	3	46.75	2.47775	-14.5928	-39.2834	Agriculture	155	Af	1500	25	Atlantic Forest	Oxisol	0 - 10
Salton et al 2011	3	44.49	1.3347	3	48.02	1.63268	-22.121	-54.464	Agriculture	430	Cwa	1606.49	22.1393	Atlantic Forest	Oxisol	0 - 20
Oliveira et al 2024	3	60.2	1.9866	3	51.62	1.18726	-21.9617	-47.8411	Agriculture	860	Cwa	1100	23	Atlantic Forest	Oxisol	0 - 30
Oliveira et al 2024	3	60.2	1.9866	3	56.68	1.30364	-21.9617	-47.8411	Agriculture	860	Cwa	1100	23	Atlantic Forest	Oxisol	0 - 30
Oliveira et al 2024	3	60.2	1.9866	3	54.64	1.25672	-21.9617	-47.8411	Agriculture	860	Cwa	1100	23	Atlantic Forest	Oxisol	0 - 30
Damian et al 2021 a	9	81.89	2.79	9	76.45	4.22	-22.791	-47.3327	Agriculture	550	Cwa	1262	20.2	Atlantic Forest	Oxisol	0 - 30
Damian et al 2021 a	9	81.89	2.79	9	76.08	3.34	-22.791	-47.3327	Agriculture	550	Cwa	1262	20.2	Atlantic Forest	Oxisol	0 - 30
Monroe et al 2016	4	98.75	2.1	4	91.3333	0.98	-14.5928	-39.2834	Agriculture	154.616	Af	1500	24.5801	Atlantic Forest	Ultisol	0 - 30
Monroe et al 2016	4	98.75	2.1	4	105.75	1.36	-14.5928	-39.2834	Agriculture	154.616	Af	1500	24.5801	Atlantic Forest	Ultisol	0 - 30
Monroe et al 2016	3	98.75	3.25875	3	91.3333	2.10067	-14.5928	-39.2834	Agriculture	154.616	Af	1500	24.5801	Atlantic Forest	Ultisol	0 - 30
Paes et al 2021	5	114.894	5.77	5	123.006	4.89	-13.524	-39.0161	Agriculture	226	As	1224	24.5	Atlantic Forest	Oxisol	0 - 30
Monroe et al 2016	4	98.75	3.25875	4	120	2.76	-14.5928	-39.2834	Agriculture	154.616	Af	1500	24.5801	Atlantic Forest	Ultisol	0 - 30
Monroe et al 2016	4	40	2.11	4	29	3.5	-14.5928	-39.2834	Agriculture	154.616	Af	1500	24.5801	Atlantic Forest	Ultisol	0 - 10
Monroe et al 2016	4	68	1.75	4	58	1.47	-14.5928	-39.2834	Agriculture	154.616	Af	1500	24.5801	Atlantic Forest	Ultisol	0 - 20
Monroe et al 2016	4	68	1.75	4	54	2.03	-14.5928	-39.2834	Agriculture	154.616	Af	1500	24.5801	Atlantic Forest	Ultisol	0 - 20
Monroe et al 2016	4	68	1.75	4	75	1.62	-14.5928	-39.2834	Agriculture	154.616	Af	1500	24.5801	Atlantic Forest	Ultisol	0 - 20
Rosset et al 2014	3	20.8	0.936	3	10.4	0.5512	-24.1522	-54.2278	Agriculture	281	Cfa	1500	23	Atlantic Forest	Oxisol	0 - 10
Assmann et al 2014	3	60	3.78	3	52	1.456	-29.0528	-53.8456	Agriculture	258.953	Cfa	2075.04	18.7093	Pampa	Oxisol	0 - 20
Assmann et al 2014	3	60	3.78	3	60	1.68	-29.0528	-53.8456	Agriculture	258.953	Cfa	2075.04	18.7093	Pampa	Oxisol	0 - 20
Assmann et al 2014	3	60	3.78	3	60	1.68	-29.0528	-53.8456	Agriculture	258.953	Cfa	2075.04	18.7093	Pampa	Oxisol	0 - 20
Assmann et al 2014	3	60	3.78	3	59	1.652	-29.0528	-53.8456	Agriculture	258.953	Cfa	2075.04	18.7093	Pampa	Oxisol	0 - 20
Assmann et al 2014	3	60	3.78	3	60	1.68	-29.0528	-53.8456	Agriculture	258.953	Cfa	2075.04	18.7093	Pampa	Oxisol	0 - 20
Assmann et al 2014	3	82.5	4.125	3	62.25	0.80925	-29.0528	-53.8456	Agriculture	258.953	Cfa	2075.04	18.7093	Pampa	Oxisol	0 - 30
Assmann et al 2014	3	82.5	4.125	3	72.75	0.94575	-29.0528	-53.8456	Agriculture	258.953	Cfa	2075.04	18.7093	Pampa	Oxisol	0 - 30
Assmann et al 2014	3	82.5	4.125	3	72	0.936	-29.0528	-53.8456	Agriculture	258.953	Cfa	2075.04	18.7093	Pampa	Oxisol	0 - 30
Assmann et al 2014	3	82.5	4.125	3	72	0.936	-29.0528	-53.8456	Agriculture	258.953	Cfa	2075.04	18.7093	Pampa	Oxisol	0 - 30
Assmann et al 2014	3	82.5	4.125	3	75	0.975	-29.0528	-53.8456	Agriculture	258.953	Cfa	2075.04	18.7093	Pampa	Oxisol	0 - 30
Damian et al 2021 a	9	39.26	1.68	9	31.73	0.72	-30.014	-51.651	Agriculture	46	Cfa	1398	19.3	Pampa	Ultisol	0 - 30
Damian et al 2021 a	9	39.26	1.68	9	39.01	0.45	-30.014	-51.651	Agriculture	46	Cfa	1398	19.3	Pampa	Ultisol	0 - 30
Damian et al 2021 a	9	39.26	1.68	9	40.53	0.25	-30.014	-51.651	Agriculture	46	Cfa	1398	19.3	Pampa	Ultisol	0 - 30
Damian et al 2021 a	9	39.26	1.68	9	36.13	0.58	-30.014	-51.651	Agriculture	46	Cfa	1398	19.3	Pampa	Ultisol	0 - 30
Damian et al 2021 a	9	39.26	1.68	9	35.47	0.31	-30.014	-51.651	Agriculture	46	Cfa	1398	19.3	Pampa	Ultisol	0 - 30
Tuchtenhagen et al 2018	3	53.8404	3.39195	3	44.9	1.2572	-31.8036	-52.4114	Agriculture	34.2255	Cfa	1366	17.8	Pampa	Ultisol	0 - 20
