# Supplementary material for: Soil carbon debt from land use change in Brazil
Source: Nat Commun. 2026 Jan 26;17:1626. doi: 10.1038/s41467-026-68340-4 (PMC12905268; doi:10.1038/s41467-026-68340-4)
Supplement: Supplementary file 12 — Supplementary Data 9 [file 41467_2026_68340_MOESM12_ESM.xlsx]

## Sheet: Legend
Legend
Altitude - meters above sea level (m.a.s.l.)	m
Climate (Köppen climate classification)
Tropical rainforest climate	Af
Tropical monsoon climate	Am
Tropical Savanna, dry winter	As
Tropical Savanna, dry summer	Aw
Hot semi-arid	BSh
Humid subtropical climate	Cfa
subtropical highland climate	Cfb
Monsoon-influenced humid subtropical climate	Cwa
Subtropical highland climate	Cwb
Cold subtropical highland climate	Cwc
Annual average accumulated rainfall	mm
Temperature (average)	°C
Soil depth	cm
Soil Organic Carbon Stock - (SOCstock)	Mg C ha-1)

## Sheet: Overall
	Supplementary Data - 9 Native Vegetation vs. Monocropping
Reference	Replicates in Control group (nc)	SOCstock (Mg ha-1) mean in Control (mc)	Standard deviation in Control (sd)	Replicates in Treatment group	SOCstock SOCstock (Mg ha-1) mean in Treatment (mc)	Standard deviation in Treatment (sd)	Lat (°S)	Long (°W)	Land Use	Altitude (m.a.s.l.)	Climate (Köppen climate classification)	Annual average accumulated rainfall (mm)	Temperature (average) °C	Biome	Soil classification (U.S)	Soil depth (cm)
Carvalho et al 2009	5	21.3	0.7	5	17.8	4.3	-12.4833	-60		600	Aw	2170	20.5	Amazon	Oxisol	0 - 10
Carvalho et al 2009	5	21.3	0.7	5	24.2	6.4	-12.4833	-60		600	Aw	2170	20.5	Amazon	Oxisol	0 - 10
Carvalho et al 2009	5	48.1	2.6	5	47.4	7.9	-12.4833	-60		600	Aw	2170	20.5	Amazon	Oxisol	0 - 30
Carvalho et al 2009	5	48.1	2.6	5	58.5	11	-12.4833	-60		600	Aw	2170	20.5	Amazon	Oxisol	0 - 30
Mantovanelli et al 2015	3	23.32	1.5158	3	20.04	1.82364	-7.90417	-63.2888		65	Am	2500	27	Amazon	Inceptisol	0 - 10
Petter et al 2017	5	26	1.21	5	18	1.04	-12.2333	-55.6667		373	Aw	2000	29	Amazon	Oxisol	0 - 10
Petter et al 2017	5	51	1.18	5	39	2.19	-12.2333	-55.6667		373	Aw	2000	29	Amazon	Oxisol	0 - 20
Rittl et al 2017	3	36.6	2.379	3	33.04	3.00664	-12.936	-61.134		300	Aw	1985	24.1	Amazon	Oxisol	0 - 10
Rittl et al 2017	3	36.6	2.379	3	30.75	2.79825	-12.936	-61.134		300	Aw	1985	24.1	Amazon	Oxisol	0 -10
Rittl et al 2017	3	36.6	2.379	3	26.1	2.3751	-12.936	-61.134		300	Aw	1985	24.1	Amazon	Oxisol	0 - 10
Rittl et al 2017	3	54.48	3.59568	3	49.48	2.07816	-12.936	-61.134		300	Aw	1985	24.1	Amazon	Oxisol	0 - 20
Rittl et al 2017	3	54.48	3.59568	3	53.15	2.2323	-12.936	-61.134		300	Aw	1985	24.1	Amazon	Oxisol	0 - 20
Rittl et al 2017	3	54.48	3.59568	3	42.75	1.7955	-12.936	-61.134		300	Aw	1985	24.1	Amazon	Oxisol	0 - 20
Rittl et al 2017	3	71	4.686	3	60.3	2.5326	-12.936	-61.134		300	Aw	1985	24.1	Amazon	Oxisol	0 - 20
Sales et al 2018	3	28.74	1.8681	3	18.24	1.65984	-2.95819	-47.3862		116	Aw	1743	25	Amazon	Oxisol	0 - 10
Sales et al 2018	3	49.43	3.26238	3	36.04	1.51368	-2.95819	-47.3862		116	Aw	1743	25	Amazon	Oxisol	0 - 20
Sales et al 2018	3	61.88	2.97024	3	49.59	2.42991	-2.95819	-47.3862		116	Aw	1743	25	Amazon	Oxisol	0 - 30
Barros et al 2013	3	16	0.72	3	13	0.689	-6.93333	-35.1167		70	As	1200	28	Atlantic Forest	Ultisol	0 - 10
Barros et al 2013	3	16	0.72	3	7.2	0.3816	-6.93333	-35.1167		70	As	1200	28	Atlantic Forest	Ultisol	0 - 10
Da Luz et al 2019	3	35.19	1.58355	3	24.897	1.31954	-23.2	-51.1667		620	Cfa	1622	20.7	Atlantic Forest	Oxisol	0 - 10
da Silva et al 2008	3	8.44751	0.380138	3	6.35481	0.336805	-22.3667	-54.5		400	Aw	1635.82	21.9519	Atlantic Forest	Ultisol	0 - 10
da Silva et al 2008	3	8.44751	0.380138	3	5.21653	0.276476	-22.3667	-54.5		400	Aw	1635.82	21.9519	Atlantic Forest	Ultisol	0 - 10
Denardin et al 2014	3	32.02	1.4409	3	15.27	0.80931	-26.9902	-52.7078		670	Cfa	2039	18.5	Atlantic Forest	Inceptisol	0 - 10
Franco et al 2015	3	21.582	0.97119	3	13.431	0.711843	-21.2467	-50.7844		425	Aw	1240	23.4	Atlantic Forest	Ultisol	0 - 10
Franco et al 2015	3	26.057	1.17257	3	20.223	1.07182	-23.0856	-49.6311		630	Cwa	1470	21.7	Atlantic Forest	Oxisol	0 - 10
Freitas et al 2017	3	17.4	0.783	3	14.19	0.75207	-22.2333	-54.8167		452	Cwa	1500	22	Atlantic Forest	Oxisol	0 - 10
Freitas et al 2017	3	17.4	0.783	3	13.42	0.71126	-22.2333	-54.8167		452	Cwa	1500	22	Atlantic Forest	Oxisol	0 - 10
Freitas et al 2017	3	17.4	0.783	3	16.13	0.85489	-22.2333	-54.8167		452	Cwa	1500	22	Atlantic Forest	Oxisol	0 - 10
Rauber et al 2012	3	49.466	2.22597	3	20.903	1.10786	-27.223	-51.994		589.593	Cfa	1862.91	17.958	Atlantic Forest	Oxisol	0 - 10
Barros et al 2013	3	29	0.87	3	20.5	0.697	-6.93333	-35.1167		70	As	1200	28	Atlantic Forest	Ultisol	0 - 20
Da Luz et al 2019	3	57.03	1.7109	3	46.022	1.56475	-23.2	-51.1667		620	Cfa	1622	20.7	Atlantic Forest	Oxisol	0 - 20
Franco et al 2015	3	54.028	1.62084	3	39.727	1.35072	-23.0856	-49.6311		630	Cwa	1470	21.7	Atlantic Forest	Oxisol	0 - 20
Rauber et al 2012	3	86.798	2.60394	3	47.377	1.61082	-27.223	-51.994		589.593	Cfa	1862.91	17.958	Atlantic Forest	Oxisol	0 - 20
Tornquist et al 2009	3	46.5	6.7	3	39.2	6.8	-28.6333	-53.0833		440	Cfa	1697	19.1	Atlantic Forest	Oxisol	0 - 20
Tornquist et al 2009	3	46.5	6.7	3	36.9	0.8	-28.6333	-53.0833		440	Cfa	1697	19.1	Atlantic Forest	Oxisol	0 - 20
Tornquist et al 2009	3	56.5	1.9	3	55.1	7.2	-28.6333	-53.0833		440	Cfa	1697	19.1	Atlantic Forest	Oxisol	0 - 20
Tornquist et al 2009	3	59.3	4.6	3	46	4.6	-28.6333	-53.0833		440	Cfa	1697	19.1	Atlantic Forest	Oxisol	0 - 20
Tornquist et al 2009	3	68.6	6.8	3	41.5	0.1	-28.6333	-53.0833		440	Cfa	1697	19.1	Atlantic Forest	Oxisol	0 - 20
Tornquist et al 2009	3	68.6	6.8	3	45.6	4.2	-28.6333	-53.0833		440	Cfa	1697	19.1	Atlantic Forest	Oxisol	0 - 20
Oliveira et al 2024	3	60.2	1.9866	3	44.62	1.02626	-21.9617	-47.8411		860	Cwa	1100	23	Atlantic Forest	Oxisol	0 - 30
Barros et al 2013	3	40.25	1.32825	3	26.5	0.6095	-6.93333	-35.1167		70	As	1200	28	Atlantic Forest	Ultisol	0 - 30
Da Luz et al 2019	3	77.13	2.54529	3	68.554	1.57674	-23.2	-51.1667		620	Cfa	1622	20.7	Atlantic Forest	Oxisol	0 - 30
Denardin et al 2014	3	79.8	2.6334	3	38.01	0.87423	-26.9902	-52.7078		670	Cfa	2039	18.5	Atlantic Forest	Inceptisol	0 - 30
Mello et al 2014	3	105.6	3.4848	3	62.1	1.4283	-18.4774	-49.1272		521	Aw	1530	22.8	Atlantic Forest	Oxisol	0 - 30
Mello et al 2014	3	86.9	2.8677	3	66.6	1.5318	-18.4774	-49.1272		521	Aw	1530	22.8	Atlantic Forest	Oxisol	0 - 30
Bernardi et al 2007	3	13.13	1.74629	3	6.87	0.65265	-3.48111	-39.1644		30	Bsh	998	26.7	Caatinga	Entisol	0 - 10
Bernardi et al 2007	3	25.13	1.2565	3	21.4075	0.877707	-3.48111	-39.1644		30	Bsh	998	26.7	Caatinga	Entisol	0 - 30
Bernardi et al 2007	3	25.13	1.2565	3	21.7325	0.891033	-3.48111	-39.1644		30	Bsh	998	26.7	Caatinga	Entisol	0 - 30
de Melo et al 2024	3	54.1	3.4083	3	20.5	1.2095	-6.78643	-35.6814		500	As	877	23.5	Caatinga	Entisol	0 - 20
de Melo et al 2024	3	54.1	3.4083	3	21.9	1.2921	-6.78643	-35.6814		500	As	877	23.5	Caatinga	Entisol	0 - 20
de Melo et al 2024	3	54.1	3.4083	3	24.3	1.4337	-6.78643	-35.6814		500	As	877	23.5	Caatinga	Entisol	0 - 20
de Melo et al 2024	3	24.08	1.51704	3	16.57	0.97763	-6.77759	-35.8333		450	As	625	25.1	Caatinga	Alfisol	0 - 20
de Melo et al 2024	3	24.08	1.51704	3	55.1	3.2509	-6.77759	-35.8333		450	As	625	25.1	Caatinga	Alfisol	0 - 20
de Melo et al 2024	3	24.08	1.51704	3	36.3	2.1417	-6.77759	-35.8333		450	As	625	25.1	Caatinga	Alfisol	0 - 20
de Melo et al 2024	3	24.08	1.51704	3	21.14	1.24726	-6.77759	-35.8333		450	As	625	25.1	Caatinga	Alfisol	0 - 20
de Melo et al 2024	3	15.14	0.95382	3	19.52	1.15168	-6.84205	-35.6192		380	As	1115	23.6	Caatinga	Alfisol	0 - 20
de Melo et al 2024	3	15.14	0.95382	3	12.37	0.72983	-6.84205	-35.6192		380	As	1115	23.6	Caatinga	Alfisol	0 - 20
dos Santos et al 2024	8	9.55	1.27015	8	7.47	0.65265	-8.35972	-38.695		378	Bsh	489	26	Caatinga	Alfisol	0 - 10
dos Santos et al 2024	8	9.55	1.27015	8	15.96	0.65265	-8.35972	-38.695		378	Bsh	489	26	Caatinga	Alfisol	0 - 10
dos Santos et al 2024	8	9.55	1.27015	8	13.86	0.65265	-8.35972	-38.695		378	Bsh	489	26	Caatinga	Alfisol	0 - 10
dos Santos et al 2024	8	16	1.008	8	14.08	0.83072	-8.35972	-38.695		378	Bsh	489	26	Caatinga	Alfisol	0 - 20
dos Santos et al 2024	8	16	1.008	8	30.79	1.81661	-8.35972	-38.695		378	Bsh	489	26	Caatinga	Alfisol	0 - 20
dos Santos et al 2024	8	16	1.008	8	25.12	1.48208	-8.35972	-38.695		378	Bsh	489	26	Caatinga	Alfisol	0 - 20
dos Santos et al 2024	3	21.64	1.082	3	18.99	0.77859	-8.35972	-38.695		378	Bsh	489	26	Caatinga	Alfisol	0 - 30
dos Santos et al 2024	3	21.64	1.082	3	45.16	1.85156	-8.35972	-38.695		378	Bsh	489	26	Caatinga	Alfisol	0 - 30
dos Santos et al 2024	3	21.64	1.082	3	34.44	1.41204	-8.35972	-38.695		378	Bsh	489	26	Caatinga	Alfisol	0 - 30
Maia et al 2007	3	32.12	4.27196	3	17.4	1.653	-3.68333	-40.3333		70	As	790	30	Caatinga	Alfisol	0 - 10
Maia et al 2007	3	48.37	3.04731	3	29.49	1.73991	-3.68333	-40.3333		70	As	790	30	Caatinga	Alfisol	0 - 20
Monroe et al 2021	3	21.48	2.35	3	16.67	1.42	-13.7621	-41.0426		300	Bsh	596	23.4	Caatinga	Ultisol	0 - 10
Monroe et al 2021	3	21.48	2.35	3	14.71	0.87	-13.7621	-41.0426		300	Bsh	596	23.4	Caatinga	Ultisol	0 - 10
Monroe et al 2021	3	37	1.4	3	29	1.35	-13.7621	-41.0426		300	Bsh	596	23.4	Caatinga	Ultisol	0 - 20
Monroe et al 2021	3	37	1.4	3	28	1.1	-13.7621	-41.0426		300	Bsh	596	23.4	Caatinga	Ultisol	0 - 20
Oliveira et al 2016	3	12.28	1.63324	3	12.52	1.1894	-11.4644	-37.9364		135.231	As	1160.22	25.2251	Caatinga	Oxisol	0 - 10
Oliveira et al 2016	3	12.28	1.63324	3	9.45	0.89775	-11.4644	-37.9364		135.231	As	1160.22	25.2251	Caatinga	Oxisol	0 - 10
Oliveira et al 2016	3	28.33	1.78479	3	31.83	1.87797	-11.4644	-37.9364		135.231	As	1160.22	25.2251	Caatinga	Oxisol	0 - 20
Oliveira et al 2016	3	28.33	1.78479	3	27.78	1.63902	-11.4644	-37.9364		135.231	As	1160.22	25.2251	Caatinga	Oxisol	0 - 20
Oliveira et al 2016	3	55.36	2.768	3	65.7525	2.69585	-11.4644	-37.9364		135.231	As	1160.22	25.2251	Caatinga	Oxisol	0 - 30
Oliveira et al 2016	3	55.36	2.768	3	49.0275	2.01013	-11.4644	-37.9364		135.231	As	1160.22	25.2251	Caatinga	Oxisol	0 - 30
Santana et al 2019	3	14	2.8	3	10.9	1.1	-8.362	-40.3666		695.423	As	818	23	Caatinga	Oxisol	0 - 10
Santana et al 2019	3	20.3	2.7	3	15.7	2.2	-7.58064	-40.1128		627.359	As	736	23.4	Caatinga	Ultisol	0 - 10
Santana et al 2019	3	16.6	4.9	3	5.2	0.9	-8.51256	-41.0557		521	Bsh	606	23.9	Caatinga	Entisol	0 - 10
Santana et al 2019	3	25.4	0.72	3	10.1	0.9	-7.80398	-40.5131		687.722	Bsh	713	23.2	Caatinga	Entisol	0 - 20
Santana et al 2019	3	15.2	1.3	3	7.3	4.1	-8.04993	-39.2186		481.485	Bsh	595	24	Caatinga	Alfisol	0 - 20
Santana et al 2019	3	25.43	0.95	3	18.5	1.3	-8.362	-40.3666		695.423	As	818	23	Caatinga	Oxisol	0 - 20
Santana et al 2019	3	36.1	2.1	3	29	2	-7.58064	-40.1128		627.359	As	736	23.4	Caatinga	Ultisol	0 - 20
Santana et al 2019	3	22.8	3.1	3	14.5	0.6	-8.51256	-41.0557		521	Bsh	606	23.9	Caatinga	Entisol	0 - 30
Santana et al 2019	3	34	1.725	3	24.5	1.2	-8.362	-40.3666		695.423	As	818	23	Caatinga	Oxisol	0 - 30
Santos et al 2019	5	23	1.01	5	22	0.93	-7.99194	-38.2997		430	Bsh	1839.41	26	Caatinga	Alfisol	0 - 10
Santos et al 2019	3	40.5	1.16	3	32.4	1.08	-7.99194	-38.2997		430	Bsh	1839.41	26	Caatinga	Alfisol	0 - 20
Tomaz et al 2023	3	34.13	0.85	3	15.03	1.45	-7.97361	-37.9064		614	Bsh	575	26.5	Caatinga	Alfisol	0 - 10
Tomaz et al 2023	3	50.45	1.29	3	26.55	1.44	-7.97361	-37.9064		614	Bsh	575	26.5	Caatinga	Alfisol	0 - 20
Andréa et al 2004	3	22.61	2.01229	3	19.14	0.97614	-17.719	-49.0768		715.69	Aw	1380	22.08	Cerrado	Oxisol	0 - 10
Andréa et al 2004	3	22.61	2.01229	3	21.66	1.10466	-17.719	-49.0768		715.69	Aw	1380	22.08	Cerrado	Oxisol	0 - 10
Assis et al 2006	3	44.87	3.99343	3	30.54	1.55754	-18.729	-49.644		621.5	Aw	1300	23	Cerrado	Oxisol	0 - 10
Assis et al 2006	3	44.87	3.99343	3	36.47	1.85997	-18.729	-49.644		621.5	Aw	1300	23	Cerrado	Oxisol	0 - 10
Brandani et al 2016	3	22.73	2.02297	3	14.76	0.75276	-15.3167	-49.0133		649	Aw	1696.05	23.0509	Cerrado	Oxisol	0 - 10
Brandani et al 2016	3	22.73	2.02297	3	11.03	0.56253	-15.3167	-49.0133		649	Aw	1696.05	23.0509	Cerrado	Oxisol	0 - 10
Brandani et al 2016	3	22.73	2.02297	3	16.56	0.84456	-15.3167	-49.0133		649	Aw	1696.05	23.0509	Cerrado	Oxisol	0 - 10
Brandani et al 2016	3	22.73	2.02297	3	18.22	0.92922	-15.3167	-49.0133		649	Aw	1696.05	23.0509	Cerrado	Oxisol	0 - 10
da Silva et al 2017	3	28.56	2.54184	3	18.12	0.92412	-7.23389	-44.5539		356.562	Aw	1100	29	Cerrado	Oxisol	0 - 10
da Silva et al 2017	3	28.56	2.54184	3	18.72	0.95472	-7.23389	-44.5539		356.562	Aw	1100	29	Cerrado	Oxisol	0 - 10
Dias et al 2022	3	30.171	2.68522	3	23.2064	1.18353	-16.9653	-49.1739		787	Aw	1500	25	Cerrado	Oxisol	0 - 10
Dias et al 2022	3	30.171	2.68522	3	26.2962	1.34111	-16.9608	-49.1842		787	Aw	1500	25	Cerrado	Oxisol	0 - 10
Dieckow et al 2009	3	27.3	2.4297	3	17.83	0.90933	-20.4333	-54.7167		530	Aw	1527	23	Cerrado	Oxisol	0 - 10
Dieckow et al 2009	3	27.3	2.4297	3	20.8	1.0608	-20.4333	-54.7167		530	Aw	1527	23	Cerrado	Oxisol	0 - 10
Farias et al 2022	3	34.8745	3.10383	3	10.2378	0.52213	-20.45	-55.666		174	Am	1250	26	Cerrado	Ultisol	0 - 10
Farias et al 2022	3	34.8745	3.10383	3	40.0591	2.04301	-20.45	-55.666		174	Am	1250	26	Cerrado	Ultisol	0 - 10
Figueiredo et al 2013	3	25.9	2.3051	3	21.5	1.0965	-15.5883	-47.7		1014	Aw	1500	26	Cerrado	Oxisol	0 - 10
Figueredo et al 2008	3	19.3712	1.72404	3	11.5174	0.587387	-15.9982	-46.6489		760.886	Aw	1422.83	22.0224	Cerrado	Oxisol	0 - 10
Franco et al 2015	3	15.132	1.30135	3	13.608	0.5	-17.9378	-51.6419		800	Aw	1600	24	Cerrado	Oxisol	0 - 10
Frazão et al 2021	3	38.89	2.02	3	27.92	0.68	-16.7167	-43.8833		598	Aw	927	22	Cerrado	Ultisol	0 - 10
Freitas et al 2017	3	19.73	1.75597	3	20.98	1.06998	-15.5833	-47.7		1200	Aw	1500	21	Cerrado	Oxisol	0 - 10
Freitas et al 2017	3	19.73	1.75597	3	21.04	1.07304	-15.5833	-47.7		1200	Aw	1500	21	Cerrado	Oxisol	0 - 10
Freitas et al 2017	3	19.73	1.75597	3	21.19	1.08069	-15.5833	-47.7		1200	Aw	1500	21	Cerrado	Oxisol	0 - 10
Freitas et al 2017	3	19.73	1.75597	3	23.49	1.19799	-15.5833	-47.7		1200	Aw	1500	21	Cerrado	Oxisol	0 - 10
Galdos et al 2009	8	24.9996	2.22496	8	22	1.122	-21.3667	-48.05		538	Aw	1560	22.9	Cerrado	Oxisol	0 - 10
Galdos et al 2009	8	24.9996	2.22496	8	22.5	1.1475	-21.3667	-48.05		538	Aw	1560	22.9	Cerrado	Oxisol	0 - 10
Galdos et al 2009	8	24.9996	2.22496	8	22	1.122	-21.3667	-48.05		538	Aw	1560	22.9	Cerrado	Oxisol	0 - 10
Galdos et al 2009	8	24.9996	2.22496	8	22.5	1.1475	-21.3667	-48.05		538	Aw	1560	22.9	Cerrado	Oxisol	0 - 10
Galdos et al 2009	8	24.9996	2.22496	8	20	1.02	-21.3667	-48.05		538	Aw	1560	22.9	Cerrado	Oxisol	0 - 10
Galdos et al 2009	8	24.9996	2.22496	8	23	1.173	-21.3667	-48.05		538	Aw	1560	22.9	Cerrado	Oxisol	0 - 10
Guarechi et al 2013	3	31.4	2.7946	3	15.17	0.77367	-17.4645	-51.1759		890	Aw	1740	22	Cerrado	Oxisol	0 - 10
Junior et al 2021	3	14.819	1.31889	3	14.2069	0.724552	-11.7736	-49.0483		284.275	Aw	1500	27	Cerrado	Oxisol	0 - 10
Marafon et al 2020	3	31.89	2.83821	3	47.46	2.42046	-9.34806	-44.7408		645	Aw	1033	24.9	Cerrado	Oxisol	0 - 10
Matias et al 2009	3	18	1.602	3	19.7	1.0047	-7.48333	-44.2333		470	Aw	1200	25.5597	Cerrado	Oxisol	0 - 10
Melo et al 2016	3	39.67	3.53063	3	39.04	1.99104	-17.7981	-51.9314		743	Aw	1775.53	22.0724	Cerrado	Oxisol	0 - 10
Melo et al 2016	3	39.67	3.53063	3	30.22	1.54122	-17.7981	-51.9314		743	Aw	1775.53	22.0724	Cerrado	Oxisol	0 - 10
Rosset et al 2014b	3	49.17	4.37613	3	27.22	1.38822	-21.6167	-55		400	Aw	1200	26.3	Cerrado	Oxisol	0 - 10
Rosset et al 2014b	3	49.17	4.37613	3	22.33	1.13883	-21.6167	-55		400	Aw	1200	26.3	Cerrado	Oxisol	0 - 10
Rosset et al 2014b	3	49.17	4.37613	3	31.87	1.62537	-21.6167	-55		400	Aw	1200	26.3	Cerrado	Oxisol	0 - 10
Rosset et al 2014b	3	49.17	4.37613	3	28.4	1.4484	-21.6167	-55		400	Aw	1200	26.3	Cerrado	Oxisol	0 - 10
Rosset et al 2014b	3	49.17	4.37613	3	45.35	2.31285	-21.6167	-55		400	Aw	1200	26.3	Cerrado	Oxisol	0 - 10
Rossi et al 2013	3	19	1.691	3	18	0.918	-17.689	-51.0232		802	Aw	1800	23	Cerrado	Oxisol	0 - 10
Rossi et al 2013	3	19	1.691	3	18.5	0.9435	-17.6892	-51.022		813	Aw	1800	23	Cerrado	Oxisol	0 - 10
Rossi et al 2013	3	19	1.691	3	22	1.122	-17.5687	-51.0408		779	Aw	1800	23	Cerrado	Oxisol	0 - 10
Rossi et al 2013	3	19	1.691	3	20	1.02	-17.5687	-51.0408		831	Aw	1800	23	Cerrado	Oxisol	0 - 10
Seben Junior et al 2011	3	23.07	2.05323	3	8.66	0.44166	-21.2561	-48.3161		603	Aw	1417	21.2	Cerrado	ultisol	0 - 10
Seben Junior et al 2011	3	23.07	2.05323	3	9.45	0.48195	-21.2561	-48.3161		603	Aw	1417	21.2	Cerrado	ultisol	0 - 10
Seben Junior et al 2011	3	23.07	2.05323	3	11.56	0.58956	-21.2561	-48.3161		603	Aw	1417	21.2	Cerrado	ultisol	0 - 10
Seben Junior et al 2011	3	23.07	2.05323	3	14.98	0.76398	-21.2561	-48.3161		603	Aw	1417	21.2	Cerrado	ultisol	0 - 10
Seben Junior et al 2011	3	23.07	2.05323	3	11.3	0.5763	-21.2561	-48.3161		603	Aw	1417	21.2	Cerrado	ultisol	0 - 10
Silva Araújo et al 2017	3	8.31	0.73959	3	8.98	0.45798	-3.61667	-43.0367		167	Aw	1200	26.5	Cerrado	Ultisol	0 - 10
Silva Araújo et al 2017	3	8.31	0.73959	3	6.22	0.31722	-3.61667	-43.0367		167	Aw	1200	26.5	Cerrado	Ultisol	0 - 10
Siqueira‐Neto et al 2020	3	28.5	2.5365	3	19.9	1.0149	-17.7833	-51.9167		765.417	Aw	1600	25	Cerrado	Oxisol	0 - 10
Alves et al 2016	3	56.46	3.9522	3	52.5	2.52	-15.6925	-47.4643		1034.79	Aw	1500	22.5	Cerrado	Oxisol	0 - 20
Alves et al 2016	3	58.75	4.1125	3	56	2.688	-15.6925	-47.4643		1034.79	Aw	1500	22.5	Cerrado	Oxisol	0 - 20
Alves et al 2016	3	47.99	3.3593	3	57.06	2.73888	-15.6925	-47.4643		1034.79	Aw	1500	22.5	Cerrado	Oxisol	0 - 20
Andréa et al 2004	3	37.89	2.6523	3	34.06	1.63488	-17.719	-49.0768		715.69	Aw	1380	22.08	Cerrado	Oxisol	0 - 20
Andréa et al 2004	3	37.89	2.6523	3	37.66	1.80768	-17.719	-49.0768		715.69	Aw	1380	22.08	Cerrado	Oxisol	0 - 20
Brandani et al 2016	3	36.1	2.527	3	21.37	1.02576	-15.3167	-49.0133		649	Aw	1696.05	23.0509	Cerrado	Oxisol	0 - 20
Brandani et al 2016	3	36.1	2.527	3	29.14	1.39872	-15.3167	-49.0133		649	Aw	1696.05	23.0509	Cerrado	Oxisol	0 - 20
Brandani et al 2016	3	36.1	2.527	3	31.91	1.53168	-15.3167	-49.0133		649	Aw	1696.05	23.0509	Cerrado	Oxisol	0 - 20
da Silva et al 2017	3	46.594	3.26158	3	32.817	1.57522	-7.23389	-44.5539		356.562	Aw	1100	29	Cerrado	Oxisol	0 - 20
da Silva et al 2017	3	46.594	3.26158	3	33.106	1.58909	-7.23389	-44.5539		356.562	Aw	1100	29	Cerrado	Oxisol	0 - 20
Dias et al 2022	3	58.4616	4.09231	3	45.1545	2.16742	-16.9653	-49.1739		787	Aw	1500	25	Cerrado	Oxisol	0 - 20
Dias et al 2022	3	58.4616	4.09231	3	50.3202	2.41537	-16.9608	-49.1842		787	Aw	1500	25	Cerrado	Oxisol	0 - 20
Dieckow et al 2009	3	48.77	3.4139	3	39.46	1.89408	-20.4333	-54.7167		530	Aw	1527	23	Cerrado	Oxisol	0 - 20
Dieckow et al 2009	3	48.77	3.4139	3	42.57	2.04336	-20.4333	-54.7167		530	Aw	1527	23	Cerrado	Oxisol	0 - 20
Farias et al 2022	3	63.0757	4.4153	3	79.6207	3.82179	-20.45	-55.666		174	Am	1250	26	Cerrado	Ultisol	0 - 20
Ferreira et al 2022	4	9.31	1.22	4	11.95	0.72	-12.0933	-45.7106		753	Aw	1100	23	Cerrado	Oxisol	0 - 20
Ferreira et al 2022	4	9.31	1.22	4	12.03	1.71	-12.0933	-45.7106		753	Aw	1100	23	Cerrado	Oxisol	0 - 20
Ferreira et al 2022	4	9.31	1.22	4	12.07	0.69	-12.0933	-45.7106		753	Aw	1100	23	Cerrado	Oxisol	0 - 20
Figueiredo et al 2013	3	45.9	3.213	3	43.1	2.0688	-15.5883	-47.7		1014	Aw	1500	26	Cerrado	Oxisol	0 - 20
Franco et al 2015	3	28.161	1.97127	3	25.984	0.9	-17.9378	-51.6419		800	Aw	1600	24	Cerrado	Oxisol	0 - 20
Frazão et al 2021	3	61.85	6.1	3	54.12	3.14	-16.7167	-43.8833		598	Aw	927	22	Cerrado	Ultisol	0 - 20
Galdos et al 2009	8	41.5815	2.91071	8	44	2.112	-21.3667	-48.05		538	Aw	1560	22.9	Cerrado	Oxisol	0 - 20
Galdos et al 2009	8	41.5815	2.91071	8	50	2.4	-21.3667	-48.05		538	Aw	1560	22.9	Cerrado	Oxisol	0 - 20
Junior et al 2021	3	28.3335	1.98334	3	28.2129	1.35422	-11.7736	-49.0483		284.275	Aw	1500	27	Cerrado	Oxisol	0 - 20
Matias et al 2009	3	26.3	1.841	3	28.7	1.3776	-7.48333	-44.2333		470	Aw	1200	25.5597	Cerrado	Oxisol	0 - 20
Rosset et al 2014b	3	84.34	5.9038	3	85.37	4.09776	-21.6167	-55		400	Aw	1200	26.3	Cerrado	Oxisol	0 - 20
Rosset et al 2014b	3	84.34	5.9038	3	56.78	2.72544	-21.6167	-55		400	Aw	1200	26.3	Cerrado	Oxisol	0 - 20
Rosset et al 2014b	3	84.34	5.9038	3	57.45	2.7576	-21.6167	-55		400	Aw	1200	26.3	Cerrado	Oxisol	0 - 20
Rossi et al 2013	3	34	2.38	3	30.5	1.464	-17.6892	-51.022		813	Aw	1800	23	Cerrado	Oxisol	0 - 20
Rossi et al 2013	3	34	2.38	3	32	1.536	-17.5687	-51.0408		831	Aw	1800	23	Cerrado	Oxisol	0 - 20
Salton et al 2011	3	68.66	4.8062	3	51.3	2.4624	-20.693	-54.44		530	Aw	1608.07	22.322	Cerrado	Oxisol	0 - 20
Salton et al 2011	3	54	3.78	3	46.3	2.2224	-20.693	-54.44		530	Aw	1608.07	22.322	Cerrado	Oxisol	0 - 20
Salton et al 2011	3	54	3.78	3	51.3	2.4624	-20.693	-54.44		530	Aw	1608.07	22.322	Cerrado	Oxisol	0 - 20
Silva Araújo et al 2017	3	14.26	0.9982	3	11.95	0.5736	-3.61667	-43.0367		167	Aw	1200	26.5	Cerrado	Ultisol	0 - 20
Cruvinel el al 2011	3	53.6	2.412	3	51.7	1.4993	-16.3	-47.5		826	Aw	1850	21.2	Cerrado	Oxisol	0 - 30
da Silva et al 2017	3	59.778	2.69001	3	42.706	1.23847	-7.23389	-44.5539		356.562	Aw	1100	29	Cerrado	Oxisol	0 - 30
da Silva et al 2017	3	59.778	2.69001	3	41.265	1.19668	-7.23389	-44.5539		356.562	Aw	1100	29	Cerrado	Oxisol	0 - 30
Figueiredo et al 2013	3	75.075	3.37838	3	69.425	2.01333	-15.5883	-47.7		1014	Aw	1500	26	Cerrado	Oxisol	0 - 30
Figueiredo et al 2018	3	85.175	3.83288	3	71.35	2.06915	-16.1165	-47.7368		1035	Aw	1035	21.5844	Cerrado	Oxisol	0 - 30
Franco et al 2015	3	38.54	1.65722	3	37.818	1.5	-17.9378	-51.6419		800	Aw	1600	24	Cerrado	Oxisol	0 - 30
Junior et al 2021	3	38.331	1.72489	3	41.6519	1.20791	-11.7736	-49.0483		284.275	Aw	1500	27	Cerrado	Oxisol	0 - 30
Mello et al 2014	3	35.8	1.611	3	36.7	1.0643	-19.7134	-48.6478		646	Aw	1536	21.5	Cerrado	Oxisol	0 - 30
Mello et al 2014	3	35.8	1.611	3	31.6	0.9164	-19.7134	-48.6478		646	Aw	1536	21.5	Cerrado	Oxisol	0 - 30
Mello et al 2014	3	35.8	1.611	3	31.3	0.9077	-19.7134	-48.6478		646	Aw	1536	21.5	Cerrado	Oxisol	0 - 30
Mello et al 2014	3	35.8	1.611	3	31.1	0.9019	-19.7134	-48.6478		646	Aw	1536	21.5	Cerrado	Entisol	0 - 30
Mello et al 2014	3	35.8	1.611	3	31	0.899	-19.7134	-48.6478		646	Aw	1536	21.5	Cerrado	Entisol	0 - 30
Mello et al 2014	3	35.8	1.611	3	30.9	0.8961	-19.7134	-48.6478		646	Aw	1536	21.5	Cerrado	Oxisol	0 - 30
Mello et al 2014	3	35.8	1.611	3	29.6	0.8584	-19.7134	-48.6478		646	Aw	1536	21.5	Cerrado	Oxisol	0 - 30
Mello et al 2014	3	35.8	1.611	3	27.7	0.8033	-19.7134	-48.6478		646	Aw	1536	21.5	Cerrado	Oxisol	0 - 30
Mello et al 2014	3	35.8	1.611	3	26	0.754	-19.7134	-48.6478		646	Aw	1536	21.5	Cerrado	Entisol	0 - 30
Mello et al 2014	3	103.7	4.6665	3	90.2	2.6158	-17.9937	-49.6588		620	Aw	1675	22.5	Cerrado	Oxisol	0 - 30
Mello et al 2014	3	103.7	4.6665	3	88.4	2.5636	-17.9937	-49.6588		620	Aw	1675	22.5	Cerrado	Oxisol	0 - 30
Mello et al 2014	3	35.8	1.611	3	19.9	0.5771	-19.7134	-48.6478		646	Aw	1536	21.5	Cerrado	Oxisol	0 - 30
Rossetti & Centurion 2015	3	54.52	2.4534	3	50.55	1.46595	-21.2342	-48.2848		615	Cwa	1374.01	21.0612	Cerrado	Oxisol	0 - 30
Rossetti & Centurion 2015	3	54.52	2.4534	3	44.08	1.27832	-21.2342	-48.2848		615	Cwa	1374.01	21.0612	Cerrado	Oxisol	0 - 30
Rossetti & Centurion 2015	3	54.52	2.4534	3	43.15	1.25135	-21.2342	-48.2848		615	Cwa	1374.01	21.0612	Cerrado	Oxisol	0 - 30
Rossetti & Centurion 2015	3	54.52	2.4534	3	40.16	1.16464	-21.2342	-48.2848		615	Cwa	1374.01	21.0612	Cerrado	Oxisol	0 - 30
Rossetti & Centurion 2015	3	54.52	2.4534	3	37.22	1.07938	-21.2342	-48.2848		615	Cwa	1374.01	21.0612	Cerrado	Oxisol	0 - 30
Rossetti & Centurion 2015	3	54.52	2.4534	3	37.15	1.07735	-21.2342	-48.2848		615	Cwa	1374.01	21.0612	Cerrado	Oxisol	0 - 30
Rossetti & Centurion 2015	3	54.52	2.4534	3	36.23	1.05067	-21.2342	-48.2848		615	Cwa	1374.01	21.0612	Cerrado	Oxisol	0 - 30
Rossetti & Centurion 2015	3	54.52	2.4534	3	36.16	1.04864	-21.2342	-48.2848		615	Cwa	1374.01	21.0612	Cerrado	Oxisol	0 - 30
Rossi et al 2013	3	49	2.205	3	55	1.595	-17.689	-51.0232		802	Aw	1800	23	Cerrado	Oxisol	0 - 30
Rossi et al 2013	3	49	2.205	3	44	1.276	-17.5687	-51.0408		779	Aw	1800	23	Cerrado	Oxisol	0 - 30
Rossi et al 2013	3	49	2.205	3	42.5	1.2325	-17.6892	-51.022		813	Aw	1800	23	Cerrado	Oxisol	0 - 30
Siqueira-Neto et al 2010	18	62.0787	1	18	49.4382	0.4	-17.649	-51.04		765.417	Aw	1650	22.0724	Cerrado	Oxisol	0 - 30
Bayer et al 2006 a	3	23.88	1.50444	3	19.3143	0.5408	-29.7095	-53.772		103.441	Cfa	1561	18.6147	Pampa	Ultisol	0 - 20
Conceição et al 2005	3	22.1	1.3923	3	25.1	0.7028	-29.75	-53.7		96	Cfa	1769	18.6147	Pampa	Ultisol	0 - 20
da Rosa et al 2011	3	34.88	2.19744	3	18.77	1.1262	-31.7577	-52.493		34.2255	Cfa	1460.73	17.3092	Pampa	Ultisol	0 - 10
da Rosa et al 2011	3	34.88	2.19744	3	18.51	1.1106	-31.7577	-52.493		34.2255	Cfa	1460.73	17.3092	Pampa	Ultisol	0 - 10
da Rosa et al 2011	3	47.83	3.01329	3	31.79	0.89012	-31.7577	-52.493		34.2255	Cfa	1460.73	17.3092	Pampa	Ultisol	0 - 20
da Rosa et al 2011	3	47.83	3.01329	3	33.75	0.945	-31.7577	-52.493		34.2255	Cfa	1460.73	17.3092	Pampa	Ultisol	0 - 20
Deikow et al 2005	3	44.5714	2.808	3	28.4571	0.7968	-30.85	-51.6333		46	Cfa	1440	19.4	Pampa	Ultisol	0 - 20
Deikow et al 2005	3	44.5714	2.808	3	34.7429	0.9728	-30.85	-51.6333		46	Cfa	1440	19.4	Pampa	Ultisol	0 - 20
Lima et al 2019	3	26.026	1.63964	3	13.871	0.83226	-31.4167	-52.0042		30	Cfa	1400	18	Pampa	Ultisol	0 - 10
Martins et al 2017	3	37.8453	2.38425	3	19.0608	1.14365	-31.6203	-52.5889		28	Cfa	1522	18.3	Pampa	Ultisol	0 - 10
Vezzani & Mielniczuk 2011	3	26.6	1.6758	3	17.3333	1.04	-30.842	-51.6347		46	Cfa	1440	18.529	Pampa	Ultisol	0 - 10
