# Supplementary material for: Soil carbon debt from land use change in Brazil
Source: Nat Commun. 2026 Jan 26;17:1626. doi: 10.1038/s41467-026-68340-4 (PMC12905268; doi:10.1038/s41467-026-68340-4)
Supplement: Supplementary file 13 — Supplementary Data 10 [file 41467_2026_68340_MOESM13_ESM.xlsx]

## Sheet: Legend
Legend
Altitude - meters above sea level (m.a.s.l.)	m
Climate (Köppen climate classification)
Tropical rainforest climate	Af
Tropical monsoon climate	Am
Tropical Savanna, dry winter	As
Tropical Savanna, dry summer	Aw
Hot semi-arid	BSh
Humid subtropical climate	Cfa
subtropical highland climate	Cfb
Monsoon-influenced humid subtropical climate	Cwa
Subtropical highland climate	Cwb
Cold subtropical highland climate	Cwc
Annual average accumulated rainfall	mm
Temperature (average)	°C
Soil depth	cm
Soil Organic Carbon Stock - (SOCstock)	Mg C ha-1)

## Sheet: Overall
	Supplementary Data - 10 Native Vegetation vs. No-tillage
Reference	Replicates in Control group (nc)	SOCstock (Mg ha-1) mean in Control (mc)	Standard deviation in Control (sd)	Replicates in Treatment group	SOCstock SOCstock (Mg ha-1) mean in Treatment (mc)	Standard deviation in Treatment (sd)	Lat (°S)	Long (°W)	Land Use	Altitude (m.a.s.l.)	Climate (Köppen climate classification)	Annual average accumulated rainfall (mm)	Temperature (average) °C	Biome	Soil classification (U.S)	Depth
Carvalho et al 2009	5	21.3	0.7	5	24.2	6.4	-12.4833	-60	No-Tillage	600	Aw	2170	20.5	Amazon	Oxisol	0 - 10
Carvalho et al 2009	5	21.3	0.7	5	19	5.2	-12.4833	-60	No-Tillage	600	Aw	2170	20.5	Amazon	Oxisol	0 - 10
Carvalho et al 2009	5	21.3	0.7	5	19.5	6.8	-12.4833	-60	No-Tillage	600	Aw	2170	20.5	Amazon	Oxisol	0 - 10
Carvalho et al 2010	3	33.4	2.4048	3	27.3	2.4843	-12.0667	-55.35	No-Tillage	386	Am	2000	28	Amazon	Oxisol	0 - 10
Carvalho et al 2010	3	28.4	2.0448	3	26.4	2.4024	-12.6333	-60.8833	No-Tillage	360	Am	2200	26	Amazon	Oxisol	0 - 10
Carvalho et al 2010	3	28.4	2.0448	3	23	2.093	-12.6333	-60.8833	No-Tillage	360	Am	2200	26	Amazon	Oxisol	0 - 10
Petter et al 2017	5	26	1.21	5	21.1	1.04	-12.2333	-55.6667	No-Tillage	373	Aw	2000	29	Amazon	Oxisol	0 - 10
Petter et al 2017	5	26	1.21	5	22.2	1.1	-12.2333	-55.6667	No-Tillage	373	Aw	2000	29	Amazon	Oxisol	0 - 10
Petter et al 2017	5	26	1.21	5	25.8	1.3	-12.2333	-55.6667	No-Tillage	373	Aw	2000	29	Amazon	Oxisol	0 - 10
Carvalho et al 2010	3	56.6	3.7356	3	48.4	2.0328	-12.0667	-55.35	No-Tillage	386	Am	2000	28	Amazon	Oxisol	0 - 20
Carvalho et al 2010	3	44.5	2.937	3	43.1	1.8102	-12.6333	-60.8833	No-Tillage	360	Am	2200	26	Amazon	Oxisol	0 - 20
Carvalho et al 2010	3	44.5	2.937	3	42.9	1.8018	-12.6333	-60.8833	No-Tillage	360	Am	2200	26	Amazon	Oxisol	0 - 20
Petter et al 2017	5	51	1.18	5	42.3	1.01	-12.2333	-55.6667	No-Tillage	373	Aw	2000	29	Amazon	Oxisol	0 - 20
Petter et al 2017	5	51	1.18	5	43.8	1.12	-12.2333	-55.6667	No-Tillage	373	Aw	2000	29	Amazon	Oxisol	0 - 20
Petter et al 2017	5	51	1.18	5	50.8	1.41	-12.2333	-55.6667	No-Tillage	373	Aw	2000	29	Amazon	Oxisol	0 - 20
Carvalho et al 2009	5	48.1	2.6	5	65.6	15.4	-12.4833	-60	No-Tillage	600	Aw	2170	20.5	Amazon	Oxisol	0 - 30
Carvalho et al 2009	5	48.1	2.6	5	47.4	7.9	-12.4833	-60	No-Tillage	600	Aw	2170	20.5	Amazon	Oxisol	0 - 30
Carvalho et al 2009	5	48.1	2.6	5	59	18.5	-12.4833	-60	No-Tillage	600	Aw	2170	20.5	Amazon	Oxisol	0 - 30
Carvalho et al 2010	3	56.3	2.7024	3	49.2	2.4108	-12.6333	-60.8833	No-Tillage	360	Am	2200	26	Amazon	Oxisol	0 - 30
Carvalho et al 2010	3	56.3	2.7024	3	53.5	2.6215	-12.6333	-60.8833	No-Tillage	360	Am	2200	26	Amazon	Oxisol	0 - 30
Carvalho et al 2010	3	74.1	3.5568	3	56.4	2.7636	-12.0667	-55.35	No-Tillage	386	Am	2000	28	Amazon	Oxisol	0 - 30
Conceição et al 2017	4	74.9	2.4	4	68.4	5.2	-11.85	-55.5833	No-Tillage	384	Am	2550	25	Amazon	Oxisol	0 - 30
Conceição et al 2017	4	74.9	2.4	4	68.5	4.8	-11.85	-55.5833	No-Tillage	384	Am	2550	25	Amazon	Oxisol	0 - 30
Ajayi et al 2021	3	32.0786	1.44354	3	27.9336	1.70395	-23.3603	-51.1628	No-Tillage	570.244	Cfa	1651	21	Atlantic Forest	Oxisol	0 - 10
Assunção et al 2019	3	39.0919	0.92	3	23.5908	0.55	-24.1102	-54.2518	No-Tillage	269.054	Cfa	1652.61	21.5267	Atlantic Forest	Oxisol	0 - 10
Da Luz et al 2019	3	35.19	1.58355	3	41	2.501	-23.2	-51.1667	No-Tillage	620	Cfa	1622	20.7	Atlantic Forest	Oxisol	0 - 10
da Silva et al 2008	3	10.0355	0.451597	3	6.13608	0.374301	-22.3667	-54.5	No-Tillage	400	Aw	1635.82	21.9519	Atlantic Forest	Ultisol	0 - 10
da Silva et al 2008	3	10.0355	0.451597	3	5.67401	0.346115	-22.3667	-54.5	No-Tillage	400	Aw	1635.82	21.9519	Atlantic Forest	Ultisol	0 - 10
da Silva et al 2008	3	10.0355	0.451597	3	8.08121	0.492954	-22.3667	-54.5	No-Tillage	400	Aw	1635.82	21.9519	Atlantic Forest	Ultisol	0 - 10
da Silva et al 2008	3	10.0355	0.451597	3	5.72715	0.349356	-22.3667	-54.5	No-Tillage	400	Aw	1635.82	21.9519	Atlantic Forest	Ultisol	0 - 10
da Silva et al 2008	3	8.44751	0.380138	3	5.78068	0.352622	-22.3667	-54.5	No-Tillage	400	Aw	1635.82	21.9519	Atlantic Forest	Ultisol	0 - 10
da Silva et al 2008	3	8.44751	0.380138	3	5.25476	0.32054	-22.3667	-54.5	No-Tillage	400	Aw	1635.82	21.9519	Atlantic Forest	Ultisol	0 - 10
Dieckow et al 2009	3	24.15	1.08675	3	20.88	1.27368	-22.2333	-54.8167	No-Tillage	430	Cwa	1635	23	Atlantic Forest	Oxisol	0 - 10
Dieckow et al 2009	3	37.78	1.7001	3	31.08	1.89588	-28.2667	-54.2167	No-Tillage	300	Cfa	1850	19.5	Atlantic Forest	oxisol	0 - 10
Freitas et al 2017	3	17.4	0.783	3	15.45	0.94245	-22.2333	-54.8167	No-Tillage	452	Cwa	1500	22	Atlantic Forest	Oxisol	0 - 10
Hickmann & Costa 2012	3	27.33	1.22985	3	16.64	1.01504	-20.75	-42.85	No-Tillage	700	Cwa	1400	19.5	Atlantic Forest	Ultisol	0 - 10
Martíni et al 2023	3	34.2	1.539	3	32.13	1.95993	-21.2029	-47.8758	No-Tillage	608	Aw	1454	21.6	Atlantic Forest	Oxisol	0 - 10
Martíni et al 2023	3	34.2	1.539	3	33.9	2.0679	-21.2029	-47.8758	No-Tillage	608	Aw	1454	21.6	Atlantic Forest	Oxisol	0 - 10
Moraes Sá et al 2013	3	39.1	2.2	3	36.9	2.3	-25.241	-50.152	No-Tillage	943	Cfb	1707	20	Atlantic Forest	Oxisol	0 - 10
Moraes Sá et al 2013	3	39.1	2.2	3	40.4	2.1	-25.241	-50.152	No-Tillage	943	Cfb	1707	20	Atlantic Forest	Oxisol	0 - 10
Moraes Sá et al 2013	3	38.6	1.9	3	28.7	1.1	-25.241	-50.152	No-Tillage	943	Cfb	1707	20	Atlantic Forest	Oxisol	0 - 10
Moraes Sá et al 2013	3	38.6	1.9	3	32.3	2.2	-25.241	-50.152	No-Tillage	943	Cfb	1707	20	Atlantic Forest	Oxisol	0 - 10
Moraes Sá et al 2013	3	19.5	1.1	3	16.3	0.8	-25.241	-50.152	No-Tillage	943	Cfb	1707	20	Atlantic Forest	Oxisol	0 - 10
Moraes Sá et al 2013	3	19.5	1.1	3	19.4	1	-25.241	-50.152	No-Tillage	943	Cfb	1707	20	Atlantic Forest	Oxisol	0 - 10
Moraes Sá et al 2013	3	36.8	1.6	3	33.2	2.1	-25.241	-50.152	No-Tillage	943	Cfb	1707	20	Atlantic Forest	Inceptisol	0 - 10
Moraes Sá et al 2013	3	36.8	1.6	3	40.2	2.2	-25.241	-50.152	No-Tillage	943	Cfb	1707	20	Atlantic Forest	Inceptisol	0 - 10
Moraes Sá et al 2013	3	31.3	1.4	3	31.1	1.5	-25.241	-50.152	No-Tillage	943	Cfb	1707	20	Atlantic Forest	Inceptisol	0 - 10
Moraes Sá et al 2013	3	31.3	1.4	3	29.9	1.5	-25.241	-50.152	No-Tillage	943	Cfb	1707	20	Atlantic Forest	Inceptisol	0 - 10
Moraes Sá et al 2013	3	35.6	1.6	3	22.4	1.2	-25.241	-50.152	No-Tillage	943	Cfb	1707	20	Atlantic Forest	Inceptisol	0 - 10
Moraes Sá et al 2013	3	35.6	1.6	3	24.4	1.3	-25.241	-50.152	No-Tillage	943	Cfb	1707	20	Atlantic Forest	Inceptisol	0 - 10
Ramos et al 2013	3	39.71	1.78695	3	24.06	1.46766	-22.236	-54.817	No-Tillage	452	Cwa	1450	23.4	Atlantic Forest	Oxisol	0 - 10
Rauber et al 2012	3	49.466	2.22597	3	20.903	1.27508	-27.223	-51.994	No-Tillage	589.593	Cfa	1862.91	17.958	Atlantic Forest	Oxisol	0 - 10
Reis et al 2014	3	20.6	0.8	3	17.8	0.76	-25.55	-51.4833	No-Tillage	1100	Cfb	2022	16.5	Atlantic Forest	Oxisol	0 - 10
Rosset et al 2014	3	20.8	0.936	3	9.4	0.5734	-24.1653	-54.228	No-Tillage	270	Cfa	1500	23	Atlantic Forest	Oxisol	0 - 10
Rosset et al 2014	3	20.8	0.936	3	10.2	0.6222	-24.1653	-54.228	No-Tillage	298	Cfa	1500	23	Atlantic Forest	Oxisol	0 - 10
Rosset et al 2014	3	20.8	0.936	3	12.8	0.7808	-24.2575	-54.1727	No-Tillage	297	Cfa	1500	23	Atlantic Forest	Oxisol	0 - 10
Rosset et al 2014	3	20.8	0.936	3	10.4	0.6344	-24.1522	-54.2278	No-Tillage	281	Cfa	1500	23	Atlantic Forest	Oxisol	0 - 10
Tivet et al 2013	3	61	2.745	3	42	2.562	-25.15	-50.15	No-Tillage	865	Cfa	1545	18.5	Atlantic Forest	Oxisol	0 - 10
Ajayi et al 2021	3	52.4906	1.46974	3	50.448	1.81613	-23.3603	-51.1628	No-Tillage	570.244	Cfa	1651	21	Atlantic Forest	Oxisol	0 - 20
Da Luz et al 2019	3	57.03	1.59684	3	60.221	2.16796	-23.2	-51.1667	No-Tillage	620	Cfa	1622	20.7	Atlantic Forest	Oxisol	0 - 20
Dieckow et al 2009	3	44.55	1.2474	3	41.24	1.48464	-22.2333	-54.8167	No-Tillage	430	Cwa	1635	23	Atlantic Forest	Oxisol	0 - 20
Dieckow et al 2009	3	64.41	1.80348	3	54.29	1.95444	-28.2667	-54.2167	No-Tillage	300	Cfa	1850	19.5	Atlantic Forest	oxisol	0 - 20
Guimarães et al 2008	3	48.04	1.34512	3	55.282	1.99015	-22.95	-51.1833	No-Tillage	483.328	Cfa	1403.67	21.0058	Atlantic Forest	Oxisol	0 - 20
Guimarães et al 2008	3	48.04	1.34512	3	55.08	1.98288	-22.95	-51.1833	No-Tillage	483.328	Cfa	1403.67	21.0058	Atlantic Forest	Oxisol	0 - 20
Hickmann & Costa 2012	3	37.62	1.05336	3	23.38	0.84168	-20.75	-42.85	No-Tillage	700	Cwa	1400	19.5	Atlantic Forest	Ultisol	0 - 20
Leite et al 2004	3	63.958	1.79082	3	38.544	1.38758	-20.75	-42.85	No-Tillage	700	Cwb	1340.23	19.0969	Atlantic Forest	Ultisol	0 - 20
Martíni et al 2023	3	63.36	1.77408	3	56.33	2.02788	-21.2029	-47.8758	No-Tillage	608	Aw	1454	21.6	Atlantic Forest	Oxisol	0 - 20
Martíni et al 2023	3	63.36	1.77408	3	55.94	2.01384	-21.2029	-47.8758	No-Tillage	608	Aw	1454	21.6	Atlantic Forest	Oxisol	0 - 20
Mauri et al 2024	3	69.59	3.5	3	26.54	2.87	-20.137	-40.882	No-Tillage	901	Aw	1278	18.2	Atlantic Forest	NA	0 - 20
Mauri et al 2024	3	51.83	1.77	3	33	2.15	-20.1368	-40.9045	No-Tillage	901	Aw	1278	18.2	Atlantic Forest	NA	0 - 20
Mauri et al 2024	3	65.24	1.76	3	32.82	2.87	-20.1042	-40.775	No-Tillage	901	Aw	1278	18.2	Atlantic Forest	NA	0 - 20
Mauri et al 2024	3	52.9	2.45	3	21.35	1.6	-20.137	-40.882	No-Tillage	901	Aw	1278	18.2	Atlantic Forest	NA	0 - 20
Mauri et al 2024	3	34.42	1.2	3	31.55	1.04	-20.1368	-40.9045	No-Tillage	901	Aw	1278	18.2	Atlantic Forest	NA	0 - 20
Mauri et al 2024	3	58.48	1.2	3	33.3	1.03	-20.1042	-40.775	No-Tillage	901	Aw	1278	18.2	Atlantic Forest	NA	0 - 20
Mauri et al 2024	3	122.68	3	3	53.44	2.06	-20.137	-40.882	No-Tillage	901	Aw	1278	18.2	Atlantic Forest	NA	0 - 20
Mauri et al 2024	3	83.73	1.48	3	66	2.13	-20.1368	-40.9045	No-Tillage	901	Aw	1278	18.2	Atlantic Forest	NA	0 - 20
Mauri et al 2024	3	112.3	1.88	3	74.43	2.51	-20.1042	-40.775	No-Tillage	901	Aw	1278	18.2	Atlantic Forest	NA	0 - 20
Mauri et al 2024	3	91.78	2.14	3	38.24	1.03	-20.137	-40.882	No-Tillage	901	Aw	1278	18.2	Atlantic Forest	NA	0 - 20
Mauri et al 2024	3	63.1	1.6	3	66.17	2.69	-20.1368	-40.9045	No-Tillage	901	Aw	1278	18.2	Atlantic Forest	NA	0 - 20
Mauri et al 2024	3	99.97	1.45	3	61.98	1	-20.1042	-40.775	No-Tillage	901	Aw	1278	18.2	Atlantic Forest	NA	0 - 20
Moraes Sá et al 2013	3	72.6	1.95	3	66.5	2.45	-25.241	-50.152	No-Tillage	943	Cfb	1707	20	Atlantic Forest	Oxisol	0 - 20
Moraes Sá et al 2013	3	72.6	1.95	3	70.9	2.4	-25.241	-50.152	No-Tillage	943	Cfb	1707	20	Atlantic Forest	Oxisol	0 - 20
Moraes Sá et al 2013	3	68.1	1.7	3	51.7	1.1	-25.241	-50.152	No-Tillage	943	Cfb	1707	20	Atlantic Forest	Oxisol	0 - 20
Moraes Sá et al 2013	3	68.1	1.7	3	57.3	1.65	-25.241	-50.152	No-Tillage	943	Cfb	1707	20	Atlantic Forest	Oxisol	0 - 20
Moraes Sá et al 2013	3	34.4	0.95	3	28.9	0.75	-25.241	-50.152	No-Tillage	943	Cfb	1707	20	Atlantic Forest	Oxisol	0 - 20
Moraes Sá et al 2013	3	34.4	0.95	3	33.8	0.9	-25.241	-50.152	No-Tillage	943	Cfb	1707	20	Atlantic Forest	Oxisol	0 - 20
Moraes Sá et al 2013	3	71.7	1.65	3	60.6	1.85	-25.241	-50.152	No-Tillage	943	Cfb	1707	20	Atlantic Forest	Inceptisol	0 - 20
Moraes Sá et al 2013	3	71.7	1.65	3	70.5	1.95	-25.241	-50.152	No-Tillage	943	Cfb	1707	20	Atlantic Forest	Inceptisol	0 - 20
Moraes Sá et al 2013	3	56.3	1.3	3	52.9	1.35	-25.241	-50.152	No-Tillage	943	Cfb	1707	20	Atlantic Forest	Inceptisol	0 - 20
Moraes Sá et al 2013	3	60.1	1.35	3	39.5	1.1	-25.241	-50.152	No-Tillage	943	Cfb	1707	20	Atlantic Forest	Inceptisol	0 - 20
Moraes Sá et al 2013	3	60.1	1.35	3	41.6	1.1	-25.241	-50.152	No-Tillage	943	Cfb	1707	20	Atlantic Forest	Inceptisol	0 - 20
Ramos et al 2013	3	76.88	2.15264	3	51.78	1.86408	-22.236	-54.817	No-Tillage	452	Cwa	1450	23.4	Atlantic Forest	Oxisol	0 - 20
Rauber et al 2012	3	86.798	2.43034	3	47.377	1.70557	-27.223	-51.994	No-Tillage	589.593	Cfa	1862.91	17.958	Atlantic Forest	Oxisol	0 - 20
Reis et al 2014	3	36.2	1.075	3	37.3	0.97	-25.55	-51.4833	No-Tillage	1100	Cfb	2022	16.5	Atlantic Forest	Oxisol	0 - 20
Salton et al 2011	3	44.49	1.24572	3	42.6	1.5336	-22.121	-54.464	No-Tillage	430	Cwa	1606.49	22.1393	Atlantic Forest	Oxisol	0 - 20
Tivet et al 2013	3	96	2.688	3	72	2.592	-25.15	-50.15	No-Tillage	865	Cfa	1545	18.5	Atlantic Forest	Oxisol	0 - 20
Zotarelli et al 2005	3	47.21	1.32188	3	46.06	1.65816	-28.25	-52.4	No-Tillage	612.248	Cfb	1921.29	17.1789	Atlantic Forest	Oxisol	0 - 20
Zotarelli et al 2005	3	47.21	1.32188	3	46.17	1.66212	-28.25	-52.4	No-Tillage	612.248	Cfb	1921.29	17.1789	Atlantic Forest	Oxisol	0 - 20
Zotarelli et al 2005	3	47.21	1.32188	3	45.58	1.64088	-28.25	-52.4	No-Tillage	612.248	Cfb	1921.29	17.1789	Atlantic Forest	Oxisol	0 - 20
Zotarelli et al 2005	3	47.21	1.32188	3	45.4	1.6344	-28.25	-52.4	No-Tillage	612.248	Cfb	1921.29	17.1789	Atlantic Forest	Oxisol	0 - 20
Zotarelli et al 2005	3	48.29	1.35212	3	37.77	1.35972	-23.3833	-51.1833	No-Tillage	570.244	Cfa	1574.71	20.2783	Atlantic Forest	Oxisol	0 - 20
Zotarelli et al 2005	3	48.29	1.35212	3	36.99	1.33164	-23.3833	-51.1833	No-Tillage	570.244	Cfa	1574.71	20.2783	Atlantic Forest	Oxisol	0 - 20
Zotarelli et al 2005	3	48.29	1.35212	3	34.98	1.25928	-23.3833	-51.1833	No-Tillage	570.244	Cfa	1574.71	20.2783	Atlantic Forest	Oxisol	0 - 20
Ajayi et al 2021	3	69.9801	2.23936	3	65.0534	1.69139	-23.3603	-51.1628	No-Tillage	570.244	Cfa	1651	21	Atlantic Forest	Oxisol	0 - 30
Da Luz et al 2019	3	77.13	2.46816	3	76.67	1.99342	-23.2	-51.1667	No-Tillage	620	Cfa	1622	20.7	Atlantic Forest	Oxisol	0 - 30
Ferreira et al 2016	10	64.7	1.16	10	57.4	2.13	-27.8667	-54.4667	No-Tillage	330	Cfa	1725	20.8	Atlantic Forest	Oxisol	0 - 30
Ferreira et al 2016	10	64.7	1.16	10	59.3	1.63	-27.8833	-53.3	No-Tillage	639	Cfa	1625	19.6	Atlantic Forest	Oxisol	0 - 30
Ferreira et al 2016	10	96.2	3.1	10	89.9	3	-28.3667	-51.8333	No-Tillage	840	Cfa	1735	16.8	Atlantic Forest	Oxisol	0 - 30
Ferreira et al 2016	10	76	2.56	10	73	1.43	-28.6333	-53.6	No-Tillage	452	Cfa	1729	17.2	Atlantic Forest	Oxisol	0 - 30
Hickmann & Costa 2012	3	44.22	1.41504	3	27.5725	0.716885	-20.75	-42.85	No-Tillage	700	Cwa	1400	19.5	Atlantic Forest	Ultisol	0 - 30
Martíni et al 2023	3	92.52	2.96064	3	85.49	2.22274	-21.2029	-47.8758	No-Tillage	608	Aw	1454	21.6	Atlantic Forest	Oxisol	0 - 30
Martíni et al 2023	3	92.52	2.96064	3	85.1	2.2126	-21.2029	-47.8758	No-Tillage	608	Aw	1454	21.6	Atlantic Forest	Oxisol	0 - 30
Moraes Sá et al 2013	3	52.85	2.06	3	44.2	0.86	-25.241	-50.152	No-Tillage	943	Cfb	1707	20	Atlantic Forest	Oxisol	0 - 30
Moraes Sá et al 2013	3	52.85	2.06	3	51.35	0.96	-25.241	-50.152	No-Tillage	943	Cfb	1707	20	Atlantic Forest	Oxisol	0 - 30
Moraes Sá et al 2013	3	83.9	1.83	3	75.4	1.16	-25.241	-50.152	No-Tillage	943	Cfb	1707	20	Atlantic Forest	Oxisol	0 - 30
Moraes Sá et al 2013	3	83.9	1.83	3	79.825	1.53	-25.241	-50.152	No-Tillage	943	Cfb	1707	20	Atlantic Forest	Inceptisol	0 - 30
Moraes Sá et al 2013	3	87.175	0.93	3	88.275	2.03	-25.241	-50.152	No-Tillage	943	Cfb	1707	20	Atlantic Forest	Oxisol	0 - 30
Moraes Sá et al 2013	3	87.175	0.93	3	80.65	1.53	-25.241	-50.152	No-Tillage	943	Cfb	1707	20	Atlantic Forest	Inceptisol	0 - 30
Moraes Sá et al 2013	3	87.175	0.93	3	61.55	1.16	-25.241	-50.152	No-Tillage	943	Cfb	1707	20	Atlantic Forest	Inceptisol	0 - 30
Moraes Sá et al 2013	3	87.175	0.93	3	65.825	1.2	-25.241	-50.152	No-Tillage	943	Cfb	1707	20	Atlantic Forest	Inceptisol	0 - 30
Moraes Sá et al 2013	3	110.25	2.3	3	97.05	2	-25.241	-50.152	No-Tillage	943	Cfb	1707	20	Atlantic Forest	Inceptisol	0 - 30
Moraes Sá et al 2013	3	100.275	1.5	3	104.625	2	-25.241	-50.152	No-Tillage	943	Cfb	1707	20	Atlantic Forest	Inceptisol	0 - 30
Moraes Sá et al 2013	3	110.25	2.3	3	100.475	2.63	-25.241	-50.152	No-Tillage	943	Cfb	1707	20	Atlantic Forest	Oxisol	0 - 30
Moraes Sá et al 2013	3	110.25	2.3	3	107.2	2.4	-25.241	-50.152	No-Tillage	943	Cfb	1707	20	Atlantic Forest	Oxisol	0 - 30
Reis et al 2014	3	50.9	4.67	3	53.1	1.32	-25.55	-51.4833	No-Tillage	1100	Cfb	2022	16.5	Atlantic Forest	Oxisol	0 - 30
Rosset et al 2014	3	41.425	1.3256	3	35.75	0.9295	-24.2575	-54.1727	No-Tillage	297	Cfa	1500	23	Atlantic Forest	Oxisol	0 - 30
Tivet et al 2013	3	137.25	4.392	3	109.5	2.847	-25.15	-50.15	No-Tillage	865	Cfa	1545	18.5	Atlantic Forest	Oxisol	0 - 30
Assis et al 2006	3	44.87	3.99343	3	30.54	1.55754	-18.729	-49.644	No-Tillage	621.5	Aw	1300	23	Cerrado	Oxisol	0 - 10
Assis et al 2006	3	44.87	3.99343	3	36.47	1.85997	-18.729	-49.644	No-Tillage	621.5	Aw	1300	23	Cerrado	Oxisol	0 - 10
Batista et al 2013	3	33.75	3.00375	3	26.79	1.36629	-21.6144	-55.1683	No-Tillage	384	Aw	1400	24	Cerrado	Oxisol	0 - 10
Batista et al 2013	3	33.75	3.00375	3	23.08	1.17708	-21.6144	-55.1683	No-Tillage	384	Aw	1400	24	Cerrado	Oxisol	0 - 10
Blanchart et al 2007	3	28.1	2.5009	3	18.9	0.9639	-17.7833	-51.9167	No-Tillage	750	Aw	1600	22	Cerrado	Oxisol	0 - 10
Blanchart et al 2007	3	28.1	2.5009	3	20.7	1.0557	-17.7833	-51.9167	No-Tillage	750	Aw	1600	22	Cerrado	Oxisol	0 - 10
Blanchart et al 2007	3	28.1	2.5009	3	23.1	1.1781	-17.7833	-51.9167	No-Tillage	750	Aw	1600	22	Cerrado	Oxisol	0 - 10
Blanchart et al 2007	3	28.1	2.5009	3	22.7	1.1577	-17.7833	-51.9167	No-Tillage	750	Aw	1600	22	Cerrado	Oxisol	0 - 10
Blanchart et al 2007	3	28.1	2.5009	3	24.9	1.2699	-17.7833	-51.9167	No-Tillage	750	Aw	1600	22	Cerrado	Oxisol	0 - 10
Briedis et al 2018	3	30	2.67	3	23.5	1.1985	-13	-55.9667	No-Tillage	380	Aw	1950	25.7	Cerrado	Oxisol	0 - 10
Buurmana & Roscoeb 2011	3	22.75	2.02475	3	23.25	1.18575	-19.4333	-44.1667	No-Tillage	730	Cwa	1340	22.1	Cerrado	Oxisol	0 - 10
Campos et al 2013	3	25.08	2.23212	3	23.68	1.20768	-9.03139	-45.0219	No-Tillage	481	Aw	1000	27	Cerrado	Oxisol	0 - 10
Campos et al 2013	3	25.08	2.23212	3	21.06	1.07406	-9.03139	-45.0219	No-Tillage	481	Aw	1000	27	Cerrado	Oxisol	0 - 10
Campos et al 2013	3	16.07	1.43023	3	32	1.632	-9.03139	-45.0219	No-Tillage	481	Aw	1000	27	Cerrado	Oxisol	0 - 10
Campos et al 2013	3	16.07	1.43023	3	28.29	1.44279	-9.03139	-45.0219	No-Tillage	481	Aw	1000	27	Cerrado	Oxisol	0 - 10
Campos et al 2013	3	16.07	1.43023	3	26.71	1.36221	-9.03139	-45.0219	No-Tillage	481	Aw	1000	27	Cerrado	Oxisol	0 - 10
Campos et al 2013	3	16.07	1.43023	3	25.48	1.29948	-9.03139	-45.0219	No-Tillage	481	Aw	1000	27	Cerrado	Oxisol	0 - 10
Carneiro et al 2013	3	12.6	1.1214	3	12.2	0.6222	-17.9097	-53.1	No-Tillage	800	Aw	1600	31	Cerrado	Entisol	0 - 10
Carneiro et al 2013	3	28	2.492	3	33.7	1.7187	-17.9097	-53.1	No-Tillage	850	Aw	1600	31	Cerrado	Oxisol	0 - 10
Carneiro et al 2013	3	28	2.492	3	26.3	1.3413	-17.9097	-53.1	No-Tillage	850	Aw	1600	31	Cerrado	Oxisol	0 - 10
Carvalho et al 2010	3	31.4	2.7946	3	28.4	1.4484	-17.3667	-51.4833	No-Tillage	857	Aw	1800	23	Cerrado	Oxisol	0 - 10
Costa et al 2020	3	16.4	1.4596	3	16.8	0.8568	-12.0259	-46.1592	No-Tillage	763	Aw	1000	26	Cerrado	Oxisol	0 - 10
Costa Junior et al 2013	3	23.79	2.11731	3	20.1	1.0251	-17.7833	-51.9167	No-Tillage	765.417	Aw	1600	22	Cerrado	Oxisol	0 - 10
Costa Junior et al 2013	3	23.79	2.11731	3	22.2	1.1322	-17.7833	-51.9167	No-Tillage	765.417	Aw	1600	22	Cerrado	Oxisol	0 - 10
Costa Junior et al 2013	3	23.79	2.11731	3	27.4	1.3974	-17.7833	-51.9167	No-Tillage	765.417	Aw	1600	22	Cerrado	Oxisol	0 - 10
Cunha et al 2011	3	13.4223	1.19458	3	15.8237	0.807007	-16.5292	-49.3125	No-Tillage	799.036	Aw	1460	22.1692	Cerrado	Oxisol	0 - 10
Cunha et al 2011	3	13.4223	1.19458	3	16.9664	0.865284	-16.5292	-49.3125	No-Tillage	799.036	Aw	1460	22.1692	Cerrado	Oxisol	0 - 10
Cunha et al 2011	3	13.4223	1.19458	3	16.5313	0.843097	-16.5292	-49.3125	No-Tillage	799.036	Aw	1460	22.1692	Cerrado	Oxisol	0 - 10
Cunha et al 2011	3	13.4223	1.19458	3	16.5893	0.846056	-16.5292	-49.3125	No-Tillage	799.036	Aw	1460	22.1692	Cerrado	Oxisol	0 - 10
Cunha et al 2011	3	13.4223	1.19458	3	17.2274	0.878596	-16.5292	-49.3125	No-Tillage	799.036	Aw	1460	22.1692	Cerrado	Oxisol	0 - 10
da Silva et al 2017	3	28.56	2.54184	3	18.84	0.96084	-7.23389	-44.5539	No-Tillage	356.562	Aw	1100	29	Cerrado	Oxisol	0 - 10
da Silva et al 2017	3	28.56	2.54184	3	25.2	1.2852	-7.23389	-44.5539	No-Tillage	356.562	Aw	1100	29	Cerrado	Oxisol	0 - 10
Dieckow et al 2009	3	27.3	2.4297	3	20.8	1.0608	-20.4333	-54.7167	No-Tillage	530	Aw	1527	23	Cerrado	Oxisol	0 - 10
Farias et al 2022	3	34.8745	3.10383	3	47.2421	2.40935	-20.45	-55.666	No-Tillage	174	Am	1250	26	Cerrado	Ultisol	0 - 10
Figueiredo et al 2013	3	25.9	2.3051	3	24.3	1.2393	-15.5883	-47.7	No-Tillage	1014	Aw	1500	26	Cerrado	Oxisol	0 - 10
Figueiredo et al 2013	3	25.9	2.3051	3	23	1.173	-15.5883	-47.7	No-Tillage	1014	Aw	1500	26	Cerrado	Oxisol	0 - 10
Figueiredo et al 2013	3	25.9	2.3051	3	21.2	1.0812	-15.5883	-47.7	No-Tillage	1014	Aw	1500	26	Cerrado	Oxisol	0 - 10
Figueredo et al 2008	3	19.3712	1.72404	3	22.4936	1.14717	-15.9982	-46.6489	No-Tillage	760.886	Aw	1422.83	22.0224	Cerrado	Oxisol	0 - 10
Gazolla et al 2013	3	66.35	5.90515	3	53.05	2.70555	-17.7833	-50.9167	No-Tillage	780	Aw	1790	22	Cerrado	Oxisol	0 - 10
Gmach et al 2018	3	28.56	2.54184	3	24.648	1.25705	-7.23879	-44.5612	No-Tillage	411.667	Aw	1000	25	Cerrado	Oxisol	0 - 10
Gmach et al 2018	3	28.56	2.54184	3	24.882	1.26898	-7.23879	-44.5612	No-Tillage	411.667	Aw	1000	25	Cerrado	Oxisol	0 - 10
Gualberto et al 2023	5	18.5	8.84	5	16.5	0.89	-7.55222	-44.6125	No-Tillage	378	Aw	817	27	Cerrado	Oxisol	0 - 10
Gualberto et al 2023	5	18.5	8.84	5	19.8	2.58	-7.55222	-44.6125	No-Tillage	378	Aw	817	27	Cerrado	Oxisol	0 - 10
Guareschi et al 2012	3	50.83	4.52387	3	46.79	2.38629	-20.7588	-51.9255	No-Tillage	748	Aw	1740	22	Cerrado	Oxisol	0 - 10
Lammel et al 2017	3	24	2	3	27	1	-15.3743	-55.0199	No-Tillage	672	Aw	2000	23.461	Cerrado	Oxisol	0 - 10
Leite et al 2010b	3	8.71875	0.775969	3	12.625	0.643875	-4.77111	-41.8178	No-Tillage	240	As	1000	30	Cerrado	Ultisol	0 - 10
Leite et al 2010b	3	8.71875	0.775969	3	8.59375	0.438281	-4.77111	-41.8178	No-Tillage	240	As	1000	30	Cerrado	Ultisol	0 - 10
Leite et al 2010b	3	8.71875	0.775969	3	14.0625	0.717187	-4.77111	-41.8178	No-Tillage	240	As	1000	30	Cerrado	Ultisol	0 - 10
Locatelli et al 2023	3	22.8294	3.2	3	32.843	3.8	-8.516	-46.066	No-Tillage	560	Aw	1300	27.2	Cerrado	Oxisol	0 - 10
Loss et al 2013	3	30.43	2.70827	3	20.94	1.06794	-17.35	-51.4667	No-Tillage	835.133	Aw	1500	23.9	Cerrado	Oxisol	0 - 10
Macedo et al 2009	3	30.3	2.6967	3	23.9	1.2189	-20.4333	-54.7167	No-Tillage	390	Am	1648.83	22.0286	Cerrado	Oxisol	0 - 10
Marafon et al 2020	3	24.97	2.22233	3	38.56	1.96656	-9.31417	-44.7644	No-Tillage	645	Aw	1033	24.9	Cerrado	Oxisol	0 - 10
Melo et al 2016	3	39.67	3.53063	3	39.04	1.99104	-17.7981	-51.9314	No-Tillage	743	Aw	1775.53	22.0724	Cerrado	Oxisol	0 - 10
Oliveira Ribeiro et al 2023	4	8.3	0.89	4	8.5	1.22	-17.5911	-52.5665	No-Tillage	747	Aw	1700	24.2	Cerrado	Entisol	0 - 10
Rossetti & Centurion 2015	3	22.78	2.02742	3	15.37	0.78387	-21.2342	-48.2848	No-Tillage	615	Cwa	1428	21	Cerrado	Oxisol	0 - 10
Rossetti & Centurion 2015	3	22.78	2.02742	3	16.16	0.82416	-21.2342	-48.2848	No-Tillage	615	Cwa	1428	21	Cerrado	Oxisol	0 - 10
Rossetti & Centurion 2015	3	22.78	2.02742	3	20.89	1.06539	-21.2342	-48.2848	No-Tillage	615	Cwa	1428	21	Cerrado	Oxisol	0 - 10
Rossetti & Centurion 2015	3	22.78	2.02742	3	15.27	0.77877	-21.2342	-48.2848	No-Tillage	615	Cwa	1428	21	Cerrado	Oxisol	0 - 10
Rossetti & Centurion 2015	3	19.22	1.71058	3	16.53	0.84303	-21.2342	-48.2848	No-Tillage	615	Cwa	1428	21	Cerrado	Oxisol	0 - 10
Rossetti & Centurion 2015	3	19.22	1.71058	3	20.26	1.03326	-21.2342	-48.2848	No-Tillage	615	Cwa	1428	21	Cerrado	Oxisol	0 - 10
Ferreira et al 2024	4	37.2	7.13	4	25.58	1.27	-17.7666	-51.0331	No-Tillage	765.417	Aw	1776	22.1	Cerrado	Oxisol	0 - 10
Schiavo et al 2011	3	30.03	2.67267	3	29.83	1.52133	-21.6319	-55.1486	No-Tillage	469.423	Am	1648.83	22.0286	Cerrado	Oxisol	0 - 10
Seben Junior et al 2014a	7	28.16	2.56	7	11.23	0.5	-21.2561	-48.3161	No-Tillage	589.037	Aw	1417	21.0612	Cerrado	Oxisol	0 - 10
Seben Junior et al 2014a	7	28.16	2.56	7	11.25	0.23	-21.2561	-48.3161	No-Tillage	589.037	Aw	1417	21.0612	Cerrado	Oxisol	0 - 10
Seben Junior et al 2014a	7	28.16	2.56	7	11.22	0.52	-21.2561	-48.3161	No-Tillage	589.037	Aw	1417	21.0612	Cerrado	Oxisol	0 - 10
Silva Araújo et al 2017	3	8.31	0.73959	3	8.98	0.45798	-3.61667	-43.0367	No-Tillage	167	Aw	1200	26.5	Cerrado	Ultisol	0 - 10
Siqueira‐Neto et al 2020	3	28.5	2.5365	3	21.8	1.1118	-17.7833	-51.9167	No-Tillage	765.417	Aw	1600	25	Cerrado	Oxisol	0 - 10
Siqueira‐Neto et al 2020	3	28.5	2.5365	3	22.8	1.1628	-17.7833	-51.9167	No-Tillage	765.417	Aw	1600	25	Cerrado	Oxisol	0 - 10
Siqueira‐Neto et al 2020	3	28.5	2.5365	3	25	1.275	-17.7833	-51.9167	No-Tillage	765.417	Aw	1600	25	Cerrado	Oxisol	0 - 10
Tivet et al 2013	3	29.5	2.6255	3	21	1.071	-13	-55.9667	No-Tillage	380	Aw	1950	25.2	Cerrado	Oxisol	0 - 10
Tivet et al 2013	3	29.5	2.6255	3	18.5	0.9435	-13	-55.9667	No-Tillage	380	Aw	1950	25.2	Cerrado	Oxisol	0 - 10
Tivet et al 2013	3	29.5	2.6255	3	17	0.867	-13	-55.9667	No-Tillage	380	Aw	1950	25.2	Cerrado	Oxisol	0 - 10
Tivet et al 2013	3	29.5	2.6255	3	15	0.765	-13	-55.9667	No-Tillage	380	Aw	1950	25.2	Cerrado	Oxisol	0 - 10
Tivet et al 2013	3	29.5	2.6255	3	19	0.969	-13	-55.9667	No-Tillage	380	Aw	1950	25.2	Cerrado	Oxisol	0 - 10
Tivet et al 2013	3	29.5	2.6255	3	20	1.02	-13	-55.9667	No-Tillage	380	Aw	1950	25.2	Cerrado	Oxisol	0 - 10
Torres et al 2019	3	20	1.78	3	9.82	0.50082	-19.6553	-47.9575	No-Tillage	795	Aw	1600	22.6	Cerrado	Oxisol	0 - 10
Torres et al 2019	3	20	1.78	3	13.17	0.67167	-19.6553	-47.9575	No-Tillage	795	Aw	1600	22.6	Cerrado	Oxisol	0 - 10
Valadão et al 2011	3	42.2028	3.75605	3	46.5796	2.37556	-15.6183	-55.1886	No-Tillage	736	Aw	1560	21	Cerrado	Oxisol	0 - 10
Valadão et al 2011	3	42.2028	3.75605	3	35.2643	1.79848	-15.6183	-55.1886	No-Tillage	736	Aw	1560	21	Cerrado	Oxisol	0 - 10
Valadão et al 2011	3	42.2028	3.75605	3	38.8548	1.98159	-15.6183	-55.1886	No-Tillage	736	Aw	1560	21	Cerrado	Oxisol	0 - 10
Alves et al 2016	3	56.46	3.9522	3	52.5	2.52	-15.6925	-47.4643	No-Tillage	1034.79	Aw	1500	22.5	Cerrado	Oxisol	0 - 20
Alves et al 2016	3	58.75	4.1125	3	56	2.688	-15.6925	-47.4643	No-Tillage	1034.79	Aw	1500	22.5	Cerrado	Oxisol	0 - 20
Alves et al 2016	3	47.99	3.3593	3	57.06	2.73888	-15.6925	-47.4643	No-Tillage	1034.79	Aw	1500	22.5	Cerrado	Oxisol	0 - 20
Batista et al., 2013	3	61.59	4.3113	3	37.97	1.82256	-21.6144	-55.1683	No-Tillage	384	Aw	1400	24	Cerrado	Oxisol	0 - 20
Blanchart et al 2007	3	49.5	3.465	3	35.1	1.6848	-17.7833	-51.9167	No-Tillage	750	Aw	1600	22	Cerrado	Oxisol	0 - 20
Blanchart et al 2007	3	49.5	3.465	3	38.2	1.8336	-17.7833	-51.9167	No-Tillage	750	Aw	1600	22	Cerrado	Oxisol	0 - 20
Blanchart et al 2007	3	49.5	3.465	3	43.8	2.1024	-17.7833	-51.9167	No-Tillage	750	Aw	1600	22	Cerrado	Oxisol	0 - 20
Blanchart et al 2007	3	49.5	3.465	3	45	2.16	-17.7833	-51.9167	No-Tillage	750	Aw	1600	22	Cerrado	Oxisol	0 - 20
Blanchart et al 2007	3	49.5	3.465	3	48	2.304	-17.7833	-51.9167	No-Tillage	750	Aw	1600	22	Cerrado	Oxisol	0 - 20
Briedis et al 2018	3	48	3.36	3	44.1	2.1168	-13	-55.9667	No-Tillage	380	Aw	1950	25.7	Cerrado	Oxisol	0 - 20
Briedis et al 2018	3	130.3	9.121	1	103.3	4.9584	-13	-55.9667	No-Tillage	380	Aw	1950	25.7	Cerrado	Oxisol	0 - 20
Campos et al 2013	3	43.16	3.0212	3	39.97	1.91856	-9.03139	-45.0219	No-Tillage	481	Aw	1000	27	Cerrado	Oxisol	0 - 20
Campos et al 2013	3	43.16	3.0212	3	43.86	2.10528	-9.03139	-45.0219	No-Tillage	481	Aw	1000	27	Cerrado	Oxisol	0 - 20
Campos et al 2013	3	43.16	3.0212	3	44.95	2.1576	-9.03139	-45.0219	No-Tillage	481	Aw	1000	27	Cerrado	Oxisol	0 - 20
Campos et al 2013	3	43.16	3.0212	3	53.95	2.5896	-9.03139	-45.0219	No-Tillage	481	Aw	1000	27	Cerrado	Oxisol	0 - 20
Carvalho et al 2010	3	55.8	3.906	3	50.1	2.4048	-17.3667	-51.4833	No-Tillage	857	Aw	1800	23	Cerrado	Oxisol	0 - 20
Costa et al 2020	3	24.2	1.694	3	23	1.104	-12.0259	-46.1592	No-Tillage	763	Aw	1000	26	Cerrado	Oxisol	0 - 20
da Silva et al 2016	3	74.2733	5.19913	3	59.0022	2.8321	-17.9261	-51.7142	No-Tillage	800	Aw	1700	22	Cerrado	Oxisol	0 - 20
da Silva et al 2016	3	74.2733	5.19913	3	51.0195	2.44894	-17.9261	-51.7142	No-Tillage	800	Aw	1700	22	Cerrado	Oxisol	0 - 20
da Silva et al 2017	3	46.594	3.26158	3	31.54	1.51392	-7.23389	-44.5539	No-Tillage	356.562	Aw	1100	29	Cerrado	Oxisol	0 - 20
da Silva et al 2017	3	46.594	3.26158	3	43.869	2.10571	-7.23389	-44.5539	No-Tillage	356.562	Aw	1100	29	Cerrado	Oxisol	0 - 20
Dieckow et al 2009	3	48.77	3.4139	3	42.57	2.04336	-20.4333	-54.7167	No-Tillage	530	Aw	1527	23	Cerrado	Oxisol	0 - 20
Farias et al 2022	3	63.0757	4.4153	3	82.3997	3.95519	-20.45	-55.666	No-Tillage	174	Am	1250	26	Cerrado	Ultisol	0 - 20
Ferreira et al 2022	4	9.31	1.22	4	16.23	3.89	-12.0933	-45.7106	No-Tillage	753	Aw	1100	23	Cerrado	Oxisol	0 - 20
Ferreira et al 2022	4	9.31	1.22	4	17.12	1.71	-12.0933	-45.7106	No-Tillage	753	Aw	1100	23	Cerrado	Oxisol	0 - 20
Ferreira et al 2022	4	9.31	1.22	4	18.74	1.77	-12.0933	-45.7106	No-Tillage	753	Aw	1100	23	Cerrado	Oxisol	0 - 20
Figueiredo et al 2013	3	45.9	3.213	3	41.4	1.9872	-15.5883	-47.7	No-Tillage	1014	Aw	1500	26	Cerrado	Oxisol	0 - 20
Figueiredo et al 2013	3	45.9	3.213	3	45.7	2.1936	-15.5883	-47.7	No-Tillage	1014	Aw	1500	26	Cerrado	Oxisol	0 - 20
Figueiredo et al 2018	3	57.2	4.004	3	50.5	2.424	-16.1165	-47.7368	No-Tillage	1035	Aw	1035	21.5844	Cerrado	Oxisol	0 - 20
Figueiredo et al 2018	3	57.2	4.004	3	51.5	2.472	-16.1165	-47.7368	No-Tillage	1035	Aw	1035	21.5844	Cerrado	Oxisol	0 - 20
Gmach et al 2018	3	45.884	3.21188	3	41.853	2.00894	-7.23879	-44.5612	No-Tillage	411.667	Aw	1000	25	Cerrado	Oxisol	0 - 20
Gmach et al 2018	3	45.884	3.21188	3	42.9	2.0592	-7.23879	-44.5612	No-Tillage	411.667	Aw	1000	25	Cerrado	Oxisol	0 - 20
Guareschi et al 2012	3	91.83	6.4281	3	85.46	4.10208	-20.7588	-51.9255	No-Tillage	748	Aw	1740	22.1	Cerrado	Oxisol	0 - 20
Lammel et al 2017	3	44	2.37	3	53.3	2.66	-15.3743	-55.0199	No-Tillage	672	Aw	2000	23.461	Cerrado	Oxisol	0 - 20
Locatelli et al 2023	3	41.2854	3.72	3	55.294	4.2	-8.516	-46.066	No-Tillage	560	Aw	1300	27.2	Cerrado	Oxisol	0 - 20
Loss et al 2013	3	50.93	3.5651	3	43.02	2.06496	-17.35	-51.4667	No-Tillage	835.133	Aw	1500	23.9	Cerrado	Oxisol	0 - 20
Marafon et al 2020	3	48.9	3.423	3	70.39	3.37872	-9.31417	-44.7644	No-Tillage	645	Aw	1033	24.9	Cerrado	Oxisol	0 - 20
Moraes Sá et al 2015	3	48	3.36	3	37.7	2.2	-13	-55.9667	No-Tillage	380	Aw	1950	25.2	Cerrado	Oxisol	0 - 20
Moraes Sá et al 2015	3	48	3.36	3	39.5	1.8	-13	-55.9667	No-Tillage	380	Aw	1950	25.2	Cerrado	Oxisol	0 - 20
Moraes Sá et al 2015	3	48	3.36	3	40.7	1.9	-13	-55.9667	No-Tillage	380	Aw	1950	25.2	Cerrado	Oxisol	0 - 20
Moraes Sá et al 2015	3	48	3.36	3	43.3	5	-13	-55.9667	No-Tillage	380	Aw	1950	25.2	Cerrado	Oxisol	0 - 20
Moraes Sá et al 2015	3	48	3.36	3	44.2	4.5	-13	-55.9667	No-Tillage	380	Aw	1950	25.2	Cerrado	Oxisol	0 - 20
Oliveira Ribeiro et al 2023	4	16.7	1.43	4	16.09	1.1	-17.5911	-52.5665	No-Tillage	747	Aw	1700	24.2	Cerrado	Entisol	0 - 20
Rossetti & Centurion 2015	3	39.27	2.7489	3	26.16	1.25568	-21.2342	-48.2848	No-Tillage	615	Cwa	1428	21	Cerrado	Oxisol	0 - 20
Rossetti & Centurion 2015	3	39.27	2.7489	3	27.7	1.3296	-21.2342	-48.2848	No-Tillage	615	Cwa	1428	21	Cerrado	Oxisol	0 - 20
Rossetti & Centurion 2015	3	36.63	2.5641	3	27.87	1.33776	-21.2342	-48.2848	No-Tillage	615	Cwa	1428	21	Cerrado	Oxisol	0 - 20
Rossetti & Centurion 2015	3	39.27	2.7489	3	30.93	1.48464	-21.2342	-48.2848	No-Tillage	615	Cwa	1428	21	Cerrado	Oxisol	0 - 20
Rossetti & Centurion 2015	3	36.63	2.5641	3	32.81	1.57488	-21.2342	-48.2848	No-Tillage	615	Cwa	1428	21	Cerrado	Oxisol	0 - 20
Rossetti & Centurion 2015	3	39.27	2.7489	3	35.93	1.72464	-21.2342	-48.2848	No-Tillage	615	Cwa	1428	21	Cerrado	Oxisol	0 - 20
Salton et al 2011	3	68.66	4.8062	3	56.6	2.7168	-21.514	-55.487	No-Tillage	390	Cwa	1648.83	22.0286	Cerrado	Oxisol	0 - 20
Salton et al 2011	3	68.66	4.8062	3	61.39	2.94672	-21.514	-55.487	No-Tillage	390	Cwa	1648.83	22.0286	Cerrado	Oxisol	0 - 20
Salton et al 2011	3	54	3.78	3	47.4	2.2752	-20.693	-54.44	No-Tillage	530	Aw	1608.07	22.322	Cerrado	Oxisol	0 - 20
Salton et al 2011	3	54	3.78	3	47.9	2.2992	-20.693	-54.44	No-Tillage	530	Aw	1608.07	22.322	Cerrado	Oxisol	0 - 20
Salton et al 2011	3	54	3.78	3	50.5	2.424	-20.693	-54.44	No-Tillage	530	Aw	1608.07	22.322	Cerrado	Oxisol	0 - 20
Ferreira et al 2024	4	61.61	2.05	4	47.38	2.83	-17.7666	-51.0331	No-Tillage	765	Aw	1776	22.1	Cerrado	Oxisol	0 - 20
Schiavo et al 2011	3	59.49	4.1643	3	56.25	2.7	-21.6319	-55.1486	No-Tillage	469.423	Am	1648.83	22.0286	Cerrado	Oxisol	0 - 20
Tivet et al 2013	3	48.5	3.395	3	30.2	1.4496	-13	-55.9667	No-Tillage	380	Aw	1950	25.2	Cerrado	Oxisol	0 - 20
Tivet et al 2013	3	48.5	3.395	3	33	1.584	-13	-55.9667	No-Tillage	380	Aw	1950	25.2	Cerrado	Oxisol	0 - 20
Tivet et al 2013	3	48.5	3.395	3	37	1.776	-13	-55.9667	No-Tillage	380	Aw	1950	25.2	Cerrado	Oxisol	0 - 20
Tivet et al 2013	3	48.5	3.395	3	37.5	1.8	-13	-55.9667	No-Tillage	380	Aw	1950	25.2	Cerrado	Oxisol	0 - 20
Tivet et al 2013	3	48.5	3.395	3	38	1.824	-13	-55.9667	No-Tillage	380	Aw	1950	25.2	Cerrado	Oxisol	0 - 20
Tivet et al 2013	3	48.5	3.395	3	39	1.872	-13	-55.9667	No-Tillage	380	Aw	1950	25.2	Cerrado	Oxisol	0 - 20
Torres et al 2019	3	35.03	2.4521	3	22.9	1.0992	-19.6553	-47.9575	No-Tillage	795	Aw	1600	22.6	Cerrado	Oxisol	0 - 20
Valadão et al 2011	3	73.2972	5.1308	3	59.7351	2.86728	-15.6183	-55.1886	No-Tillage	736	Aw	1560	21	Cerrado	Oxisol	0 - 20
Valadão et al 2011	3	73.2972	5.1308	3	75.3466	3.61664	-15.6183	-55.1886	No-Tillage	736	Aw	1560	21	Cerrado	Oxisol	0 - 20
Blanchart et al 2007	18	67.4	2.1568	18	66.8	1.9372	-17.7833	-51.9167	No-Tillage	750	Aw	1600	22	Cerrado	Oxisol	0 - 30
Blanchart et al 2007	18	67.4	2.1568	18	61.9	1.7951	-17.7833	-51.9167	No-Tillage	750	Aw	1600	22	Cerrado	Oxisol	0 - 30
Blanchart et al 2007	18	67.4	2.1568	18	61.3	1.7777	-17.7833	-51.9167	No-Tillage	750	Aw	1600	22	Cerrado	Oxisol	0 - 30
Blanchart et al 2007	18	67.4	2.1568	18	53.8	1.5602	-17.7833	-51.9167	No-Tillage	750	Aw	1600	22	Cerrado	Oxisol	0 - 30
Blanchart et al 2007	18	67.4	2.1568	18	50.1	1.4529	-17.7833	-51.9167	No-Tillage	750	Aw	1600	22	Cerrado	Oxisol	0 - 30
Buurmana & Roscoeb 2011	3	73.5217	2.3527	3	86.355	2.5043	-19.4333	-44.1667	No-Tillage	730	Cwa	1340	22.1	Cerrado	Oxisol	0 - 30
Carvalho et al 2014a	3	75.4	2.4128	3	72.4	2.0996	-17.3667	-51.4833	No-Tillage	857	Aw	1500	23	Cerrado	Oxisol	0 - 30
Carvalho et al 2014a	3	75.4	2.4128	3	61.5	1.7835	-17.3667	-51.4833	No-Tillage	857	Aw	1500	23	Cerrado	Oxisol	0 - 30
Carvalho et al 2014a	3	75.4	2.4128	3	60.9	1.7661	-17.3667	-51.4833	No-Tillage	857	Aw	1500	23	Cerrado	Oxisol	0 - 30
Costa et al 2020	3	30.6	0.9792	3	28.7	0.8323	-12.0259	-46.1592	No-Tillage	763	Aw	1000	26	Cerrado	Oxisol	0 - 30
Cruvinel el al 2011	3	53.6	1.7152	3	53.2	1.5428	-16.25	-47.6167	No-Tillage	826	Aw	1850	21.2	Cerrado	Oxisol	0 - 30
Cruvinel el al 2011	3	62.3	1.9936	3	56.4	1.6356	-16.3	-47.5	No-Tillage	826	Aw	1850	21.2	Cerrado	Oxisol	0 - 30
de Souza et al 2018	3	57.6	1.8432	3	39.8	1.1542	-15.5317	-54.2026	No-Tillage	626	Aw	1700	24	Cerrado	Oxisol	0 - 30
de Souza et al 2018	3	57.6	1.8432	3	39.7	1.1513	-15.5317	-54.2026	No-Tillage	626	Aw	1700	24	Cerrado	Oxisol	0 - 30
Figueiredo et al 2013	3	75.075	2.4024	3	74.8	2.1692	-15.5883	-47.7	No-Tillage	1014	Aw	1500	26	Cerrado	Oxisol	0 - 30
Figueiredo et al 2013	3	75.075	2.4024	3	71.875	2.08438	-15.5883	-47.7	No-Tillage	1014	Aw	1500	26	Cerrado	Oxisol	0 - 30
Figueiredo et al 2013	3	75.075	2.4024	3	70.575	2.04668	-15.5883	-47.7	No-Tillage	1014	Aw	1500	26	Cerrado	Oxisol	0 - 30
Figueiredo et al 2018	3	85.175	2.7256	3	80.075	2.32218	-16.1165	-47.7368	No-Tillage	1035	Aw	1035	21.5844	Cerrado	Oxisol	0 - 30
Figueiredo et al 2018	3	85.175	2.7256	3	78.175	2.26708	-16.1165	-47.7368	No-Tillage	1035	Aw	1035	21.5844	Cerrado	Oxisol	0 - 30
Gmach et al 2018	3	59.068	1.89018	3	56.148	1.62829	-7.23879	-44.5612	No-Tillage	411.667	Aw	1000	25	Cerrado	Oxisol	0 - 30
Gmach et al 2018	3	59.068	1.89018	3	51.885	1.50466	-7.23879	-44.5612	No-Tillage	411.667	Aw	1000	25	Cerrado	Oxisol	0 - 30
Jantalia et al 2007	3	96.6	3.0912	3	85.9	2.4911	-15.5833	-47.7	No-Tillage	1007	Aw	1586.1	21.5844	Cerrado	Oxisol	0 - 30
Jantalia et al 2007	3	96.6	3.0912	3	81.3	2.3577	-15.5833	-47.7	No-Tillage	1007	Aw	1586.1	21.5844	Cerrado	Oxisol	0 - 30
Locatelli et al 2023	3	56.8502	4.1	3	69.737	3.45	-8.516	-46.066	No-Tillage	560	Aw	1300	27.2	Cerrado	Oxisol	0 - 30
Loss et al 2013	3	73.4975	2.35192	3	69.075	2.00317	-17.35	-51.4667	No-Tillage	835.133	Aw	1500	29.9	Cerrado	Oxisol	0 - 30
Maia et al 2010	3	67.13	2.14816	3	74.51	2.16079	-17.2053	-54.15	No-Tillage	449.854	Aw	1700.91	23.8958	Cerrado	Oxisol	0 - 30
Maia et al 2010	3	35.21	1.12672	3	39.83	1.15507	-14.0412	-52.1517	No-Tillage	372.121	Aw	2109.5	25.2876	Cerrado	Oxisol	0 - 30
Maia et al 2010	3	48.99	1.56768	3	51.81	1.50249	-13.5388	-58.8085	No-Tillage	456.777	Am	2235.71	24.9298	Cerrado	Oxisol	0 - 30
Maia et al 2010	3	61.41	1.96512	3	57.97	1.68113	-12.5403	-55.7065	No-Tillage	387.275	Aw	2368.62	25.4879	Cerrado	Oxisol	0 - 30
Maia et al 2010	3	61.41	1.96512	3	55.8	1.6182	-12.5403	-55.7065	No-Tillage	387.275	Aw	2368.62	25.4879	Cerrado	Oxisol	0 - 30
Maia et al 2010	3	35.97	1.15104	3	29.71	0.86159	-13.5388	-58.8085	No-Tillage	456.777	Am	2235.71	24.9298	Cerrado	Oxisol	0 - 30
Maia et al 2010	3	52.95	1.6944	3	45.46	1.31834	-14.9035	-53.0173	No-Tillage	467.198	Aw	1832.5	24.5518	Cerrado	Oxisol	0 - 30
Maia et al 2010	3	61.41	1.96512	3	50.46	1.46334	-12.5403	-55.7065	No-Tillage	387.275	Aw	2368.62	25.4879	Cerrado	Oxisol	0 - 30
Maia et al 2010	3	46.6	1.4912	3	60.06	1.74174	-12.5403	-55.7065	No-Tillage	387.275	Aw	2368.62	25.4879	Cerrado	Oxisol	0 - 30
Moraes Sá et al 2013	3	68.775	2.2008	3	64.375	1.86688	-13	-55.9667	No-Tillage	380	Aw	2261.08	25.3887	Cerrado	Oxisol	0 - 30
Moraes Sá et al 2013	3	68.775	2.2008	3	63.025	1.82773	-13	-55.9667	No-Tillage	380	Aw	2261.08	25.3887	Cerrado	Oxisol	0 - 30
Moraes Sá et al 2013	3	68.775	2.2008	3	60.575	1.75668	-13	-55.9667	No-Tillage	380	Aw	2261.08	25.3887	Cerrado	Oxisol	0 - 30
Moraes Sá et al 2013	3	68.775	2.2008	3	58.85	1.70665	-13	-55.9667	No-Tillage	380	Aw	2261.08	25.3887	Cerrado	Oxisol	0 - 30
Moraes Sá et al 2013	3	68.775	2.2008	3	58.325	1.69143	-13	-55.9667	No-Tillage	380	Aw	2261.08	25.3887	Cerrado	Oxisol	0 - 30
Moraes Sá et al 2013	3	68.775	2.2008	3	55.475	1.60878	-13	-55.9667	No-Tillage	380	Aw	2261.08	25.3887	Cerrado	Oxisol	0 - 30
Rossetti & Centurion 2015	3	54.52	1.74464	3	50.55	1.46595	-21.2342	-48.2848	No-Tillage	615	Cwa	1374.01	21.0612	Cerrado	Oxisol	0 - 30
Rossetti & Centurion 2015	3	54.52	1.74464	3	44.08	1.27832	-21.2342	-48.2848	No-Tillage	615	Cwa	1374.01	21.0612	Cerrado	Oxisol	0 - 30
Rossetti & Centurion 2015	3	54.52	1.74464	3	43.15	1.25135	-21.2342	-48.2848	No-Tillage	615	Cwa	1374.01	21.0612	Cerrado	Oxisol	0 - 30
Rossetti & Centurion 2015	3	54.52	1.74464	3	40.16	1.16464	-21.2342	-48.2848	No-Tillage	615	Cwa	1374.01	21.0612	Cerrado	Oxisol	0 - 30
Rossetti & Centurion 2015	3	54.52	1.74464	3	37.22	1.07938	-21.2342	-48.2848	No-Tillage	615	Cwa	1374.01	21.0612	Cerrado	Oxisol	0 - 30
Rossetti & Centurion 2015	3	54.52	1.74464	3	36.16	1.04864	-21.2342	-48.2848	No-Tillage	615	Cwa	1374.01	21.0612	Cerrado	Oxisol	0 - 30
Sant-Anna et al 2017	4	68.5	2.92	4	69	1.33	-15.65	-47.7333	No-Tillage	945.513	Aw	1586.1	21.5844	Cerrado	Oxisol	0 - 30
Sant-Anna et al 2017	4	68.5	2.92	4	61	1.85	-15.65	-47.7333	No-Tillage	945.513	Aw	1586.1	21.5844	Cerrado	Oxisol	0 - 30
Santos et al 2023	9	29	1.3	9	28	2.6	-11.646	-46.116	No-Tillage	820	Aw	1495	22.9	Cerrado	Oxisol	0 - 30
Santos et al 2023	9	33.5	3.4	9	27.3	2.91	-13.3468	-46.1176	No-Tillage	920	Aw	1655	23.7	Cerrado	Oxisol	0 - 30
Santos et al 2023	9	48.4	4.7	9	39.1	2.4	-8.57917	-46.0829	No-Tillage	554	Aw	1262	25.7	Cerrado	Oxisol	0 - 30
Siqueira-Neto et al 2010	18	67.1348	0.7	18	63.2022	0.35	-17.649	-51.04	No-Tillage	765.417	Aw	1650	22.0724	Cerrado	Oxisol	0 - 30
Siqueira-Neto et al 2010	18	67.1348	0.7	18	58.427	0.32	-17.649	-51.04	No-Tillage	765.417	Aw	1650	22.0724	Cerrado	Oxisol	0 - 30
Torres et al 2019	3	49.24	1.57568	3	30.7	0.8903	-19.6553	-47.9575	No-Tillage	795	Aw	1600	20.6341	Cerrado	Oxisol	0 - 30
Valadão et al 2011	3	100.697	3.22231	3	101.891	2.95483	-15.6183	-55.1886	No-Tillage	736	Aw	1560	21	Cerrado	Oxisol	0 - 30
Valadão et al 2011	3	100.697	3.22231	3	96.7118	2.80464	-15.6183	-55.1886	No-Tillage	736	Aw	1560	21	Cerrado	Oxisol	0 - 30
Conceição et al 2013	3	22.6	1.4238	3	17.3	1.038	-30.85	-51.6333	No-Tillage	96	Cfa	1440	19.6	Pampa	Ultisol	0 - 10
Conceição et al 2013	3	22.6	1.4238	3	22.5	1.35	-30.85	-51.6333	No-Tillage	96	Cfa	1440	19.6	Pampa	Ultisol	0 - 10
da Silva et al 2006	3	25.8725	1.62997	3	21.9513	1.31707	-30.0978	-51.6356	No-Tillage	46	Cfa	1440	19	Pampa	Ultisol	0 - 10
Dieckow et al 2009	3	22.64	1.42632	3	17.45	1.047	-30.1	-51.6667	No-Tillage	45	Cfa	1440	19.4	Pampa	Ultisol	0 - 10
Martins et al 2017	3	37.8453	2.38425	3	23.3886	1.40331	-31.6203	-52.5889	No-Tillage	28	Cfa	1522	18.3	Pampa	Ultisol	0 - 10
Nascimento et al 2009	3	24	1.512	3	25.56	1.5336	-29.9333	-50.1333	No-Tillage	29.34	Cfa	1446	17	Pampa	Ultisol	0 - 10
Tuchtenhagen et al 2018	3	29.6904	1.8705	3	24.71	1.4826	-31.8036	-52.4114	No-Tillage	34.2255	Cfa	1366	17.8	Pampa	Ultisol	0 - 10
Vezzani & Mielniczuk 2011	3	26.6	1.6758	3	22.8	1.368	-30.842	-51.6347	No-Tillage	46	Cfa	1440	18.529	Pampa	Ultisol	0 - 10
Vezzani & Mielniczuk 2011	3	26.6	1.6758	3	22.9333	1.376	-30.842	-51.6347	No-Tillage	46	Cfa	1440	18.529	Pampa	Ultisol	0 - 10
Vezzani & Mielniczuk 2011	3	26.6	1.6758	3	24.2667	1.456	-30.842	-51.6347	No-Tillage	46	Cfa	1440	18.529	Pampa	Ultisol	0 - 10
Bayer et al 2006 a	3	23.88	1.50444	3	26.1714	0.7328	-29.7095	-53.772	No-Tillage	103.441	Cfa	1561	18.6147	Pampa	Ultisol	0 - 20
Bona et al 2006	3	23.88	1.50444	3	31.1	0.8708	-30.0833	-51.6667	No-Tillage	40	Cfa	1630.88	18.529	Pampa	Ultisol	0 - 20
Bona et al 2008	5	32.24	0.03	5	31.77	0.09	-30.0083	-51.6667	No-Tillage	40	Cfa	1630.88	18.529	Pampa	Ultisol	0 - 20
Bona et al 2008	5	32.24	0.03	5	32.81	0.05	-30.0083	-51.6667	No-Tillage	40	Cfa	1630.88	18.529	Pampa	Ultisol	0 - 20
Conceição et al 2005	3	22.1	1.3923	3	19.2	0.5376	-29.75	-53.7	No-Tillage	96	Cfa	1769	18.6147	Pampa	Ultisol	0 - 20
Conceição et al 2005	3	22.1	1.3923	3	20.8	0.5824	-29.75	-53.7	No-Tillage	96	Cfa	1769	18.6147	Pampa	Ultisol	0 - 20
Conceição et al 2005	3	43.3	2.7279	3	35.6	0.9968	-30.8333	-51.6333	No-Tillage	54.2915	Cfa	1440	18.529	Pampa	Ultisol	0 - 20
Conceição et al 2005	3	43.3	2.7279	3	39.4	1.1032	-30.8333	-51.6333	No-Tillage	54.2915	Cfa	1440	18.529	Pampa	Ultisol	0 - 20
Conceição et al 2005	3	43.3	2.7279	3	41.3	1.1564	-30.8333	-51.6333	No-Tillage	54.2915	Cfa	1440	18.529	Pampa	Ultisol	0 - 20
Conceição et al 2013	3	39.32	2.83104	3	31.1	0.64	-30.85	-51.6333	No-Tillage	96	Cfa	1440	19.6	Pampa	Ultisol	0 - 20
Conceição et al 2013	3	39.32	2.83104	3	53.4	3.8448	-30.85	-51.6333	No-Tillage	96	Cfa	1440	19.6	Pampa	Ultisol	0 - 20
da Rosa et al 2011	3	47.83	3.01329	3	43.27	1.21156	-31.7577	-52.493	No-Tillage	34.2255	Cfa	1460.73	17.3092	Pampa	Ultisol	0 - 20
da Silva et al 2006	3	38.8986	2.45061	3	32.107	0.898995	-30.0978	-51.6356	No-Tillage	46	Cfa	1440	19	Pampa	Ultisol	0 - 20
Deikow et al 2005	3	44.5714	2.808	3	30.4	0.8512	-30.85	-51.6333	No-Tillage	46	Cfa	1440	19.4	Pampa	Ultisol	0 - 20
Deikow et al 2005	3	44.5714	2.808	3	49.7143	1.392	-30.85	-51.6333	No-Tillage	46	Cfa	1440	19.4	Pampa	Ultisol	0 - 20
Deikow et al 2005	3	44.5714	2.808	3	44.3429	1.2416	-30.85	-51.6333	No-Tillage	46	Cfa	1440	19.4	Pampa	Ultisol	0 - 20
Deikow et al 2005	3	44.5714	2.808	3	51.8857	1.4528	-30.85	-51.6333	No-Tillage	46	Cfa	1440	19.4	Pampa	Ultisol	0 - 20
Deikow et al 2005	3	44.5714	2.808	3	43.7714	1.2256	-30.85	-51.6333	No-Tillage	46	Cfa	1440	19.4	Pampa	Ultisol	0 - 20
Deikow et al 2005	3	44.5714	2.808	3	34.7429	0.9728	-30.85	-51.6333	No-Tillage	46	Cfa	1440	19.4	Pampa	Ultisol	0 - 20
Lovato et al 2004	3	51.1543	3.22272	3	35.08	0.98224	-30.8478	-51.6336	No-Tillage	54.2915	Cfa	1440	18.529	Pampa	Ultisol	0 - 20
Lovato et al 2004	3	51.1543	3.22272	3	37.76	1.05728	-30.8478	-51.6336	No-Tillage	54.2915	Cfa	1440	18.529	Pampa	Ultisol	0 - 20
Lovato et al 2004	3	51.1543	3.22272	3	34.84	0.97552	-30.8478	-51.6336	No-Tillage	54.2915	Cfa	1440	18.529	Pampa	Ultisol	0 - 20
Lovato et al 2004	3	51.1543	3.22272	3	37.33	1.04524	-30.8478	-51.6336	No-Tillage	54.2915	Cfa	1440	18.529	Pampa	Ultisol	0 - 20
Lovato et al 2004	3	51.1543	3.22272	3	39.64	1.10992	-30.8478	-51.6336	No-Tillage	54.2915	Cfa	1440	18.529	Pampa	Ultisol	0 - 20
Nascimento et al 2009	3	35.92	2.26296	3	37.36	1.04608	-29.9333	-50.1333	No-Tillage	29.34	Cfa	1446	17	Pampa	Ultisol	0 - 20
Reis et al 2016	3	32.7856	4.77	3	22.5251	3.41	-31.8178	-52.4649	No-Tillage	34.2255	Cfa	1460.73	12.5	Pampa	Ultisol	0 - 20
Reis et al 2016	3	32.7856	4.77	3	27.4148	2.85	-31.8178	-52.4649	No-Tillage	34.2255	Cfa	1460.73	12.5	Pampa	Ultisol	0 - 20
Souza et al 2014	3	44.3	2.7909	3	41.4	1.1592	-30.0144	-51.6502	No-Tillage	54.2915	Cfa	1440	18.529	Pampa	Ultisol	0 - 20
Tuchtenhagen et al 2018	3	53.8404	3.39195	3	48.88	1.36864	-31.8036	-52.4114	No-Tillage	34.2255	Cfa	1366	17.8	Pampa	Ultisol	0 - 20
Zanatta et al 2019	3	44.7	2.8161	3	31.2	0.8736	-30.8333	-51.6333	No-Tillage	46	Cfa	1440	19.4	Pampa	Ultisol	0 - 20
Zanatta et al 2019	3	44.7	2.8161	3	33.6	0.9408	-30.8333	-51.6333	No-Tillage	46	Cfa	1440	19.4	Pampa	Ultisol	0 - 20
Zanatta et al 2019	3	44.7	2.8161	3	37.4	1.0472	-30.8333	-51.6333	No-Tillage	46	Cfa	1440	19.4	Pampa	Ultisol	0 - 20
Zanatta et al 2019	3	44.7	2.8161	3	39.5	1.106	-30.8333	-51.6333	No-Tillage	46	Cfa	1440	19.4	Pampa	Ultisol	0 - 20
Ferreira et al 2016	10	33.1	2.2	10	30.3	5.9	-29.5833	-55.4667	No-Tillage	113	Cfa	1662	20.3	Pampa	Entisol	0 - 30
Lovato et al 2004	3	67.21	3.22608	3	51.74	0.67262	-30.8478	-51.6336	No-Tillage	54.2915	Cfa	1440	18.529	Pampa	Ultisol	0 - 30
Lovato et al 2004	3	67.21	3.22608	3	53.71	0.69823	-30.8478	-51.6336	No-Tillage	54.2915	Cfa	1440	18.529	Pampa	Ultisol	0 - 30
Lovato et al 2004	3	67.21	3.22608	3	56.86	0.73918	-30.8478	-51.6336	No-Tillage	54.2915	Cfa	1440	18.529	Pampa	Ultisol	0 - 30
Lovato et al 2004	3	67.21	3.22608	3	54.82	0.71266	-30.8478	-51.6336	No-Tillage	54.2915	Cfa	1440	18.529	Pampa	Ultisol	0 - 30
Lovato et al 2004	3	67.21	3.22608	3	58.19	0.75647	-30.8478	-51.6336	No-Tillage	54.2915	Cfa	1440	18.529	Pampa	Ultisol	0 - 30
Lovato et al 2004	3	67.21	3.22608	3	59.08	0.76804	-30.8478	-51.6336	No-Tillage	54.2915	Cfa	1440	18.529	Pampa	Ultisol	0 - 30
