# Supplementary material for: Soil carbon debt from land use change in Brazil
Source: Nat Commun. 2026 Jan 26;17:1626. doi: 10.1038/s41467-026-68340-4 (PMC12905268; doi:10.1038/s41467-026-68340-4)
Supplement: Supplementary file 14 — Supplementary Data 11 [file 41467_2026_68340_MOESM14_ESM.xlsx]

## Sheet: Legend
Legend
Biomes
Climate (Köppen climate classification)
Tropical rainforest climate	Af
Tropical monsoon climate	Am
Tropical Savanna, dry winter	As
Tropical Savanna, dry summer	Aw
Hot semi-arid	BSh
Humid subtropical climate	Cfa
subtropical highland climate	Cfb
Monsoon-influenced humid subtropical climate	Cwa
Subtropical highland climate	Cwb
Cold subtropical highland climate	Cwc
Average accumulated rainfall	mm
Temperature (average)	°C
Soil Organic Carbon Stock - (SOCstock)	Mg C ha-1
Altitude - meters above sea level (m.a.s.l.)	m

## Sheet: Overall
	Supplementary Data - 11 Native Vegetation vs. Perennial crops
Reference	Replicates in Control group (nc)	SOCstock (Mg ha-1) mean in Control (mc)	Standard deviation in Control (sd)	Replicates in Treatment group	SOCstock SOCstock (Mg ha-1) mean in Treatment (mc)	Standard deviation in Treatment (sd)	Lat (°S)	Long (°W)	Land Use	Altitude (m.a.s.l.)	Climate (Köppen climate classification)	Annual average accumulated rainfall (mm)	Temperature (average) °C	Biome	Soil classification (U.S)	Soil depth (cm)
Ajayi et al 2021	3	32.0786	1.44354	3	27.9336	1.48048	-23.3603	-51.1628	Agriculture	570.244	Cfa	1651	21	Atlantic Forest	Oxisol	0 - 10
Denardin et al 2014	3	32.02	1.4409	3	25.03	1.32659	-26.9902	-52.7078	Agriculture	670	Cfa	2039	18.5	Atlantic Forest	Inceptisol	0 - 10
Frazão et al 2014	5	18	1.1	5	14.6	1.15	-13.45	-39.0833	Agriculture	156.682	Aw	2000	25.3	Atlantic Forest	Oxisol	0 - 10
Frazão et al 2014	5	18	1.1	5	27.8	2.25	-13.45	-39.0833	Agriculture	156.682	Aw	2000	25.3	Atlantic Forest	Oxisol	0 - 10
Pulrolnik et al 2009	3	22.39	1.00755	3	23.57	1.24921	-17.8543	-42.8553	Agriculture	1100	Cwa	1160	26	Atlantic Forest	Oxisol	0 - 10
Ramos et al 2013	3	39.71	1.78695	3	35.98	1.90694	-22.236	-54.817	Agriculture	452	Cwa	1450	23.4	Atlantic Forest	Oxisol	0 - 10
Rangel & Silva 2007	3	33.95	1.52775	3	29.48	1.56244	-21.2289	-44.9639	Agriculture	925	Cwa	1530	19.4	Atlantic Forest	Oxisol	0 - 10
Rangel & Silva 2007	3	33.95	1.52775	3	20.44	1.08332	-21.2289	-44.9639	Agriculture	925	Cwa	1530	19.4	Atlantic Forest	Oxisol	0 - 10
Ajayi et al 2021	3	52.4906	1.57472	3	33.8166	1.14976	-23.3603	-51.1628	Agriculture	570.244	Cfa	1651	21	Atlantic Forest	Oxisol	0 - 20
Ajayi et al 2021	3	52.4906	1.57472	3	50.448	1.71523	-23.3603	-51.1628	Agriculture	570.244	Cfa	1651	21	Atlantic Forest	Oxisol	0 - 20
Denardin et al 2014	3	60.79	1.8237	3	47.74	1.62316	-26.9902	-52.7078	Agriculture	670	Cfa	2039	18.5	Atlantic Forest	Inceptisol	0 - 20
Frazão et al 2014	5	33.7	1.16	5	28.4	0.96	-13.45	-39.0833	Agriculture	156.682	Aw	2000	25.3	Atlantic Forest	Oxisol	0 - 20
Frazão et al 2014	5	33.7	1.16	5	49.6	2.83	-13.45	-39.0833	Agriculture	156.682	Aw	2000	25.3	Atlantic Forest	Oxisol	0 - 20
Pulrolnik et al 2009	3	43.57	1.3071	3	45.83	1.55822	-17.8543	-42.8553	Agriculture	1100	Cwa	1160	26	Atlantic Forest	Oxisol	0 - 20
Ramos et al 2013	3	76.88	2.3064	3	61.28	2.08352	-22.236	-54.817	Agriculture	452	Cwa	1450	23.4	Atlantic Forest	Oxisol	0 - 20
Rangel & Silva 2007	3	50.15	1.5045	3	55.75	1.8955	-21.2289	-44.9639	Agriculture	925	Cwa	1530	19.4	Atlantic Forest	Oxisol	0 - 20
Rangel & Silva 2007	3	50.15	1.5045	3	51.04	1.73536	-21.2289	-44.9639	Agriculture	925	Cwa	1530	19.4	Atlantic Forest	Oxisol	0 - 20
Ajayi et al 2021	3	69.9801	2.30934	3	65.0534	1.49623	-23.3603	-51.1628	Agriculture	570.244	Cfa	1651	21	Atlantic Forest	Oxisol	0 - 30
Denardin et al 2014	3	79.8	2.6334	3	65.01	1.49523	-26.9902	-52.7078	Agriculture	670	Cfa	2039	18.5	Atlantic Forest	Inceptisol	0 - 30
Frazão et al 2014	5	48.5	3.3	5	34.3	2.7	-13.45	-39.0833	Agriculture	156.682	Aw	2000	25.3	Atlantic Forest	Oxisol	0 - 30
Frazão et al 2014	5	48.5	3.3	5	61.1	9.6	-13.45	-39.0833	Agriculture	156.682	Aw	2000	25.3	Atlantic Forest	Oxisol	0 - 30
Pulrolnik et al 2009	3	66.5875	2.19739	3	72.5675	1.66905	-17.8543	-42.8553	Agriculture	1100	Cwa	1160	26	Atlantic Forest	Oxisol	0 - 30
Rangel & Silva 2007	3	80.4875	2.65609	3	92.8825	2.1363	-21.2289	-44.9639	Agriculture	925	Cwa	1530	19.4	Atlantic Forest	Oxisol	0 - 30
Rangel & Silva 2007	3	80.4875	2.65609	3	78.6475	1.80889	-21.2289	-44.9639	Agriculture	925	Cwa	1530	19.4	Atlantic Forest	Oxisol	0 - 30
Costa et al 2020	3	16.4	1.4596	3	15.4	0.7854	-12.3624	-45.9392	Agriculture	763	Aw	1000	26	Cerrado	Oxisol	0 - 10
da Silva et al 2017	3	28.56	2.54184	3	16.44	0.83844	-7.23389	-44.5539	Agriculture	356.562	Aw	1100	29	Cerrado	Oxisol	0 - 10
da Silva et al 2017	3	28.56	2.54184	3	14.76	0.75276	-7.23389	-44.5539	Agriculture	356.562	Aw	1100	29	Cerrado	Oxisol	0 - 10
Gmach et al 2018	3	28.56	2.54184	3	17.399	0.887349	-7.23879	-44.5612	Agriculture	411.667	Aw	1000	25	Cerrado	Oxisol	0 - 10
Gmach et al 2018	3	28.56	2.54184	3	15.867	0.809217	-7.23879	-44.5612	Agriculture	411.667	Aw	1000	25	Cerrado	Oxisol	0 - 10
Gualberto et al 2023	5	18.5	8.84	5	19	3.62	-7.55222	-44.6125	Agriculture	378	Aw	817	27	Cerrado	Oxisol	0 - 10
Junior et al 2021	3	14.819	1.31889	3	19.18	0.97818	-11.7736	-49.0483	Agriculture	284.275	Aw	1500	27	Cerrado	Oxisol	0 - 10
Kato et al 2010	3	24.73	2.20097	3	21.9252	1.11819	-15.9	-47.9833	Agriculture	1034.79	Aw	1531.47	20.9609	Cerrado	Oxisol	0 - 10
Kato et al 2010	3	24.73	2.20097	3	23.8838	1.21807	-15.9	-47.9833	Agriculture	1034.79	Aw	1531.47	20.9609	Cerrado	Oxisol	0 - 10
Ribeiro et al 2023	4	8.3	0.89	4	14.8	1.42	-17.5911	-52.5665	Agriculture	747	Aw	1700	24.2	Cerrado	Entisol	0 - 10
Silva et al 2024	3	22.04	0.95	3	17.1	2.07	-20.3753	-51.4033	Agriculture	354	Aw	1300	23.5	Cerrado	Oxisol	0 - 10
Vergutz et al 2010	3	25	2.225	3	18	0.918	-17.6015	-46.7003	Agriculture	550	Aw	1450	21.8893	Cerrado	Oxisol	0 - 10
Vergutz et al 2010	3	25	2.225	3	20	1.02	-17.6015	-46.7003	Agriculture	550	Aw	1450	21.8893	Cerrado	Oxisol	0 - 10
Vergutz et al 2010	3	25	2.225	3	18	0.918	-17.6015	-46.7003	Agriculture	550	Aw	1450	21.8893	Cerrado	Oxisol	0 - 10
Vergutz et al 2010	3	25	2.225	3	17	0.867	-17.6015	-46.7003	Agriculture	550	Aw	1450	21.8893	Cerrado	Oxisol	0 - 10
Vergutz et al 2010	3	25	2.225	3	25	1.275	-17.6015	-46.7003	Agriculture	550	Aw	1450	21.8893	Cerrado	Oxisol	0 - 10
Costa et al 2020	3	24.2	1.694	3	23.1	1.1088	-12.3624	-45.9392	Agriculture	763	Aw	1000	26	Cerrado	Oxisol	0 - 20
da Silva et al 2016	3	74.2733	5.19913	3	56.5727	2.71549	-17.9261	-51.7142	Agriculture	800	Aw	1700	22	Cerrado	Oxisol	0 - 20
da Silva et al 2017	3	46.594	3.26158	3	28.984	1.39123	-7.23389	-44.5539	Agriculture	356.562	Aw	1100	29	Cerrado	Oxisol	0 - 20
da Silva et al 2017	3	46.594	3.26158	3	31.045	1.49016	-7.23389	-44.5539	Agriculture	356.562	Aw	1100	29	Cerrado	Oxisol	0 - 20
Gmach et al 2018	3	45.884	3.21188	3	31.211	1.49813	-7.23879	-44.5612	Agriculture	411.667	Aw	1000	25	Cerrado	Oxisol	0 - 20
Gmach et al 2018	3	45.884	3.21188	3	33.269	1.59691	-7.23879	-44.5612	Agriculture	411.667	Aw	1000	25	Cerrado	Oxisol	0 - 20
Junior et al 2021	3	28.3335	1.98334	3	35.1685	1.68809	-11.7736	-49.0483	Agriculture	284.275	Aw	1500	27	Cerrado	Oxisol	0 - 20
Kato et al 2010	3	47.9007	3.35305	3	42.0852	2.02009	-15.9	-47.9833	Agriculture	1034.79	Aw	1531.47	20.9609	Cerrado	Oxisol	0 - 20
Kato et al 2010	3	47.9007	3.35305	3	46.0116	2.20856	-15.9	-47.9833	Agriculture	1034.79	Aw	1531.47	20.9609	Cerrado	Oxisol	0 - 20
Ribeiro et al 2023	4	16.7	1.43	4	29.1	1.87	-17.5911	-52.5665	Agriculture	747	Aw	1700	24.2	Cerrado	Entisol	0 - 20
Silva et al 2024	3	39.22	2.76	3	29.07	1.74	-20.3753	-51.4033	Agriculture	354	Aw	1300	23.5	Cerrado	Oxisol	0 - 20
Vergutz et al 2010	3	55	3.85	3	36.5	1.752	-17.6015	-46.7003	Agriculture	550	Aw	1450	21.8893	Cerrado	Oxisol	0 - 20
Vergutz et al 2010	3	55	3.85	3	38	1.824	-17.6015	-46.7003	Agriculture	550	Aw	1450	21.8893	Cerrado	Oxisol	0 - 20
Vergutz et al 2010	3	55	3.85	3	40	1.92	-17.6015	-46.7003	Agriculture	550	Aw	1450	21.8893	Cerrado	Oxisol	0 - 20
Vergutz et al 2010	3	55	3.85	3	43	2.064	-17.6015	-46.7003	Agriculture	550	Aw	1450	21.8893	Cerrado	Oxisol	0 - 20
Costa et al 2020	3	30.6	1.377	3	26.6	0.7714	-12.3624	-45.9392	Agriculture	763	Aw	1000	26	Cerrado	Oxisol	0 - 30
da Silva et al 2017	3	59.778	2.69001	3	41.157	1.19355	-7.23389	-44.5539	Agriculture	356.562	Aw	1100	29	Cerrado	Oxisol	0 - 30
Gmach et al 2018	3	59.068	2.65806	3	45.198	1.31074	-7.23879	-44.5612	Agriculture	411.667	Aw	1000	25	Cerrado	Oxisol	0 - 30
Gmach et al 2018	3	59.068	2.65806	3	43.895	1.27296	-7.23879	-44.5612	Agriculture	411.667	Aw	1000	25	Cerrado	Oxisol	0 - 30
Kato et al 2010	3	67.608	3.04236	3	65.3716	1.89578	-15.9	-47.9833	Agriculture	1034.79	Aw	1531.47	20.9609	Cerrado	Oxisol	0 - 30
Kato et al 2010	3	67.608	3.04236	3	58.6152	1.69984	-15.9	-47.9833	Agriculture	1034.79	Aw	1531.47	20.9609	Cerrado	Oxisol	0 - 30
Silva et al 2024	3	52.84	2.24	3	39.22	1.39	-20.3753	-51.4033	Agriculture	354	Aw	1300	23.5	Cerrado	Oxisol	0 - 30
Vergutz et al 2010	3	82.75	3.72375	3	65.5	1.8995	-17.6015	-46.7003	Agriculture	550	Aw	1450	21.8893	Cerrado	Oxisol	0 - 30
Vergutz et al 2010	3	82.75	3.72375	3	63.875	1.85238	-17.6015	-46.7003	Agriculture	550	Aw	1450	21.8893	Cerrado	Oxisol	0 - 30
Freitas et al 2017	3	12.87	1.71171	3	11.83	1.12385	-7.45	-40.4	Agriculture	831	Bsh	750	24	Caatinga	Oxisol	0 - 10
Freitas et al 2017	3	12.87	1.71171	3	12.53	1.19035	-7.45	-40.4	Agriculture	831	Bsh	750	24	Caatinga	Oxisol	0 - 10
Monroe et al. 2021	3	21.48	2.35	3	25.5	1.11	-13.7621	-41.0426	Agriculture	300	Bsh	596	23.4	Caatinga	Ultisol	0 - 10
Monroe et al. 2021	3	37	1.4	3	43.3	1.11	-13.7621	-41.0426	Agriculture	300	Bsh	596	23.4	Caatinga	Ultisol	0 - 20
Oliveira et al 2015	3	20.8	2.7664	3	40.08	3.8076	-5.01917	-37.9986	Agriculture	90.1462	Bsh	772	28.5	Caatinga	Inceptisol	0 - 10
Oliveira et al 2015	3	36.62	4.87046	3	28.01	2.66095	-5.02306	-37.9933	Agriculture	90.1462	Bsh	772	28.5	Caatinga	Inceptisol	0 - 10
Oliveira et al 2015	3	45.58	2.279	3	51.7	2.1197	-5.02306	-37.9933	Agriculture	90.1462	Bsh	772	28.5	Caatinga	Inceptisol	0 - 30
Santos et al 2019	5	27.5	2.94	5	13.5	1.26	-7.99194	-38.2997	Agriculture	430	Bsh	1839.41	26	Caatinga	Alfisol	0 - 10
Santos et al 2019	5	27.5	2.94	5	17.9	1.17	-7.99194	-38.2997	Agriculture	430	Bsh	1839.41	26	Caatinga	Alfisol	0 - 10
Santos et al 2019	3	42.5	2.43	3	26	2.38	-7.99194	-38.2997	Agriculture	430	Bsh	1839.41	26	Caatinga	Alfisol	0 - 20
Santos et al 2019	3	42.5	2.43	3	28.4	1.02	-7.99194	-38.2997	Agriculture	430	Bsh	1839.41	26	Caatinga	Alfisol	0 - 20
Bernardi et al 2007	3	13.13	1.74629	3	6.94	0.6593	-3.48111	-39.1644	Agriculture	30	Bsh	998	26.7	Caatinga	Entisol	0 - 10
Bernardi et al 2007	3	13.13	1.74629	3	7.96	0.7562	-3.48111	-39.1644	Agriculture	30	Bsh	998	26.7	Caatinga	Entisol	0 - 10
Bernardi et al 2007	3	13.13	1.74629	3	12.78	1.2141	-3.48111	-39.1644	Agriculture	30	Bsh	998	26.7	Caatinga	Entisol	0 - 10
Bernardi et al 2007	3	13.13	1.74629	3	6.33	0.60135	-3.48111	-39.1644	Agriculture	30	Bsh	998	26.7	Caatinga	Entisol	0 - 10
Bernardi et al 2007	3	25.13	1.2565	3	23.155	0.949355	-3.48111	-39.1644	Agriculture	30	Bsh	998	26.7	Caatinga	Entisol	0 - 30
de Melo et al 2024	3	15.14	0.95382	3	14.04	0.82836	-6.84205	-35.6192	Agriculture	380	As	1115	23.6	Caatinga	Alfisol	0 - 20
